# Supplementary material for: A search for protein biomarkers links olfactory signal transduction to social immunity
Source: BMC Genomics. 2015 Feb 8;16(1):63. doi: 10.1186/s12864-014-1193-6 (PMC4342888; doi:10.1186/s12864-014-1193-6)
Supplement: Additional file 1: Table S2. — Clustering and functional enrichment data. The statistical analysis for the correlation of proteins and the geographical origins of the colonies Protein annotations can be found in tab 1. Tab 2 is the output of cluster analysis using the self organizing maps (SOM) procedure. Tab 3 and 4 give the gene ontology terms found enriched in protein clusters. Tab 5 provides a description of the column headings used in this supplementary data set. [file 12864_2014_1193_MOESM1_ESM.xlsx]

## Sheet: Population analysis
	Honey Bee Population origin													Annotations
	T-test statistic					1-Sided P value										Closest Fly BLAST P match
GI (Gene Identifier NCBI)	CH	CA1	ON	SK	CA2	CH	CA1	ON	SK	CA2	P Value Stock (Unadjusted P value)	Q Value Stock (P value adjusted for false discovery)	Significant	Honey Bee, refseq accession number)	Honey Bee, refseq Protein name)	D. melanogaster otholog gene identifier	Fly Ref Seq Accession	FLYbase Acession	Round up otholog http://roundup.hms.harvard.edu/ FLYbase
110749015	0.285912	-1.01244	1.30326	0.798058	-1.37479	0.917374	1.6642e-05	0.999949	0.994556	1.88102e-08	2.05228e-08	9.62521e-06	+	XP_001120613.1	PREDICTED: similar to CG10962-PB, isoform B [Apis mellifera]	28571387	NP_788887.1	FBgn0030073	FBgn0030073
58585086	-1.27336	-2.55749	3.82495	2.71314	-2.70723	0.00767594	1.2225e-05	0.999996	0.999621	1.27808e-06	8.45891e-08	1.98362e-05	+	NP_001011572.1	transferrin [Apis mellifera]	3786400	AAC67389.1	FBgn0022355	FBgn0022355
66530423	0.720228	-1.12183	0.795324	0.8159	-1.20962	0.998435	1.8989e-05	0.989456	0.990795	1.69461e-06	2.29754e-07	3.59181e-05	+	XP_623084.1	PREDICTED: similar to Aldehyde dehydrogenase CG3752-PA isoform 1 [Apis mellifera]	68051705	AAY85116.1	FBgn0012036	FBgn0012036
66535082	0.185847	-0.926378	1.05987	0.536368	-0.85571	0.826565	3.55397e-05	0.99962	0.964977	3.11356e-05	6.31951e-06	0.000740962	+	XP_624361.1	PREDICTED: similar to Peroxiredoxin 2540 CG11765-PA [Apis mellifera]	12044363	AAG47823.1	FBgn0033520	FBgn0033520
48096996	-0.0190864	-0.842032	0.291694	1.12059	-0.551169	0.455456	2.14927e-05	0.871225	0.999948	0.000853553	2.93614e-05	0.00237718	+	XP_391823.1	PREDICTED: similar to Cytochrome c proximal CG17903-PA [Apis mellifera]	17137228	NP_477176.1	FBgn0000409	FBgn0000409
110758921	0.418488	0.989749	-1.19889	-1.16954	0.960195	0.955539	0.999791	0.00101871	0.00132259	0.999911	3.04117e-05	0.00237718	+	XP_395614.3	PREDICTED: similar to Glycoprotein 93 CG5520-PA isoform 1 [Apis mellifera]	21357739	NP_651601.1	FBgn0039562	FBgn0039562
66534660	1.79613	-1.20449	0.490484	0.396927	-1.47905	0.999913	0.00530281	0.781904	0.735481	0.000465709	3.82136e-05	0.00256031	+	XP_624682.1	PREDICTED: similar to Glutathione S transferase S1 CG8938-PA, isoform A [Apis mellifera]	24654347	NP_725653.1	FBGN0010226	#N/A
94158822	-1.31939	1.72163	0.347265	-2.26787	1.51837	0.00595713	0.998753	0.676861	0.0025082	0.998572	0.000137708	0.00807314	+	NP_001035313.1	odorant binding protein 14 [Apis mellifera]	158703538	ABW77897.1	#N/A	#N/A
110754998	0.423547	0.838844	-0.808724	-0.901886	0.448219	0.985031	0.999914	0.00360782	0.00161874	0.991742	0.000172175	0.00882616	+	XP_393090.3	PREDICTED: similar to Heat shock protein cognate 3 CG4147-PA, isoform A [Apis mellifera]	24641402	NP_727563.1	FBgn0001218	FBgn0001218
66513092	-0.0607368	-0.58449	0.538479	0.444945	-0.338197	0.315043	4.39836e-05	0.997031	0.989502	0.00399182	0.000188191	0.00882616	+	XP_392478.2	PREDICTED: similar to mitochondrial malate dehydrogenase precursor isoform 1 [Apis mellifera]	24647881	NP_650696.1	FBgn0038587	FBgn0038587
66531434	-0.0992787	-0.380778	0.602227	0.275782	-0.397952	0.182914	0.00105932	0.999638	0.950713	0.000255092	0.000212707	0.00906905	+	XP_624112.1	PREDICTED: similar to Vacuolar H+-ATPase 55kD B subunit CG17369-PB, isoform B [Apis mellifera]	17136796	NP_476908.1	FBgn0005671	FBgn0005671
66521459	-0.119463	-0.563123	0.298406	0.549533	-0.165354	0.146144	1.60085e-05	0.961072	0.998961	0.065779	0.000258164	0.0100899	+	XP_623725.1	PREDICTED: similar to porin CG6647-PA, isoform A [Apis mellifera]	17136632	NP_476813.1	FBgn0004363	FBgn0004363
110757390	0.649623	0.00933379	-0.265283	0.361608	-0.755282	0.998696	0.517709	0.184336	0.888077	0.000196086	0.000423306	0.0152716	+	XP_396494.3	PREDICTED: similar to Ugt86Dd CG6633-PA [Apis mellifera]	161078186	NP_001097744.1	FBgn0040256	#N/A
110761561	0.406331	-0.544472	0.223484	0.620416	-0.70576	0.975808	0.00675041	0.770581	0.979982	0.000318008	0.000587003	0.0196646	+	XP_395280.3	PREDICTED: similar to Malic enzyme CG10120-PB, isoform B isoform 1, partial [Apis mellifera]	24646388	NP_731739.1	FBgn0002719	FBgn0002719
66505984	-0.80272	1.5358	-1.1788	-0.707765	1.15348	0.0314768	0.999125	0.0402382	0.133846	0.997792	0.00084227	0.026335	+	XP_393141.2	PREDICTED: similar to failed axon connections CG4609-PC, isoform C isoform 1 [Apis mellifera]	62472216	NP_001014587.1	FBgn0014163	FBgn0014163
66565929	-0.353617	1.16697	-1.0778	-0.625689	0.890134	0.124116	0.999452	0.0157924	0.0892642	0.998043	0.000972915	0.0270264	+	XP_392809.2	PREDICTED: similar to Ribosomal protein L14 CG6253-PA [Apis mellifera]	17647881	NP_523975.1	FBgn0017579	FBgn0017579
110755553	-0.10965	-0.790356	0.980955	0.735537	-0.816486	0.324145	0.00183481	0.994868	0.97473	0.000506545	0.00100094	0.0270264	+	XP_396131.3	PREDICTED: similar to aspartate aminotransferase 2 precursor isoform 1 [Apis mellifera]	24580970	NP_722744.1	FBgn0001125	FBgn0001125
66505480	-0.174906	-0.749821	0.763544	0.649378	-0.488195	0.182703	0.000346104	0.994685	0.985905	0.00571269	0.00103726	0.0270264	+	XP_623065.1	PREDICTED: similar to succinate dehydrogenase complex, subunit A, flavoprotein (Fp) isoform 1 [Apis mellifera]	17137288	NP_477210.1	unknown ID	unknown ID
58585118	1.68202	-0.304108	-0.537365	-0.97823	0.137688	0.999978	0.21476	0.187979	0.0413962	0.655163	0.00112152	0.0274709	+	NP_001011589.1	odorant binding protein 4 [Apis mellifera]	24643509	NP_523421.2	FBgn0011280	#N/A
62526112	-0.0830742	0.506578	-0.532186	-0.678311	0.786994	0.340829	0.988341	0.0444643	0.0166699	0.999882	0.00117147	0.0274709	+	NP_001014993.1	elongation factor 1-alpha [Apis mellifera]	17137572	NP_477375.1	FBgn0000557	FBgn0000557
110749017	0.307568	-0.233923	0.601391	-0.127773	-0.547262	0.971081	0.0822925	0.992976	0.293319	0.000438154	0.00134505	0.0297854	+	XP_395915.3	PREDICTED: similar to CG9360-PA [Apis mellifera]	24641388	NP_572746.1	FBgn0030332	#N/A
58585122	0.368159	0.671108	-0.321986	-0.852157	0.134875	0.981825	0.999691	0.102943	0.000880748	0.795375	0.00139719	0.0297854	+	NP_001011591.1	odorant binding protein 2 [Apis mellifera]	24644509	NP_731043.1	FBgn0046875	#N/A
48096664	0.358764	-0.706268	-0.592212	1.23388	-0.29416	0.942111	0.0030463	0.0569844	0.999376	0.0806977	0.00156625	0.031938	+	XP_394745.1	PREDICTED: similar to CG8498-PA [Apis mellifera]	24582714	NP_609187.1	FBgn0031992	FBgn0031992
48097948	0.477344	0.525944	-5.46304	2.42355	2.03621	0.74782	0.738451	0.000173666	0.994909	0.998511	0.00226009	0.0431679	+	XP_393931.1	PREDICTED: similar to CG4572-PB, isoform B [Apis mellifera]	21356389	NP_650836.1	FBgn0038738	FBgn0038738
66524882	0.388605	-0.441193	0.30065	0.30063	-0.548692	0.982455	0.0118442	0.870087	0.869209	0.0013373	0.00230106	0.0431679	+	XP_392060.2	PREDICTED: similar to CG6180-PA isoform 1 [Apis mellifera]	24583960	NP_609588.1	FBgn0032453	FBgn0032453
110763375	0.213446	-0.201759	2.49461	-0.958129	-1.54817	0.679282	0.347481	0.999617	0.0735838	0.00105541	0.0025949	0.0448451	+	XP_001122189.1	PREDICTED: similar to CG12807-PA [Apis mellifera]	116008392	NP_649965.2	FBgn0037772	FBgn0037772
48095070	0.335063	-1.03473	0.910648	0.499892	-0.710871	0.871467	0.000875319	0.980451	0.876168	0.00780744	0.00269457	0.0448451	+	XP_392231.1	PREDICTED: hypothetical protein [Apis mellifera]	157012	AAA19661.1	FBgn0000212	#N/A
66504360	-0.309425	-0.340052	0.316213	0.656772	-0.323508	0.0123558	0.0100138	0.94035	0.998851	0.00718142	0.00272711	0.0448451	+	XP_392760.2	PREDICTED: similar to ATP synthase O subunit, mitochondrial precursor (Oligomycin sensitivity conferral protein) (OSCP) [Apis mellifera]	24647054	NP_524358.2	FBgn0016691	FBgn0016691
66546646	0.344917	-0.787902	0.538802	0.636658	-0.732475	0.910036	0.00275594	0.920004	0.949933	0.00225686	0.00277294	0.0448451	+	XP_623095.1	PREDICTED: similar to Phospholipid hydroperoxide glutathione peroxidase, mitochondrial precursor (PHGPx) (GPX-4) [Apis mellifera]	24656772	NP_728869.1	FBgn0035438	FBgn0035438
110766687	-0.52183	0.545462	-1.1242	-0.0220542	1.12263	0.0826495	0.934825	0.0134502	0.485419	0.999477	0.00303856	0.046316	+	XP_001121359.1	PREDICTED: hypothetical protein, partial [Apis mellifera]	20129045	NP_573317.1	FBgn0030946	#N/A
110763386	0.107883	0.293916	-1.25004	0.541499	0.306743	0.705148	0.917756	6.1054e-05	0.965719	0.941602	0.00314691	0.046316	+	XP_624401.2	PREDICTED: similar to CG10638-PA, isoform A isoform 1 [Apis mellifera]	24663317	NP_729808.1	FBgn0036290	FBgn0036290
66534655	0.233904	-0.424076	0.553484	-0.11211	-0.251203	0.952076	0.00279508	0.995329	0.290426	0.0316343	0.00316015	0.046316	+	XP_624662.1	PREDICTED: similar to Glutathione S transferase S1 CG8938-PA, isoform A, partial [Apis mellifera]	24654347	NP_725653.1	FBgn0010226	FBgn0010226
110763383	-0.391262	0.846147	-0.841315	-0.494199	0.880629	0.0941579	0.99446	0.0495978	0.146793	0.998934	0.00332789	0.0472964	+	XP_395041.3	PREDICTED: similar to CG4893-PA isoform 1 [Apis mellifera]	21357209	NP_648881.1	FBgn0036616	FBgn0036616
66559541	-0.15473	1.17347	-1.25077	-0.531944	0.763976	0.315804	0.999265	0.00863383	0.13855	0.990347	0.00360931	0.049471	+	XP_392731.2	PREDICTED: similar to Synaptic vesicle membrane protein VAT-1 homolog, partial [Apis mellifera]	221330659	NP_001137778.1	#N/A	#N/A
66522232	0.672165	-0.534288	0.841055	0.0194983	-0.99843	0.980839	0.0576482	0.957022	0.516232	0.00124196	0.00372299	0.049471	+	XP_393900.2	PREDICTED: similar to CG11333-PA [Apis mellifera]	21357489	NP_651869.1	FBgn0039850	FBgn0035044
66515272	-0.0676349	-0.198282	0.507381	0.0311	-0.272564	0.236996	0.025917	0.999563	0.587729	0.00221278	0.00379735	0.049471		XP_623495.1	PREDICTED: similar to Vacuolar ATP synthase catalytic subunit A, osteoclast isoform (V-ATPase subunit A 2) (Vacuolar proton pump alpha subunit 2) (V-ATPase 69 kDa subunit 2) (Isoform HO68) isoform 1 [Apis mellifera]	24583984	NP_652004.2	FBgn0020367	FBgn0020367
110763826	0.578375	-0.227918	0.167895	-0.311928	-0.206424	0.999636	0.0857301	0.765443	0.0921242	0.0868928	0.00390506	0.0494993		XP_395047.3	PREDICTED: similar to Phosphoglycerate kinase isoform 1 [Apis mellifera]	17136394	NP_476676.1	FBgn0250906	FBgn0250906
66517287	-0.527356	-0.589967	0.621308	0.843978	-0.347963	0.00784066	0.00518109	0.975391	0.995401	0.0454883	0.00404616	0.0499382		XP_391838.2	PREDICTED: similar to Neural conserved at 73EF CG11661-PF, isoform F isoform 1 [Apis mellifera]	28574590	NP_788518.1	FBgn0010352	#N/A
110761968	-0.0144433	-0.40811	0.416088	0.24583	-0.239364	0.448921	0.000711023	0.991767	0.926938	0.0159503	0.00429986	0.0515684		XP_625056.2	PREDICTED: similar to Enolase CG17654-PA, isoform A, partial [Apis mellifera]	24580914	NP_722721.1	FBgn0000579	FBgn0000579
66508439	0.151428	0.115064	-0.712583	-0.464973	0.911065	0.744363	0.681915	0.022486	0.0925737	0.999903	0.00439816	0.0515684		XP_392691.2	PREDICTED: similar to Elongation factor 2 (EF-2) isoform 1 [Apis mellifera]	7919	CAA33804.1	FBgn0000559	FBgn0000559
48109165	0.788935	-2.99731	0.647956	2.47893	-0.918513	0.853662	0.000469287	0.725372	0.991451	0.0982767	0.0058794	0.0672546		XP_396221.1	PREDICTED: similar to CG1124-PA isoform 3 [Apis mellifera]	21355625	NP_649509.1	FBgn0037290	FBgn0037290
110760029	-1.85534	0.22942	-0.192755	0.692341	1.12633	0.000924998	0.64443	0.412748	0.813275	0.985917	0.00632469	0.0706257		XP_001121953.1	PREDICTED: similar to CG5174-PA, isoform A, partial [Apis mellifera]	24655026	NP_611331.2	FBgn0034345	#N/A
48142237	0.182879	0.442433	-0.851833	-0.807451	1.03397	0.747687	0.916403	0.0414186	0.0283023	0.999776	0.0067379	0.0734901		XP_397314.1	PREDICTED: similar to ribosomal protein L31 [Apis mellifera]	19921922	NP_610503.1	FBgn0025286	FBgn0025286
110751174	0.207856	0.807743	-0.672237	-0.98477	0.641408	0.795544	0.997425	0.0474116	0.011221	0.993322	0.0078147	0.0815054		XP_001121743.1	PREDICTED: similar to Protein Kr-h2 [Apis mellifera]	17737397	NP_523490.1	FBgn0028419	FBgn0028419
66514614	-0.277311	-0.383066	0.413972	-0.223075	0.46948	0.0656331	0.025561	0.933794	0.206954	0.995189	0.00782035	0.0815054		XP_396769.2	PREDICTED: similar to Imaginal disc growth factor 4 CG1780-PA, isoform A [Apis mellifera]	24640905	NP_511101.2	FBgn0026415	#N/A
110758129	-0.244606	0.713067	-0.967907	0.0275602	0.471887	0.158576	0.995665	0.00602469	0.52975	0.976395	0.00829322	0.0841932		XP_392465.3	PREDICTED: similar to squid CG16901-PC, isoform C isoform 1 [Apis mellifera]	24646609	NP_731826.1	FBgn0086897	FBgn0086897
94400901	-2.22621	-1.72647	2.99582	0.80842	0.148434	0.004115	0.0205999	0.997235	0.755673	0.576999	0.00843727	0.0841932		NP_001035349.1	alpha-glucosidase [Apis mellifera]	24583745	NP_609522.1	FBgn0032381	FBgn0032381
110755732	0.487175	-0.447799	0.247309	0.599092	-0.885777	0.9526	0.0670482	0.715506	0.912923	0.00153371	0.00977103	0.0954711		XP_394991.3	PREDICTED: similar to Tubulin alpha-6 chain (Alpha-tubulin 6) (Alpha-tubulin isotype M-alpha-6) [Apis mellifera]	17865841	NP_524297.1	FBgn0003886	#N/A
94158668	0.229248	-0.389375	2.36925	-0.838357	-1.37077	0.673272	0.233223	0.99857	0.131649	0.00403155	0.0103769	0.0993218		NP_001035298.1	odorant binding protein 15 [Apis mellifera]	408473	AAA21356.1	FBgn0010403	#N/A
110756063	-0.0876546	-0.586472	0.698327	0.407828	-0.432029	0.328096	0.00350504	0.990281	0.919218	0.0137581	0.0110246	0.0994233		XP_392328.3	PREDICTED: similar to Nidogen/entactin CG12908-PA, isoform A [Apis mellifera]	24652408	NP_610575.1	FBgn0026403	FBgn0026403
66548188	0.642129	-0.415911	-0.126056	-0.141478	0.0413158	0.999184	0.0208139	0.324884	0.305735	0.590454	0.0110621	0.0994233		XP_393445.2	PREDICTED: similar to thioredoxin peroxidase 1 CG1633-PA, isoform A isoform 1 [Apis mellifera]	17157991	NP_477510.1	FBgn0040309	FBgn0040309
58585126	0.157769	1.36183	-1.98492	-0.122029	0.587348	0.644024	0.997637	0.00198271	0.425501	0.922944	0.0110791	0.0994233		NP_001011593.1	odorant binding protein 6 [Apis mellifera]	167013409	3B87	FBgn0020277	#N/A
66563168	-0.259617	-0.715617	0.500547	0.84074	-0.366053	0.126186	0.00214316	0.932895	0.992612	0.0480636	0.0112437	0.0994233		XP_392720.2	PREDICTED: similar to CG1640-PA, isoform A isoform 1 [Apis mellifera]	45551451	NP_727696.2	FBgn0030478	FBgn0030478
66515294	-0.252338	-0.294131	0.630717	0.706088	-0.790337	0.140827	0.114354	0.958718	0.968759	0.000615999	0.0115508	0.0994233		XP_394769.2	PREDICTED: similar to Vacuolar ATP synthase subunit D 1 (V-ATPase D subunit 1) (Vacuolar proton pump D subunit 1) (dV-ATPase D) isoform 1 [Apis mellifera]	21355551	NP_651987.1	FBgn0022097	FBgn0022097
66505914	0.0100187	-0.490208	-0.208615	1.24479	-0.555988	0.514501	0.0594773	0.299145	0.999311	0.0197833	0.0117192	0.0994233		XP_623566.1	PREDICTED: similar to Succinate dehydrogenase B CG3283-PA [Apis mellifera]	17137106	NP_477101.1	FBgn0014028	FBgn0014028
48095525	-0.065767	-0.0220752	-0.129037	-0.0605519	0.277431	0.1975	0.392319	0.130012	0.297753	0.999704	0.0122357	0.0994233		XP_392313.1	PREDICTED: similar to -Tubulin at 56D CG9277-PB, isoform B [Apis mellifera]	24655737	NP_523795.2	FBgn0003887	FBgn0003887
60115688	0.0625542	-2.1525	2.18601	1.11014	-1.20621	0.540906	0.00252896	0.982742	0.901144	0.0364356	0.0123474	0.0994233		NP_001012431.1	venom protein 2 precursor [Apis mellifera]	24583894	NP_723746.1	FBgn0043841	#N/A
110749558	0.485213	0.918623	-1.51213	-0.433038	0.541332	0.921081	0.993205	0.00188024	0.200221	0.951061	0.0124069	0.0994233		XP_001120889.1	PREDICTED: similar to Histone H2B [Apis mellifera]	24585671	NP_724342.1	FBgn0001198	FBgn0061209
66525576	-0.360604	0.544362	0.425662	-0.875212	0.265792	0.052139	0.988432	0.900352	0.00571394	0.897626	0.0125917	0.0994233		XP_624353.1	PREDICTED: similar to CG6084-PA, isoform A isoform 1 [Apis mellifera]	24662781	NP_648484.1	FBgn0086254	FBgn0086254
110761876	0.368023	1.34767	-0.662852	-0.865803	-0.187034	0.845014	0.999517	0.103486	0.051268	0.294914	0.0127194	0.0994233		XP_391931.2	PREDICTED: similar to Probable cytochrome P450 6g2 (CYPVIG2) isoform 1 [Apis mellifera]	24652915	NP_610744.1	FBgn0033696	#N/A
66564402	0.563422	0.989399	-1.19897	-0.83282	0.478971	0.957354	0.997216	0.00668715	0.0838401	0.932014	0.0131833	0.10136		XP_396161.2	PREDICTED: similar to calcyclin binding protein [Apis mellifera]	18858119	NP_572332.1	FBgn0029882	FBgn0029882
110768411	0.798796	0.476688	-0.348838	-1.08607	0.159422	0.997033	0.94504	0.187361	0.00443204	0.731354	0.0145774	0.110271		XP_624195.2	PREDICTED: similar to Neurexin IV CG6827-PB, isoform B [Apis mellifera]	1518221	CAA60383.1	FBgn0013997	#N/A
110748949	0.0908275	-0.129841	-0.564813	0.273162	0.330664	0.751684	0.176933	0.0030024	0.917141	0.993181	0.0154879	0.115299		XP_623342.2	PREDICTED: similar to Aldolase CG6058-PF, isoform F [Apis mellifera]	24650288	NP_524515.2	FBgn0000064	FBgn0000064
94158657	0.158705	0.96671	0.435877	-1.51994	-0.0413472	0.688012	0.996461	0.809161	0.00168474	0.44701	0.0160882	0.117896		NP_001035324.1	cytochrome P450 monooxygenase [Apis mellifera]	11386694	Q9V4U7.2	FBgn0033302	#N/A
66556287	-0.124968	-0.542411	0.494028	0.537746	-0.364395	0.248088	0.00372618	0.963781	0.973929	0.0220361	0.0166582	0.120195		XP_625098.1	PREDICTED: similar to Vacuolar ATP synthase subunit E (V-ATPase E subunit) (Vacuolar proton pump E subunit) (V-ATPase 28 kDa subunit) [Apis mellifera]	17737775	NP_524237.1	FBgn0015324	FBgn0015324
58585104	-2.49599	-0.576936	1.36186	1.33408	0.376981	0.000560519	0.21819	0.90365	0.898594	0.711147	0.0173997	0.123643		NP_001011578.1	vitellogenin [Apis mellifera]	24647263	NP_732076.1	FBgn0051150	#N/A
110756835	0.0803927	1.05346	-0.63971	-0.7032	0.209055	0.611692	0.999418	0.0654907	0.0496736	0.779152	0.0178772	0.125141		XP_395296.2	PREDICTED: similar to Neuroglian CG1634-PA, isoform A [Apis mellifera]	17530861	NP_511090.1	FBgn0002968	FBgn0002968
66546799	-0.0205198	0.42077	-0.150511	-0.798052	0.548312	0.460468	0.970073	0.312198	0.00674011	0.995736	0.0190506	0.131393		XP_624781.1	PREDICTED: similar to 60S acidic ribosomal protein P1 (RP21C) (Acidic ribosomal protein RPA2) [Apis mellifera]	17136320	NP_476630.1	FBgn0002593	FBgn0002593
48098039	-0.192695	-0.329484	-0.124745	0.539588	0.107336	0.0644254	0.00856992	0.25481	0.996414	0.816019	0.0193466	0.131501		XP_391994.1	PREDICTED: similar to Aconitase CG9244-PB [Apis mellifera]	17864292	NP_524708.1	FBgn0010100	FBgn0010100
74271822	-0.289122	1.20823	-1.56117	-0.379346	1.02141	0.270466	0.992942	0.0171614	0.280301	0.986269	0.0197349	0.132224		NP_001011604.2	ribosomal protein S8 [Apis mellifera]	24651181	NP_651740.1	FBgn0039713	FBgn0039713
110749515	-1.55302	1.63713	-1.1919	-0.0522559	1.16004	0.015573	0.987286	0.103278	0.477346	0.97188	0.0211463	0.134738		XP_624622.2	PREDICTED: hypothetical protein [Apis mellifera]	161078090	NP_001097706.1	#N/A	#N/A
66558612	-0.283896	0.441733	-0.273847	-0.103002	0.219011	0.0361814	0.994864	0.122479	0.330464	0.929278	0.0211571	0.134738		XP_394922.2	PREDICTED: similar to Juvenile hormone epoxide hydrolase 1 CG15101-PA [Apis mellifera]	24655327	NP_611386.2	FBgn0034405	FBgn0034405
110762902	-0.0818378	-0.320654	0.201985	0.300169	-0.0996623	0.196652	0.00140592	0.92146	0.980296	0.139503	0.0213088	0.134738		XP_624156.2	PREDICTED: similar to ATP synthase- CG11154-PA, isoform A [Apis mellifera]	24638766	NP_726631.1	FBgn0010217	FBgn0010217
110749082	0.401874	0.443678	-0.374801	-0.58531	0.114559	0.987377	0.991086	0.0712512	0.0146172	0.755325	0.0214466	0.134738		XP_001122165.1	PREDICTED: similar to CG11550-PA [Apis mellifera]	24644227	NP_649535.1	FBgn0037323	#N/A
66517659	0.509764	-0.654314	-0.000765535	0.227955	-0.0826391	0.987456	0.00384169	0.499077	0.752399	0.345778	0.0215466	0.134738		XP_625100.1	PREDICTED: similar to CG1532-PA [Apis mellifera]	27819918	AAL39751.2	FBgn0031143	FBgn0031143
110763411	2.16519	0.76803	3.55385	-1.13645	-5.35062	0.926084	0.714911	0.948092	0.255976	0.00113002	0.0223438	0.137885		XP_392082.3	PREDICTED: similar to Angiotensin-converting enzyme, testis-specific isoform precursor (ACE-T) (Dipeptidyl carboxypeptidase I) (Kininase II) [Apis mellifera]	85724942	NP_001033904.1	FBgn0032536	FBgn0032536
48102814	0.170435	-0.752921	0.0845186	0.651634	-0.153667	0.787204	0.000992522	0.603476	0.974606	0.22479	0.0228185	0.138986		XP_392811.1	PREDICTED: similar to lethal (1) G0156 CG12233-PA, isoform A [Apis mellifera]	24643268	NP_573388.1	FBgn0027291	FBgn0027291
48141571	0.639249	-0.918034	-0.153038	0.634068	-0.202245	0.978486	0.00318865	0.352618	0.920564	0.240139	0.0233066	0.140138		XP_393558.1	PREDICTED: similar to CG5567-PA [Apis mellifera]	24666141	NP_649015.2	FBgn0036760	FBgn0036760
66500205	-0.324233	-0.472646	0.324861	0.583239	-0.11122	0.0267266	0.0047739	0.903151	0.988049	0.237444	0.0242392	0.143901		XP_393509.2	PREDICTED: similar to CG3731-PB, isoform B [Apis mellifera]	21357875	NP_650401.1	FBgn0038271	FBgn0038271
66510928	0.251936	-0.247283	-0.110395	0.591276	-0.485534	0.905037	0.112194	0.350358	0.97654	0.00524902	0.0245474	0.143909		XP_623962.1	PREDICTED: similar to Catalase, partial [Apis mellifera]	17981717	NP_536731.1	FBgn0000261	#N/A
58585114	-1.86018	2.49994	-0.894433	-4.09278	4.34745	0.132743	0.928321	0.393204	0.0361542	0.994842	0.0258299	0.149559		NP_001011587.1	ribosomal protein 49 [Apis mellifera]	24651273	NP_733339.1	FBgn0002626	FBgn0002626
110761827	-0.098478	0.599549	-0.429555	-0.474259	0.402742	0.317165	0.995369	0.0931878	0.0596264	0.979556	0.0278249	0.159145		XP_001120036.1	PREDICTED: similar to Fasciclin-3 precursor (Fasciclin III) (FAS III) [Apis mellifera]	24584956	NP_724106.1	FBgn0000636	FBgn0000636
66524293	0.190345	1.04795	-2.00657	-0.338417	1.1067	0.657126	0.982107	0.00576632	0.299684	0.991944	0.0282886	0.159848		XP_393965.2	PREDICTED: similar to stubarista CG14792-PA, isoform A [Apis mellifera]	17136518	NP_476750.1	FBgn0003517	FBgn0003517
110759396	-0.00797891	1.69508	-0.938272	-0.923614	0.174787	0.493173	0.999261	0.0904337	0.0940234	0.650598	0.0286483	0.159916		XP_393105.2	PREDICTED: similar to CG5867-PA isoform 1 [Apis mellifera]	24584058	NP_609625.2	FBgn0027586	FBgn0032495
110775909	-0.293815	-0.36635	0.464857	0.107518	0.0877897	0.0242989	0.0101691	0.982928	0.693224	0.736194	0.0293362	0.159916		XP_001122661.1	PREDICTED: similar to Glutamate oxaloacetate transaminase 1 CG8430-PA, isoform A, partial [Apis mellifera]	25009816	AAN71079.1	FBgn0001124	FBgn0001124
110776452	-0.295857	-0.913635	0.977489	0.412329	-0.180326	0.144042	0.00208589	0.985976	0.838674	0.250261	0.0295913	0.159916		XP_001122866.1	PREDICTED: similar to Glycerol-3-phosphate dehydrogenase [NAD+], cytoplasmic (GPD-C) (GPDH-C), partial [Apis mellifera]	157561	AAA28592.1	FBgn0001128	#N/A
48135592	-0.90117	1.57481	0.901238	-2.77631	1.20144	0.103647	0.982149	0.78597	0.0106508	0.9588	0.0296645	0.159916		XP_396751.1	PREDICTED: similar to Probable cytochrome P450 6a14 (CYPVIA14) [Apis mellifera]	11386694	Q9V4U7.2	FBgn0033302	#N/A
66521738	-0.515445	0.170103	-0.095028	0.312178	0.128193	0.00198576	0.828819	0.354109	0.886819	0.788231	0.0300503	0.160154		XP_393545.2	PREDICTED: similar to lethal (1) G0030 CG3861-PA, isoform A [Apis mellifera]	255760070	ACU32620.1	FBgn0086133	FBgn0086133
66522463	-0.247176	0.627106	-0.122208	-0.164957	-0.0927645	0.0925181	0.998826	0.322757	0.267828	0.300637	0.0307967	0.162288		XP_391968.2	PREDICTED: similar to CG10513-PA isoform 1 [Apis mellifera]	162944830	ABY20484.1	FBgn0025620	FBgn0025620
48103127	0.16008	0.273222	-0.769476	-0.543295	0.879468	0.710961	0.8124	0.0339616	0.107334	0.998566	0.0315347	0.162559		XP_392843.1	PREDICTED: similar to string of pearls CG5920-PA [Apis mellifera]	288084	CAA48872.1	FBgn0004867	FBgn0004867
58585146	0.0626393	-0.322766	0.274554	0.262232	-0.276659	0.689414	0.00967794	0.928447	0.9189	0.0140999	0.0315412	0.162559		NP_001011603.1	arginine kinase [Apis mellifera]	24661340	NP_729447.1	FBgn0000116	FBgn0000116
110766174	0.575912	0.728541	-1.12527	-0.350741	0.17156	0.96994	0.987642	0.00688215	0.212101	0.725204	0.0324484	0.164784		XP_001122105.1	PREDICTED: similar to CG6178-PA [Apis mellifera]	21355181	NP_651221.1	FBgn0039156	#N/A
94158718	-0.0282662	-0.663468	0.702568	0.477478	-0.488312	0.454207	0.00706432	0.970297	0.902485	0.0220526	0.0329182	0.164784		NP_001035296.1	odorant binding protein 21 [Apis mellifera]	17946714	AAL49387.1	FBgn0034470	#N/A
110756016	-0.0474626	-0.282864	0.766145	0.128306	-0.564124	0.40798	0.0979231	0.991584	0.661184	0.00338153	0.033027	0.164784		XP_624806.2	PREDICTED: similar to CG7217-PB, isoform B [Apis mellifera]	78706776	NP_001027191.1	FBgn0038570	FBgn0038570
110756254	0.106828	0.765919	-0.935573	-0.651533	0.714359	0.632313	0.985659	0.0256027	0.0854737	0.988612	0.0334789	0.164801		XP_392307.3	PREDICTED: similar to CG17838-PE, isoform E [Apis mellifera]	161078444	NP_650913.2	FBgn0038826	FBgn0038826
66558942	0.0273882	1.07753	-0.729538	-0.479752	0.104374	0.537446	0.999104	0.074001	0.142971	0.646589	0.0337332	0.164801		XP_623672.1	PREDICTED: similar to CG5525-PA isoform 1 [Apis mellifera]	24583944	NP_609579.1	FBgn0032444	FBgn0032444
110750764	1.0678	1.39684	-2.19372	-0.997172	0.726242	0.969726	0.987671	0.00902257	0.114679	0.913316	0.0353059	0.170706		XP_001120137.1	PREDICTED: similar to Protein lethal(2)essential for life (Protein Efl21) [Apis mellifera]	17737499	NP_523827.1	FBgn0011296	#N/A
110765224	0.197332	0.485795	-0.631452	-0.639376	0.5877	0.798734	0.974924	0.0350774	0.048114	0.993529	0.0376706	0.180281		XP_623111.2	PREDICTED: similar to Clathrin heavy chain CG9012-PA, isoform A isoform 1 [Apis mellifera]	17137000	NP_477042.1	FBgn0000319	FBgn0000319
48100966	-0.165418	-0.345412	0.493714	0.280931	-0.263815	0.132963	0.0152752	0.986544	0.901216	0.0344483	0.0381091	0.180537		XP_392639.1	PREDICTED: similar to bellwether CG3612-PA isoform 1 [Apis mellifera]	24658560	NP_726243.1	FBgn0011211	FBgn0011211
110756783	-0.0285223	-0.562328	1.1067	0.0658894	-0.581735	0.4607	0.0353335	0.994723	0.560719	0.0195345	0.0392507	0.18295		XP_392679.3	PREDICTED: similar to CG5214-PA [Apis mellifera]	24645909	NP_650064.1	FBgn0037891	FBgn0037891
110767982	0.572709	1.73035	-1.116	-1.82471	0.637651	0.846425	0.998215	0.131679	0.0240743	0.899674	0.0393985	0.18295		XP_624411.2	PREDICTED: similar to Heterogeneous nuclear ribonucleoprotein at 87F CG12749-PB, isoform B [Apis mellifera]	11036	CAA44502.1	FBgn0004237	FBgn0004237
66546657	-0.313381	0.837034	-1.10738	-0.168127	0.751851	0.20182	0.980655	0.0252799	0.380329	0.979213	0.0413297	0.188101		XP_623282.1	PREDICTED: similar to ERp60 CG8983-PA, isoform A isoform 2 [Apis mellifera]	45551086	NP_725084.2	FBgn0033663	FBgn0033663
66509265	-0.896892	1.44872	-0.601154	-0.640782	0.690104	0.0433435	0.991959	0.235528	0.180243	0.919965	0.0413409	0.188101		XP_392379.2	PREDICTED: similar to Galectin-4 (Lactose-binding lectin 4) (L-36 lactose-binding protein) (L36LBP) [Apis mellifera]	224809663	ACN63483.1	#N/A	#N/A
110760429	-0.601535	0.540486	0.850607	-0.688451	-0.101107	0.0202224	0.954995	0.979558	0.0478106	0.360466	0.0419268	0.188101		XP_001122151.1	PREDICTED: similar to capricious CG11282-PA, isoform A [Apis mellifera]	3885974	AAC78144.1	FBgn0023095	FBgn0034718
110749004	0.0380318	0.381268	1.11066	-0.650029	-0.879933	0.543129	0.839093	0.978761	0.124148	0.00669412	0.0421123	0.188101		XP_001120425.1	PREDICTED: similar to CG31974-PA [Apis mellifera]	21429784	AAM50570.1	FBgn0051974	FBgn0051974
110750162	-0.354117	0.339143	0.0454774	-0.210358	0.179854	0.0138026	0.978396	0.578912	0.180752	0.885061	0.043293	0.190498		XP_395993.3	PREDICTED: similar to UBiQuitin family member (ubq-1) isoform 1 [Apis mellifera]	24657014	NP_728908.1	FBgn0003943	#N/A
110757237	0.155899	-1.36772	0.829674	1.03172	-0.649575	0.633302	0.00357174	0.891465	0.934504	0.0733851	0.0434612	0.190498		XP_001121470.1	PREDICTED: hypothetical protein [Apis mellifera]	24580572	NP_722612.1	FBgn0031228	FBgn0031228
110777438	0.0652206	-0.687225	0.786435	0.415787	-0.580217	0.582071	0.0159381	0.975196	0.831491	0.0271689	0.0440008	0.191015		XP_001122180.1	PREDICTED: similar to Glycerol-3-phosphate dehydrogenase [NAD+], cytoplasmic (GPD-C) (GPDH-C), partial [Apis mellifera]	1580758	CAA47892.1	FBgn0001128	#N/A
48140590	0.393127	0.0993502	0.0590578	-0.617607	0.0660713	0.993224	0.731036	0.601777	0.00536462	0.676014	0.0445344	0.191015		XP_393517.1	PREDICTED: similar to Thioredoxin reductase-1 CG2151-PA, isoform A isoform 1 [Apis mellifera]	24640553	NP_727252.1	FBgn0020653	#N/A
110756003	-0.0940421	0.774593	-0.686558	-0.665215	0.671223	0.38063	0.987362	0.077018	0.0943851	0.986329	0.0448009	0.191015		XP_001119835.1	PREDICTED: similar to DnaJ homolog subfamily A member 1 (Heat shock 40 kDa protein 4) (DnaJ protein homolog 2) (HSJ-2) (HSDJ) [Apis mellifera]	21357547	NP_650283.1	FBgn0038145	FBgn0038145
66537940	0.107379	0.279972	-0.412166	-0.274268	0.299083	0.785965	0.971835	0.0241884	0.0919572	0.987459	0.04869	0.205726		XP_392933.2	PREDICTED: similar to heat shock protein 8 isoform 1 [Apis mellifera]	17737967	NP_524356.1	FBgn0001219	FBgn0001219
66535209	-0.0482189	0.00911577	-0.196848	-0.0413476	0.277298	0.302053	0.537302	0.0779105	0.381448	0.998244	0.0518973	0.21732		XP_623220.1	PREDICTED: similar to Tubulin alpha-1 chain [Apis mellifera]	17136564	NP_476772.1	FBgn0003884	#N/A
66503776	0.347193	-0.213342	0.00848145	0.144264	-0.286597	0.98516	0.0956993	0.51501	0.737793	0.0294413	0.0524256	0.217589		XP_623357.1	PREDICTED: similar to CG8036-PB, isoform B isoform 2 [Apis mellifera]	45550715	NP_649812.2	FBgn0037607	FBgn0037607
48098315	-0.00607348	-0.3928	0.0726969	0.677614	-0.351437	0.48653	0.0229624	0.605304	0.991115	0.0231029	0.0532901	0.219237		XP_394036.1	PREDICTED: similar to ATP synthase D chain, mitochondrial [Apis mellifera]	1490232	CAA67981.1	FBgn0016120	FBgn0016120
48104663	0.0290402	-0.902355	2.92598	-1.93518	-0.117487	0.520556	0.0782519	0.992784	0.0149653	0.423725	0.0543919	0.221824		XP_392962.1	PREDICTED: similar to Guanine nucleotide-binding protein subunit beta-like protein (Receptor of activated protein kinase C homolog) isoform 1 [Apis mellifera]	17137396	NP_477269.1	FBgn0020618	FBgn0020618
66531601	0.468668	-0.819279	0.384402	0.818758	-0.852548	0.876456	0.0378916	0.758129	0.914492	0.0121684	0.0593716	0.240045		XP_397411.2	PREDICTED: similar to Lipid storage droplet-2 CG9057-PA [Apis mellifera]	116007162	NP_001036276.1	#N/A	#N/A
66545506	0.409594	0.711063	-0.887778	-0.465013	0.232134	0.92813	0.990176	0.0195091	0.135505	0.810713	0.0611621	0.245171		XP_392689.2	PREDICTED: similar to Calreticulin CG9429-PA isoform 1 [Apis mellifera]	24645441	NP_524293.2	FBgn0005585	FBgn0005585
110760701	0.171258	-0.372908	-0.137083	0.451294	-0.112561	0.878022	0.0102358	0.267227	0.976046	0.208962	0.0623422	0.246875		XP_001120471.1	PREDICTED: similar to 3-hydroxyacyl-CoA dehydrogenase type-2 (3-hydroxyacyl-CoA dehydrogenase type II) (Type II HADH) (3-hydroxy-2-methylbutyryl-CoA dehydrogenase) (Scully protein) [Apis mellifera]	17737361	NP_523396.1	FBgn0021765	FBgn0021765
48129806	-0.0606568	0.430537	-0.446265	0.351423	-0.275038	0.379009	0.977233	0.0701501	0.877341	0.073926	0.06264	0.246875		XP_396656.1	PREDICTED: similar to SRY interacting protein 1 CG10939-PA [Apis mellifera]	17933696	NP_524712.1	FBgn0010620	FBgn0024191
66517761	-0.839706	0.0826435	0.46197	1.17417	-0.879081	0.02742	0.569641	0.767056	0.962615	0.0175746	0.0657161	0.255433		XP_392905.2	PREDICTED: similar to cAMP-dependent protein kinase R2 CG15862-PA, isoform A isoform 1 [Apis mellifera]	17647815	NP_523671.1	FBgn0022382	FBgn0022382
48105655	-0.476831	-1.1436	-0.914796	1.97278	0.56244	0.189403	0.0452786	0.127633	0.991294	0.828085	0.0659095	0.255433		XP_395976.1	PREDICTED: similar to CG33257-PA [Apis mellifera]	45553159	NP_996107.1	FBgn0053257	FBgn0053257
66512625	-0.241447	0.315596	-0.0536987	-0.258529	0.238078	0.0552899	0.974267	0.405408	0.128197	0.950777	0.0667025	0.255433		XP_623939.1	PREDICTED: similar to heat shock protein 90-alpha isoform 2 [Apis mellifera]	17647529	NP_523899.1	FBgn0001233	#N/A
66535957	-1.3701	0.974207	-0.5369	0.0600609	0.872732	0.014301	0.916642	0.325581	0.525817	0.918019	0.0669899	0.255433		XP_624293.1	PREDICTED: similar to lethal (2) k05713 CG8256-PC, isoform C [Apis mellifera]	20130025	NP_611063.1	FBgn0022160	FBgn0022160
48141383	-0.0515496	-0.0199648	0.416345	-0.0686074	-0.276224	0.325252	0.433874	0.990611	0.343867	0.00745383	0.0690065	0.261001		XP_393552.1	PREDICTED: similar to Glutamine synthetase 2 CG1743-PC, isoform C [Apis mellifera]	259089570	ACV91641.1	#N/A	#N/A
110750934	0.704714	-0.840734	-1.17302	0.340882	0.968162	0.930403	0.0695174	0.0460924	0.689084	0.980424	0.070114	0.261466		XP_001121185.1	PREDICTED: similar to Zwischenferment CG12529-PA, isoform A [Apis mellifera]	24643350	NP_523411.1	FBgn0004057	FBgn0004057
58585106	0.439202	-0.337873	-0.18294	-0.710101	0.791712	0.912112	0.189017	0.366026	0.0866504	0.99083	0.0702446	0.261466		NP_001011583.1	antennal-specific protein 3c precursor [Apis mellifera]	24762502	NP_524966.1	FBgn0011695	FBgn0011695
110766424	0.293054	1.34286	1.51974	-3.52798	0.372327	0.700352	0.968336	0.942304	0.00334609	0.757662	0.0720562	0.266097		XP_001120839.1	PREDICTED: similar to Vha100-1 CG1709-PB, isoform B, partial [Apis mellifera]	24650965	NP_733274.1	FBgn0028671	#N/A
58585202	-0.163932	0.417678	-0.308133	-0.123219	0.177606	0.149501	0.991937	0.0990268	0.302478	0.881065	0.0757441	0.277531		NP_001011630.1	fatty acid binding protein [Apis mellifera]	78706754	NP_001027180.1	FBgn0037913	FBgn0037913
66530257	0.680256	0.723237	-0.697586	-0.547999	-0.157908	0.976838	0.977053	0.0848919	0.140488	0.308255	0.0780254	0.281667		XP_396670.2	PREDICTED: similar to Lamin CG6944-PA, partial [Apis mellifera]	531500	CAA53480.1	FBgn0010397	FBgn0002525
110749568	1.19737	0.841276	-1.69232	-0.676116	0.329784	0.976694	0.921927	0.0142627	0.221293	0.738461	0.0780739	0.281667		XP_001121026.1	PREDICTED: similar to CG31613-PA [Apis mellifera]	7305139	NP_038576.1	FBgn0051613	FBgn0051613
110776792	-0.653104	-0.578071	0.769271	1.09996	-0.638057	0.0464563	0.0770071	0.911905	0.971373	0.0432862	0.0803435	0.286961		XP_623461.2	PREDICTED: similar to Probable cytochrome P450 6a14 (CYPVIA14) isoform 2 [Apis mellifera]	11386694	Q9V4U7.2	FBgn0033302	FBgn0000473
110762773	-0.38197	0.0526544	-0.128968	-0.270065	0.728348	0.0904831	0.568992	0.370691	0.246758	0.995177	0.0807651	0.286961		XP_001120097.1	PREDICTED: similar to yellow-h CG1629-PA [Apis mellifera]	17136600	NP_476792.1	FBgn0004034	#N/A
66513527	0.0149841	-0.167082	0.378168	0.134897	-0.360967	0.542075	0.135599	0.95757	0.733475	0.0054469	0.0816278	0.287845		XP_392913.2	PREDICTED: similar to Superoxide dismutase CG11793-PA isoform 1 [Apis mellifera]	17136496	NP_476735.1	FBgn0003462	FBgn0003462
66505131	0.00199809	-0.137555	0.638682	-0.632884	0.129759	0.504272	0.24055	0.985408	0.0156254	0.771639	0.0828756	0.290065		XP_624404.1	PREDICTED: similar to igloo CG18285-PA, isoform A [Apis mellifera]	17137032	NP_477060.1	FBgn0013467	FBgn0013467
66508961	0.216091	0.613786	-2.04142	-0.151882	1.36343	0.647377	0.808781	0.0195247	0.446711	0.990467	0.0859698	0.298665		XP_395902.2	PREDICTED: similar to CG9471-PA [Apis mellifera]	24645509	NP_649943.2	FBgn0037749	FBgn0037749
66540596	0.338071	2.06012	-1.41485	-1.35922	0.375888	0.666712	0.995504	0.0926245	0.0847359	0.715149	0.0890489	0.307088		XP_623090.1	PREDICTED: similar to CG8351-PA isoform 1 [Apis mellifera]	24645179	NP_649835.1	FBgn0037632	FBgn0037632
66531429	0.153548	-0.368382	-0.00320184	0.516172	-0.298135	0.797649	0.0310354	0.49526	0.968538	0.048217	0.0937498	0.320939		XP_392705.2	PREDICTED: similar to CG7920-PA, isoform A isoform 1 [Apis mellifera]	21358615	NP_651762.1	FBgn0039737	#N/A
48098085	-0.864684	0.655687	1.02861	-0.569843	-0.249767	0.0222381	0.926784	0.943719	0.179807	0.268705	0.0963662	0.327505		XP_393971.1	PREDICTED: similar to Probable cytochrome P450 9f2 (CYPIXF2) [Apis mellifera]	21357069	NP_650189.1	FBgn0038037	#N/A
66565444	-0.477434	0.474423	0.226947	-1.23944	1.01551	0.163172	0.820359	0.61996	0.0522325	0.986098	0.0975332	0.32763		XP_623506.1	PREDICTED: similar to 60S ribosomal protein L9 [Apis mellifera]	17137198	NP_477161.1	FBgn0015756	FBgn0015756
66505007	0.197636	0.411859	-0.23669	-0.589296	0.216491	0.855836	0.980287	0.192845	0.0181458	0.887094	0.0978001	0.32763		XP_623199.1	PREDICTED: similar to Hsc70Cb CG6603-PA, isoform A isoform 1 [Apis mellifera]	21357475	NP_648687.1	FBgn0026418	FBgn0026418
48106363	-0.329369	0.526428	1.48675	-2.95189	1.26808	0.327269	0.751195	0.885436	0.00742796	0.958551	0.101069	0.33618		XP_393059.1	PREDICTED: similar to Ribosomal protein S10b CG14206-PC, isoform C isoform 1 [Apis mellifera]	213515580	ACJ49254.1	FBgn0261593	FBgn0261593
66525954	0.665788	-0.713918	0.784063	-1.31041	0.574473	0.928256	0.105426	0.860465	0.0441445	0.88692	0.102095	0.3372		XP_623403.1	PREDICTED: similar to Hexokinase A CG3001-PA, isoform A [Apis mellifera]	18079297	NP_524848.1	FBgn0001186	FBgn0001186
66541426	0.799518	0.0374977	-0.557806	-0.734979	0.45577	0.989645	0.545899	0.102705	0.068161	0.9327	0.10313	0.337707		XP_624341.1	PREDICTED: similar to Proteasome subunit alpha type 5 (Proteasome zeta chain) (Macropain zeta chain) (Multicatalytic endopeptidase complex zeta chain) [Apis mellifera]	24654389	NP_725669.1	FBgn0016697	FBgn0016697
66507594	0.428431	-0.368813	0.226608	0.488866	-0.775092	0.892866	0.152442	0.674107	0.833758	0.0117591	0.103983	0.337707		XP_624164.1	PREDICTED: similar to Thiolase CG4581-PA [Apis mellifera]	17137578	NP_477378.1	FBgn0025352	FBgn0025352
66549344	-0.334383	-0.281429	0.467088	0.190785	-0.042061	0.0207559	0.0505958	0.971232	0.785141	0.390481	0.104408	0.337707		XP_623381.1	PREDICTED: similar to Actin-5C isoform 2 [Apis mellifera]	17530805	NP_511052.1	FBgn0000042	FBgn0000042
110759577	-0.0940734	0.463695	-0.463367	-0.249136	0.342882	0.3247	0.979705	0.0723416	0.215143	0.956092	0.109389	0.350052		XP_001120801.1	PREDICTED: similar to Cytochrome b5 (CYTB5) [Apis mellifera]	24586291	NP_610294.1	FBgn0033189	#N/A
66517758	0.397348	-0.976921	-0.538223	0.338243	0.779552	0.789994	0.0257947	0.197095	0.70337	0.965097	0.109718	0.350052		XP_623474.1	PREDICTED: similar to Carbonyl reductase [NADPH] 1 (NADPH-dependent carbonyl reductase 1) [Apis mellifera]	19922628	NP_611471.1	FBgn0034500	#N/A
110770269	-0.0649828	0.57524	-0.712499	-0.0132003	0.215443	0.393314	0.986341	0.024219	0.485004	0.823725	0.111674	0.353885		XP_624225.2	PREDICTED: similar to bubblegum CG4501-PA, partial [Apis mellifera]	21391980	AAM48344.1	FBgn0027348	FBgn0027348
66552169	2.27059	0.627387	-2.51585	-1.23486	0.852732	0.983233	0.750925	0.0247166	0.23397	0.820979	0.113359	0.354643		XP_625152.1	PREDICTED: similar to 60S ribosomal protein L28 [Apis mellifera]	24656625	NP_647791.2	FBgn0035422	FBgn0035422
66525285	0.73603	0.505756	-0.499286	-1.24881	0.506312	0.968082	0.882601	0.219188	0.0181051	0.91694	0.113425	0.354643		XP_392071.2	PREDICTED: similar to Ribosomal protein L4 CG5502-PA isoform 1 [Apis mellifera]	24650747	NP_524538.2	FBgn0003279	FBgn0003279
110770725	-0.717839	-0.183854	0.0111378	0.226191	0.664365	0.0264368	0.307021	0.507855	0.655868	0.965351	0.114461	0.355512		XP_001123239.1	PREDICTED: similar to CG1516-PE, isoform E, partial [Apis mellifera]	24652218	NP_724841.1	FBgn0027580	#N/A
66548968	0.369591	0.847374	0.266806	-1.8085	0.324733	0.775132	0.944269	0.632056	0.00512331	0.751451	0.116169	0.356527		XP_625104.1	PREDICTED: similar to Ribosomal protein S18 CG8900-PA, isoform A [Apis mellifera]	17136882	NP_476964.1	FBgn0010411	FBgn0010411
66530776	-0.0381521	0.34577	0.0149705	-0.911441	0.588853	0.446462	0.873983	0.515486	0.0196582	0.984451	0.116308	0.356527		XP_397416.2	PREDICTED: similar to Macroglobulin complement-related CG7586-PA, partial [Apis mellifera]	17933686	NP_524688.1	FBgn0020240	FBgn0020240
110755784	0.705981	0.703386	-0.816208	-1.79454	1.20138	0.874669	0.838913	0.172193	0.0310218	0.978681	0.118176	0.359899		XP_001119886.1	PREDICTED: similar to Ribosomal protein S28b CG2998-PA [Apis mellifera]	18858095	NP_572568.1	FBgn0030136	FBgn0030136
66507623	0.62262	0.0209266	-0.552867	0.011121	-0.1018	0.993442	0.532851	0.0666215	0.512186	0.327451	0.120394	0.364288		XP_393267.2	PREDICTED: similar to Nucleosome remodeling factor - 38kD CG4634-PA [Apis mellifera]	223029557	ACM78500.1	FBgn0016687	FBgn0016687
110764577	-0.0226976	1.19454	-0.849718	-0.137602	-0.184527	0.480306	0.992879	0.0823566	0.409216	0.324201	0.123284	0.370641		XP_395773.3	PREDICTED: similar to Contactin CG1084-PA [Apis mellifera]	28571501	NP_649461.2	FBgn0037240	FBgn0037240
110750766	1.81	2.16727	-2.47277	-2.04421	0.539715	0.951515	0.978544	0.0944986	0.0820536	0.714488	0.126308	0.37716		XP_001120194.1	PREDICTED: similar to Protein lethal(2)essential for life (Protein Efl21) [Apis mellifera]	17737499	NP_523827.1	FBgn0011296	FBgn0011296
110756792	0.179582	2.21614	-2.28874	-0.999835	0.89285	0.567063	0.984143	0.0393833	0.187408	0.838166	0.127284	0.37716		XP_001120695.1	PREDICTED: similar to CG30415-PA, isoform A [Apis mellifera]	24659379	NP_726318.1	FBgn0250838	FBgn0250838
66526635	-0.893186	-1.09055	0.529162	1.15086	0.30372	0.0405825	0.0417107	0.757048	0.945138	0.739197	0.127943	0.37716		XP_623252.1	PREDICTED: similar to CG31075-PA [Apis mellifera]	24650465	NP_733183.1	FBgn0051075	FBgn0051075
66557455	-0.653959	1.42058	NA	-0.866129	0.0995131	0.136332	0.984965	NA	0.174719	0.5729	0.128669	0.37716		XP_395182.2	PREDICTED: similar to metalloprotease 1 [Apis mellifera]	24585803	NP_610156.1	FBgn0033005	#N/A
66537377	0.0608701	2.03685	-1.78537	-0.629833	0.317477	0.532603	0.995025	0.09761	0.280841	0.666501	0.129668	0.377729		XP_624620.1	PREDICTED: similar to CG17489-PA.3, partial [Apis mellifera]	116007382	NP_001036387.1	FBgn0064225	FBgn0064225
66559310	0.261056	0.531389	-0.955183	-0.549336	0.712074	0.755499	0.92028	0.0304798	0.182624	0.97529	0.131157	0.379709		XP_623106.1	PREDICTED: similar to 60S acidic ribosomal protein P0 (DNA-(apurinic or apyrimidinic site) lyase) (Apurinic-apyrimidinic endonuclease) isoform 1 [Apis mellifera]	17737731	NP_524211.1	FBgn0000100	FBgn0000100
66506623	-0.14334	0.843719	-0.291034	-0.651792	0.242449	0.336139	0.993096	0.299852	0.142065	0.783755	0.132912	0.381375		XP_396588.2	PREDICTED: similar to 60S ribosomal protein L15 [Apis mellifera]	161076128	NP_001104429.1	#N/A	#N/A
110762877	-0.091098	-0.448947	0.185009	0.614536	-0.2595	0.325597	0.0202469	0.730664	0.976066	0.0911849	0.133475	0.381375		XP_624330.2	PREDICTED: similar to B-cell receptor-associated protein 37 [Apis mellifera]	161077234	NP_725832.2	FBgn0010551	#N/A
66506837	0.472149	0.892394	-0.796611	-0.432868	-0.135063	0.907586	0.987343	0.0874246	0.174706	0.343477	0.134404	0.381375		XP_394680.2	PREDICTED: similar to Pros5 CG12323-PA, isoform A [Apis mellifera]	21355573	NP_652014.1	FBgn0029134	FBgn0029134
110763730	0.119397	0.00421135	0.351914	-0.720435	0.244913	0.72992	0.50822	0.886612	0.00852784	0.903421	0.134986	0.381375		XP_392997.3	PREDICTED: similar to Glutathione S-transferase 1-1 (GST class-theta) [Apis mellifera]	21464458	AAM52032.1	FBgn0001149	FBgn0001149
110755333	-1.85396	0.680011	-0.305912	1.15086	0.328997	0.0114648	0.792346	0.407239	0.843226	0.679714	0.136919	0.382033		XP_001121817.1	PREDICTED: similar to CG17280-PA [Apis mellifera]	20130301	NP_611805.1	FBgn0034877	FBgn0034877
66560033	0.807659	0.178168	-0.6981	1.04822	-1.33595	0.867862	0.600824	0.252372	0.799595	0.0372957	0.13697	0.382033		XP_624255.1	PREDICTED: similar to CG6020-PA [Apis mellifera]	24667554	NP_649234.1	FBgn0037001	FBgn0037001
110761825	0.327811	1.19023	-1.36401	0.251294	-0.405324	0.714097	0.983492	0.0609472	0.625991	0.224906	0.137662	0.382033		XP_001119974.1	PREDICTED: hypothetical protein [Apis mellifera]	161082214	NP_001097545.1	#N/A	#N/A
66503969	-0.107906	-0.16169	1.76165	-0.729452	-0.762601	0.400292	0.358219	0.98963	0.116377	0.0338529	0.139247	0.384158		XP_623933.1	PREDICTED: similar to Ero1L CG1333-PB, isoform B [Apis mellifera]	24657303	NP_647865.2	FBgn0261274	FBgn0261274
66526748	-1.19937	2.06546	-1.13586	-0.465592	0.73536	0.0873284	0.979779	0.207093	0.368762	0.807166	0.14336	0.392708		XP_624696.1	PREDICTED: similar to 60S ribosomal protein L27a [Apis mellifera]	17136880	NP_476963.1	FBgn0010410	FBgn0261606
58531215	-0.495508	0.125667	-0.162909	0.205592	0.327158	0.0205419	0.692644	0.323529	0.716972	0.925375	0.144021	0.392708		NP_001010975.1	ADP/ATP translocase [Apis mellifera]	24641090	NP_727448.1	FBgn0003360	FBgn0003360
66499585	0.856696	2.63829	-2.87479	-1.12583	0.505628	0.810564	0.991717	0.051804	0.215954	0.712971	0.146302	0.394186		XP_396914.2	PREDICTED: similar to Ribosomal protein L17 CG3203-PD, isoform D [Apis mellifera]	18921137	NP_572346.1	FBgn0029897	FBgn0029897
48139240	-0.837677	-0.747321	0.842467	0.797492	-0.054961	0.0273856	0.0526546	0.911177	0.85372	0.445615	0.146469	0.394186		XP_393447.1	PREDICTED: similar to CG15926-PA isoform 1 [Apis mellifera]	24641539	NP_572802.1	FBgn0259143	FBgn0259143
48104453	-0.252392	-0.749932	0.823225	-0.194546	0.373645	0.243213	0.0386132	0.961986	0.337813	0.860499	0.149531	0.394186		XP_395784.1	PREDICTED: similar to CG2970-PA isoform 1 [Apis mellifera]	20151909	AAM11314.1	FBgn0034936	FBgn0034936
66547531	0.561916	-0.110625	-0.0653704	-0.341303	-0.0446174	0.993012	0.315488	0.420321	0.14983	0.415168	0.149795	0.394186		XP_625090.1	PREDICTED: similar to 6-phosphogluconate dehydrogenase, decarboxylating, partial [Apis mellifera]	24639279	NP_476860.2	FBgn0004654	FBgn0004654
110764763	-0.15972	-0.868104	-0.798535	0.69352	1.13284	0.379219	0.082792	0.161205	0.785192	0.981141	0.149907	0.394186		XP_001123191.1	PREDICTED: similar to stunted CG9032-PA, isoform A [Apis mellifera]	24642319	NP_727905.1	FBgn0014391	FBgn0014391
110763102	-0.762233	-0.155618	1.46938	-0.0387372	-0.512788	0.0370199	0.364076	0.987672	0.475547	0.107314	0.150236	0.394186		XP_394113.2	PREDICTED: similar to CG1458-PA [Apis mellifera]	21358227	NP_651684.1	FBgn0062442	FBgn0062442
66566113	0.51812	0.802421	-0.319788	-2.41059	1.40984	0.746952	0.827215	0.394242	0.0174114	0.969489	0.151134	0.394186		XP_624821.1	PREDICTED: similar to Ribosomal protein L3 CG4863-PA, isoform A [Apis mellifera]	40882439	AAR96131.1	FBgn0020910	FBgn0020910
66512987	-0.409688	0.252378	0.347702	-0.778649	0.588256	0.101058	0.762124	0.765208	0.0756387	0.965643	0.151287	0.394186		XP_396618.2	PREDICTED: similar to Transferrin 2 CG10620-PA [Apis mellifera]	17648049	NP_524044.1	FBgn0036299	FBgn0036299
66559208	-0.54008	0.291886	-0.70165	0.113228	0.836616	0.094112	0.756553	0.128259	0.573994	0.978931	0.152409	0.394916		XP_392988.2	PREDICTED: similar to Ribosomal protein L6 CG11522-PB, isoform B [Apis mellifera]	21357161	NP_651876.1	FBgn0039857	FBgn0039857
110762648	-0.782126	-0.0396475	-0.112395	1.14478	-0.210609	0.020882	0.463137	0.416907	0.973584	0.285934	0.15409	0.396466		XP_395130.3	PREDICTED: similar to CG16935-PA [Apis mellifera]	45550423	NP_610914.2	FBgn0033883	FBgn0033883
110773271	-0.152526	-0.491933	0.381652	0.40355	-0.140743	0.223149	0.0120958	0.898671	0.909925	0.230931	0.154698	0.396466		XP_001123353.1	PREDICTED: similar to CG6543-PA, isoform A [Apis mellifera]	20129971	NP_610910.1	FBgn0033879	#N/A
66522931	0.244537	1.68624	-0.777506	-1.52837	0.375093	0.663969	0.99072	0.174601	0.0663029	0.735794	0.159475	0.405429		XP_623191.1	PREDICTED: similar to ergic53 CG6822-PA, isoform A isoform 1 [Apis mellifera]	17933708	NP_524776.1	FBgn0035909	FBgn0035909
66521282	0.781659	-0.475801	0.533289	-0.718759	-0.120387	0.975629	0.164018	0.789656	0.0995106	0.368229	0.159924	0.405429		XP_393423.2	PREDICTED: similar to CG9914-PA isoform 1, partial [Apis mellifera]	45549573	NP_573114.2	FBgn0030737	FBgn0030737
110758823	0.511004	0.116595	-0.124011	-0.761788	0.2582	0.975081	0.669728	0.369373	0.0236635	0.854682	0.161866	0.408147		XP_001120077.1	PREDICTED: similar to Ejaculatory bulb protein III CG11390-PA [Apis mellifera]	24762502	NP_524966.1	FBgn0011695	#N/A
66509654	-0.786728	0.816807	-0.0706067	0.148533	-0.108005	0.032644	0.953109	0.452442	0.577018	0.398663	0.166485	0.417373		XP_395944.2	PREDICTED: similar to Annexin-B9 (Annexin-9) (Annexin IX), partial [Apis mellifera]	10121901	AAG12161.1	FBgn0000083	#N/A
110777113	0.416108	-0.254238	0.0908183	-0.181959	-0.070729	0.982377	0.107453	0.623318	0.26618	0.348551	0.167415	0.417373		XP_001123234.1	PREDICTED: similar to Catalase, partial [Apis mellifera]	17981717	NP_536731.1	FBgn0000261	FBgn0000261
66499360	0.248491	0.233865	0.026492	-0.408242	-0.100607	0.944696	0.925582	0.547588	0.0363739	0.247323	0.168702	0.417373		XP_396507.2	PREDICTED: similar to CG11550-PA [Apis mellifera]	66771621	AAY55122.1	FBgn0039864	FBgn0039864
66517407	0.026975	0.430654	-0.879527	-0.0742448	0.496143	0.536863	0.907061	0.0214285	0.430413	0.956364	0.169284	0.417373		XP_623050.1	PREDICTED: similar to Ribosomal protein S4 CG11276-PA, isoform A isoform 1 [Apis mellifera]	24663668	NP_729871.1	FBgn0011284	FBgn0011284
110761627	-0.123316	0.628782	-0.344048	-0.823348	0.661929	0.367436	0.941034	0.239181	0.0633014	0.972619	0.169975	0.417373		XP_001119826.1	PREDICTED: similar to Ribosomal protein L24 CG9282-PA [Apis mellifera]	19921254	NP_609649.1	FBgn0032518	FBgn0032518
66509780	-0.93727	-2.88414	1.57164	2.30682	-0.0570506	0.214539	0.0121967	0.822358	0.915214	0.479757	0.17562	0.427755		XP_623619.1	PREDICTED: similar to Actin-87E isoform 1 [Apis mellifera]	17137090	NP_477091.1	FBgn0000046	FBgn0000046
66548684	-0.000239764	-0.321623	0.274647	0.249132	-0.201916	0.499355	0.022528	0.893132	0.870106	0.0806345	0.176027	0.427755		XP_624390.1	PREDICTED: similar to Pyruvate kinase CG7070-PB, isoform B [Apis mellifera]	28571814	NP_524448.3	FBgn0003178	FBgn0003178
66564518	0.36836	0.245412	-1.57271	0.267357	0.691585	0.808815	0.687562	0.0117169	0.652983	0.949852	0.183732	0.442745		XP_623110.1	PREDICTED: similar to CG3195-PA, isoform A [Apis mellifera]	66771263	AAY54943.1	FBgn0034968	FBgn0034968
110764492	-0.501884	0.422806	0.322786	0.852126	-1.09583	0.151117	0.758345	0.642976	0.812664	0.0179691	0.184084	0.442745		XP_001121974.1	PREDICTED: similar to Acetyl-CoA acetyltransferase, mitochondrial precursor (Acetoacetyl-CoA thiolase) [Apis mellifera]	24640423	NP_572414.1	FBgn0029969	FBgn0029969
66513934	-0.084486	-0.396186	-0.104699	1.04271	-0.45734	0.389255	0.106169	0.405793	0.985614	0.0574725	0.18573	0.444426		XP_394381.2	PREDICTED: similar to Sodium/potassium-transporting ATPase subunit beta-2 (Sodium/potassium-dependent ATPase beta-2 subunit) (Protein nervana 2) isoform 1 [Apis mellifera]	17137212	NP_477168.1	FBgn0015777	FBgn0015777
66530240	-0.263821	-1.17122	-0.0525466	1.20704	0.280548	0.319351	0.0381715	0.481001	0.965775	0.730087	0.188808	0.449496		XP_624511.1	PREDICTED: similar to CG6439-PA [Apis mellifera]	24648872	NP_651000.1	FBgn0038922	FBgn0038922
66534286	0.095666	0.361944	-0.242028	-0.365391	0.149809	0.724628	0.981293	0.15543	0.0655523	0.834757	0.191113	0.450583		XP_392892.2	PREDICTED: similar to TER94 CG2331-PA, isoform A isoform 1 [Apis mellifera]	17137560	NP_477369.1	FBgn0261014	FBgn0261014
48101950	0.163875	0.386619	0.0539691	-1.46553	0.861062	0.626331	0.7247	0.528773	0.0221205	0.945535	0.191185	0.450583		XP_392726.1	PREDICTED: similar to Ribosomal protein S9 CG3395-PA, isoform A [Apis mellifera]	24661707	NP_524004.2	FBgn0010408	FBgn0010408
110751318	-0.685943	-0.487422	1.89314	-0.789137	0.0693612	0.104546	0.20796	0.986027	0.160503	0.552529	0.192321	0.450993		XP_001120008.1	PREDICTED: hypothetical protein [Apis mellifera]	17136292	NP_476617.1	FBgn0002526	#N/A
66533113	0.322171	0.0530996	-0.226614	-0.462621	0.313964	0.950333	0.603516	0.215778	0.0576009	0.953884	0.194909	0.454788		XP_397306.2	PREDICTED: similar to transaldolase 1 [Apis mellifera]	195586231	XP_002082881.1	FBgn0183550	FBgn0023477
110757651	-0.341522	0.569104	-0.281677	0.198518	-0.144422	0.102144	0.970764	0.245332	0.685566	0.290595	0.197073	0.457561		XP_392405.3	PREDICTED: similar to CG14207-PB, isoform B isoform 1 [Apis mellifera]	19920346	NP_608326.1	FBgn0031037	FBgn0031037
110763923	0.672501	-0.0493409	0.399681	-0.446283	-0.576558	0.956897	0.447143	0.702034	0.236276	0.0666965	0.198536	0.458687		XP_395969.3	PREDICTED: similar to CG10217-PA, isoform A [Apis mellifera]	45550800	NP_651182.2	FBgn0039113	FBgn0039113
66526470	0.14323	-0.353986	0.00562069	0.418396	-0.21326	0.783515	0.0365548	0.507995	0.935692	0.106792	0.199684	0.459076		XP_624102.1	PREDICTED: similar to walrus CG8996-PB, isoform B isoform 1 [Apis mellifera]	28317158	AAD46853.2	FBgn0010516	FBgn0010516
58585124	0.259842	0.558107	-0.860346	-0.258474	0.30087	0.802154	0.959412	0.0263463	0.286231	0.845977	0.200966	0.45977		NP_001011588.1	odorant binding protein 5 [Apis mellifera]	24643503	NP_728338.1	FBgn0031109	FBgn0031109
66547760	-1.02736	0.00551121	0.779214	-0.177159	0.419793	0.0186583	0.504408	0.865609	0.404359	0.822139	0.206285	0.469649		XP_392684.2	PREDICTED: similar to Dihydropteridine reductase CG4665-PA, isoform A [Apis mellifera]	17647337	NP_523990.1	FBgn0035964	FBgn0035964
48096523	-0.219766	0.0365969	-0.230177	0.51909	-0.105743	0.0895312	0.584962	0.172327	0.980582	0.246476	0.207407	0.469774		XP_392479.1	PREDICTED: similar to 14-3-3 CG31196-PC, isoform C isoform 1 [Apis mellifera]	24647891	NP_732312.1	FBgn0020238	FBgn0020238
66558413	-0.0088137	1.03298	-1.56341	-0.208762	0.748012	0.492947	0.96596	0.0380969	0.399209	0.937794	0.208343	0.469774		XP_624498.1	PREDICTED: similar to FK506-binding protein 2 CG11001-PA [Apis mellifera]	24655568	NP_523792.2	FBgn0013954	FBgn0068160
66550890	-0.0115435	-0.158885	0.142209	0.378825	-0.350607	0.472366	0.181478	0.71793	0.926477	0.0161527	0.212014	0.475763		XP_625114.1	PREDICTED: similar to Phosphoglyceromutase CG1721-PA, isoform A [Apis mellifera]	24650981	NP_524546.2	FBgn0014869	FBgn0014869
66531474	1.11706	-0.379757	-0.284786	-0.0972098	-0.35531	0.985645	0.235273	0.352355	0.439221	0.218497	0.213673	0.477202		XP_624271.1	PREDICTED: similar to dj-1 CG1349-PA [Apis mellifera]	28571932	NP_651825.3	FBgn0039802	FBgn0039802
110760845	0.325198	-0.452487	-0.351033	0.619652	-0.14133	0.884921	0.0595182	0.192684	0.941478	0.28549	0.217282	0.480342		XP_392696.3	PREDICTED: similar to CG10175-PC, isoform C [Apis mellifera]	24649333	NP_651151.1	FBgn0039084	#N/A
110759783	-0.0461891	0.51103	0.00959358	-0.255178	-0.219256	0.417743	0.983646	0.511143	0.221407	0.151352	0.217914	0.480342		XP_395212.3	PREDICTED: similar to Spectrin beta chain [Apis mellifera]	17647191	NP_523388.1	FBgn0250788	FBgn0250788
110756123	0.289191	0.141774	-0.399532	-0.664378	0.632944	0.824919	0.673641	0.174039	0.0842287	0.981515	0.218151	0.480342		XP_623766.2	PREDICTED: similar to Hsp70/Hsp90 organizing protein homolog CG2720-PA isoform 1 [Apis mellifera]	3037137	AAC12945.1	FBgn0024352	FBgn0024352
66557463	-0.356929	-0.489056	-1.04722	1.16692	0.726279	0.256105	0.195996	0.0853762	0.93024	0.912104	0.222018	0.486378		XP_395077.2	PREDICTED: similar to Pterin-4-alpha-carbinolamine dehydratase 2 (PHS 2) (4-alpha-hydroxy-tetrahydropterin dehydratase 2) (DcoH-like protein DCoHm) (Dimerization cofactor of hepatocyte nuclear factor 1 from muscle) (HNF1-alpha dimerization cofactor)... [Apis mellifera]	45549100	NP_477360.2	FBgn0024841	FBgn0024841
66549728	-0.148627	0.935477	-0.183462	-1.10084	0.497455	0.371704	0.972398	0.394241	0.0584223	0.872481	0.223901	0.486378		XP_392990.2	PREDICTED: similar to ADP ribosylation factor 79F CG8385-PB, isoform B isoform 1 [Apis mellifera]	17136866	NP_476955.1	FBgn0010348	FBgn0010348
66500174	0.448722	-0.0294411	-0.522378	-0.476507	0.579604	0.929992	0.462641	0.158618	0.206638	0.974313	0.224192	0.486378		XP_394187.2	PREDICTED: similar to Nucleoplasmin CG7917-PA isoform 1 [Apis mellifera]	17738283	NP_524557.1	FBgn0016685	FBgn0016685
110761334	0.0910159	-1.16926	1.60766	-0.513324	-0.0160927	0.561297	0.0351362	0.964779	0.280801	0.48873	0.22504	0.486378		XP_625289.2	PREDICTED: hypothetical protein [Apis mellifera]	24663043	NP_524658.2	FBgn0028573	#N/A
66525165	-0.679399	-0.711953	-0.135476	1.28818	0.238652	0.067769	0.0641027	0.418464	0.955454	0.70748	0.226476	0.487235		XP_392065.2	PREDICTED: similar to CG1240-PA [Apis mellifera]	21357829	NP_647745.1	FBgn0035370	FBgn0035370
66506287	-0.226589	-0.66512	0.78633	0.579342	-0.473963	0.252918	0.0432428	0.91874	0.888251	0.061969	0.229025	0.488552		XP_624022.1	PREDICTED: similar to CG16857-PA [Apis mellifera]	19920670	NP_608822.1	FBgn0028482	FBgn0028482
66553455	0.177685	-0.194589	-0.636349	0.51215	0.141104	0.786598	0.204227	0.0290161	0.937539	0.746283	0.230296	0.488552		XP_394852.2	PREDICTED: similar to leukotriene B4 12-hydroxydehydrogenase [Apis mellifera]	45550423	NP_610914.2	FBgn0033883	#N/A
110763546	0.599094	0.563394	0.170285	-1.14105	-0.191722	0.929056	0.917844	0.610577	0.0429282	0.311148	0.232458	0.488552		XP_392067.3	PREDICTED: similar to ADP-ribosylation factor-like 3 [Apis mellifera]	21355879	NP_650995.1	FBgn0038916	FBgn0038916
66516797	0.0508049	0.89886	0.195654	-0.639234	-0.506085	0.550963	0.97519	0.639036	0.137463	0.099021	0.233553	0.488552		XP_397567.2	PREDICTED: similar to RNA binding motif protein 4 [Apis mellifera]	24651234	NP_651755.2	FBgn0039730	#N/A
66560187	0.167271	0.342373	-0.410296	0.0130527	-0.112401	0.821783	0.962471	0.0603185	0.520039	0.25929	0.234083	0.488552		XP_392698.2	PREDICTED: similar to CG10175-PC, isoform C [Apis mellifera]	28317060	AAO39549.1	FBgn0039084	#N/A
48138741	-0.737081	0.434592	0.79865	0.0209294	-0.517091	0.0412294	0.841088	0.883483	0.513858	0.0981027	0.234295	0.488552		XP_393421.1	PREDICTED: similar to CG4692-PB, isoform B [Apis mellifera]	201065985	ACH92402.1	FBgn0035032	FBgn0035032
66504157	-0.069929	-0.801316	0.324111	0.344592	0.202543	0.408599	0.0128557	0.741554	0.776318	0.738731	0.234879	0.488552		XP_624591.1	PREDICTED: similar to CG4666-PA [Apis mellifera]	18858163	NP_572292.1	FBgn0029838	FBgn0029838
48142692	0.00896988	-0.187847	-0.123951	0.231264	0.0715639	0.537472	0.0348594	0.195397	0.941951	0.783764	0.235422	0.488552		XP_393605.1	PREDICTED: similar to Glyceraldehyde-3-phosphate dehydrogenase 2 (Glyceraldehyde-3-phosphate dehydrogenase II) (GAPDH II) isoform 1 [Apis mellifera]	111144991	ABH06723.1	FBgn0001091	#N/A
66522349	-4.23976	4.66335	3.36646	-2.63101	-1.15903	0.0387045	0.933516	0.824725	0.266807	0.318461	0.237485	0.490663		XP_393315.2	PREDICTED: similar to T-complex Chaperonin 5 CG8439-PA, isoform A [Apis mellifera]	17647245	NP_523707.1	FBgn0010621	FBgn0010621
110751008	-0.59423	0.024414	0.209243	1.04073	-0.680152	0.0888696	0.523369	0.633957	0.939314	0.0388872	0.24012	0.493931		XP_001122467.1	PREDICTED: similar to CG7580-PA [Apis mellifera]	21355243	NP_648985.1	FBgn0036728	FBgn0036728
110777303	-0.496544	0.326768	0.323753	-0.24468	0.0907032	0.0351902	0.878926	0.749865	0.290801	0.634572	0.24231	0.494763		XP_395158.3	PREDICTED: similar to Rtnl1 CG33113-PB, isoform B [Apis mellifera]	28574662	NP_787984.1	FBgn0053113	FBgn0053113
110762620	0.219044	0.569145	-0.610546	-0.323533	0.145889	0.788426	0.974007	0.0651111	0.208858	0.711257	0.242634	0.494763		XP_624452.2	PREDICTED: hypothetical protein [Apis mellifera]	45125076	CAD89223.1	FBgn0052743	#N/A
110750754	1.31391	0.330257	-0.00128959	-1.01423	-0.628651	0.974	0.682528	0.499464	0.149675	0.163691	0.250137	0.504804		XP_001119884.1	PREDICTED: similar to Protein lethal(2)essential for life (Protein Efl21) [Apis mellifera]	17737499	NP_523827.1	FBgn0011296	#N/A
94158709	0.203781	-0.47645	0.416637	0.162666	-0.306634	0.78585	0.0415716	0.863137	0.666171	0.108134	0.250443	0.504804		NP_001035295.1	odorant-binding protein 16 [Apis mellifera]	408473	AAA21356.1	FBgn0010403	#N/A
66519936	0.316434	-0.160203	-0.496263	0.612806	-0.272774	0.878639	0.284983	0.107193	0.935669	0.145904	0.250787	0.504804		XP_393806.2	PREDICTED: similar to CG4389-PA, isoform A [Apis mellifera]	19921000	NP_609299.1	FBgn0028479	#N/A
110756698	-0.0698157	0.292957	0.445147	-1.15286	0.484573	0.409979	0.8079	0.801853	0.0308049	0.942528	0.254425	0.509938		XP_001120847.1	PREDICTED: similar to Phospholipid hydroperoxide glutathione peroxidase, mitochondrial precursor (PHGPx) (GPX-4) [Apis mellifera]	24656772	NP_728869.1	FBgn0035438	#N/A
58585132	0.0422185	-0.340007	-0.385788	1.31344	-0.629866	0.537218	0.231858	0.28544	0.97482	0.0692729	0.262398	0.523332		NP_001011592.1	tetraspanin F139 [Apis mellifera]	17648065	NP_523630.1	FBgn0029507	FBgn0029508
66526646	-0.132842	-0.196419	0.321659	0.30117	-0.293569	0.218755	0.138628	0.895886	0.880166	0.0391128	0.26399	0.523332		XP_623438.1	PREDICTED: similar to CG7430-PA isoform 1 [Apis mellifera]	21358499	NP_649017.1	FBgn0036762	FBgn0036762
110756013	-0.568021	-0.0512258	0.506387	-0.161847	0.274707	0.030531	0.43827	0.851483	0.364217	0.830488	0.264455	0.523332		XP_001120588.1	PREDICTED: similar to Dauer Up-Regulated family member (dur-1) [Apis mellifera]	17737557	NP_524006.1	FBgn0002528	#N/A
58585214	-0.198768	0.529854	-0.785623	0.13518	0.319357	0.271497	0.937027	0.0516028	0.612389	0.844115	0.26957	0.527022		NP_001011636.1	FABP-like protein [Apis mellifera]	78706754	NP_001027180.1	FBgn0037913	#N/A
48098073	-0.599732	0.889613	-0.90837	0.595999	0.0224896	0.11294	0.939609	0.154555	0.761212	0.519238	0.269773	0.527022		XP_392000.1	PREDICTED: similar to Probable cytochrome P450 9f2 (CYPIXF2) [Apis mellifera]	21357069	NP_650189.1	FBgn0038037	FBgn0015039
5834928	-0.611422	-0.193158	0.0217868	1.43573	-0.652941	0.087953	0.349489	0.511969	0.962012	0.0665889	0.270628	0.527022		NP_008084.1	COX2_10414 cytochrome c oxidase subunit II [Apis mellifera ligustica]	208612573	ACI28609.1	FBgn0013675	#N/A
66506786	0.0564447	-0.074381	0.358422	-0.216029	-0.124456	0.678404	0.282693	0.970924	0.124006	0.142998	0.270815	0.527022		XP_394487.2	PREDICTED: similar to CG5362-PA isoform 1 [Apis mellifera]	24583394	NP_609394.1	FBgn0032237	FBgn0032237
66554156	-0.31864	-0.204823	-0.0373143	0.388928	0.171848	0.0546155	0.163375	0.449027	0.904886	0.821807	0.276943	0.533302		XP_625078.1	PREDICTED: similar to ATP synthase gamma chain, mitochondrial precursor [Apis mellifera]	24651125	NP_524550.1	FBgn0020235	FBgn0020235
110749562	0.905434	0.272357	-0.535016	-1.19	0.547226	0.964847	0.686834	0.221132	0.0784018	0.859617	0.279517	0.533302		XP_001120934.1	PREDICTED: similar to CG31618-PA [Apis mellifera]	24585673	NP_724343.1	FBgn0001196	FBgn0051618
66519842	0.347441	-1.64031	-0.10219	1.25822	0.136838	0.71063	0.0272263	0.465007	0.929429	0.588376	0.282311	0.533302		XP_391905.2	PREDICTED: similar to Proteasome 2 subunit CG3329-PA [Apis mellifera]	2582504	AAB82570.1	FBgn0023174	FBgn0023174
110758613	0.438979	0.082461	0.638866	-1.74961	0.589303	0.784594	0.559937	0.791667	0.0228744	0.885413	0.282652	0.533302		XP_001120143.1	PREDICTED: similar to small nuclear ribonucleoprotein D3 [Apis mellifera]	24652901	NP_725106.1	FBgn0023167	FBgn0023167
66521433	-1.27425	-1.25872	0.214362	1.54322	0.775389	0.0770458	0.0897672	0.566163	0.881677	0.819715	0.28276	0.533302		XP_393851.2	PREDICTED: similar to Calcium-transporting ATPase sarcoplasmic/endoplasmic reticulum type (Calcium pump) isoform 1 [Apis mellifera]	24762445	NP_726381.1	FBgn0004551	FBgn0004551
110776938	-0.439813	-0.0392933	-0.589482	0.937561	0.131027	0.0722754	0.455341	0.142268	0.95568	0.663923	0.282867	0.533302		XP_001122745.1	PREDICTED: similar to CG8839-PA, isoform A, partial [Apis mellifera]	21356731	NP_651400.1	FBgn0039341	#N/A
110749036	0.3523	0.255161	-0.320071	-0.610504	0.323113	0.914809	0.827918	0.203577	0.0602684	0.902903	0.283124	0.533302		XP_393246.3	PREDICTED: similar to Multiple inositol polyphosphate phosphatase 1 CG4123-PA, isoform A [Apis mellifera]	24665368	NP_524109.2	FBgn0026061	FBgn0026061
48097857	-0.197823	-0.707597	0.633766	0.430902	-0.159249	0.265355	0.0230732	0.897944	0.823937	0.303548	0.283139	0.533302		XP_391959.1	PREDICTED: similar to lethal (2) 37Cc CG10691-PA, isoform A [Apis mellifera]	24585145	NP_724165.1	FBgn0002031	FBgn0002031
66524108	0.039203	0.174507	2.02614	-1.83649	-0.403357	0.523966	0.605525	0.971349	0.0447145	0.272477	0.287757	0.536859		XP_623128.1	PREDICTED: similar to Thioredoxin-like CG5495-PA isoform 1 [Apis mellifera]	24658597	NP_523938.2	FBgn0035631	FBgn0035631
110761346	0.943074	1.11916	-3.13508	0.486873	0.585973	0.857485	0.940075	0.023185	0.667534	0.769959	0.287915	0.536859		XP_624752.2	PREDICTED: similar to Niemann-Pick Type C-1 CG5722-PA isoform 2 [Apis mellifera]	24583258	NP_609357.2	FBgn0024320	FBgn0024320
66557994	-0.609665	-0.184903	0.286575	0.118286	0.389707	0.0407135	0.303444	0.713977	0.596194	0.893519	0.288462	0.536859		XP_395853.2	PREDICTED: similar to CG10664-PA, isoform A [Apis mellifera]	19921566	NP_610013.1	FBgn0032833	FBgn0032833
66566109	-1.27786	-0.86945	0.460942	2.09625	-0.409877	0.0508396	0.119146	0.675462	0.94996	0.274346	0.289979	0.537232		XP_624801.1	PREDICTED: similar to Pdsw CG8844-PA, isoform A [Apis mellifera]	21356165	NP_651972.1	FBgn0021967	FBgn0021967
66519390	1.27343	-0.531119	0.129975	-1.25296	0.380675	0.950761	0.255537	0.53133	0.114815	0.702887	0.290953	0.537232		XP_624301.1	PREDICTED: similar to proteasome (prosome, macropain) 26S subunit, non-ATPase, 2 [Apis mellifera]	21356859	NP_649158.1	FBgn0028695	FBgn0028695
48138633	-0.346412	-0.112273	1.9599	-0.118767	-1.38244	0.309315	0.438154	0.947628	0.450071	0.0254127	0.311856	0.573571		XP_393413.1	PREDICTED: similar to Ferrochelatase, mitochondrial precursor (Protoheme ferro-lyase) (Heme synthetase) isoform 1 [Apis mellifera]	3319334	AAC26225.1	FBgn0024891	FBgn0024891
48142173	0.950608	0.470866	-0.846209	-0.80105	0.225785	0.967999	0.80328	0.119343	0.148134	0.683475	0.314715	0.576568		XP_393583.1	PREDICTED: similar to Proteasome subunit alpha type 7-1 (Proteasome 28 kDa subunit 1) (PROS-Dm28.1) isoform 1 [Apis mellifera]	17933602	NP_525092.1	FBgn0004066	FBgn0004066
66499429	-0.0569071	-0.92713	1.21358	-0.262396	0.0328506	0.453985	0.04351	0.955	0.348204	0.5284	0.324905	0.59292		XP_392111.2	PREDICTED: similar to CG12262-PA [Apis mellifera]	24660351	NP_648149.1	FBgn0035811	FBgn0035811
110755367	-0.0543089	-0.690218	0.312156	0.92692	-0.494549	0.445184	0.059691	0.70375	0.93139	0.103401	0.327451	0.593445		XP_001120678.1	PREDICTED: similar to CG5195-PA [Apis mellifera]	21358607	NP_651754.1	FBgn0039728	#N/A
66504343	0.877056	2.54883	1.34406	-4.71786	-0.0520841	0.76036	0.965855	0.76797	0.0588948	0.48106	0.327723	0.593445		XP_623731.1	PREDICTED: similar to 40S ribosomal protein S3 [Apis mellifera]	17136324	NP_476632.1	FBgn0002622	FBgn0002622
110751295	-0.0947086	-0.316848	0.260865	0.19582	-0.0451283	0.265805	0.0266824	0.873717	0.804759	0.377017	0.330666	0.595953		XP_623197.2	PREDICTED: similar to GDP dissociation inhibitor CG4422-PA [Apis mellifera]	24583049	NP_523524.2	FBgn0004868	FBgn0004868
66519254	-0.249338	0.109888	-0.466978	1.3931	-0.786668	0.321436	0.577778	0.248079	0.945342	0.0522987	0.333035	0.595953		XP_625208.1	PREDICTED: similar to Soluble NSF attachment protein CG6625-PA [Apis mellifera]	17737681	NP_524180.1	FBgn0250791	FBgn0250791
66548758	-0.609329	-0.336383	-0.200625	1.10218	0.0441589	0.0575123	0.204255	0.356667	0.956763	0.547166	0.333207	0.595953		XP_393438.2	PREDICTED: similar to Vacuolar ATP synthase subunit d 1 (V-ATPase d subunit 1) (Vacuolar proton pump d subunit 1) (V-ATPase 39 kDa subunit 1) [Apis mellifera]	18543319	NP_570080.1	FBgn0028665	FBgn0028665
66499475	-0.59146	0.373515	-0.0312069	0.0176087	0.231544	0.040374	0.848782	0.474653	0.514723	0.77121	0.334191	0.595953		XP_624070.1	PREDICTED: similar to CG8331-PA [Apis mellifera]	17861922	AAL39438.1	FBgn0033906	FBgn0033906
110767668	-0.189575	0.196043	0.430519	0.261099	-0.698086	0.303027	0.694761	0.773224	0.708375	0.0238789	0.34005	0.602764		XP_395674.3	PREDICTED: similar to Programmed cell death protein 8, mitochondrial precursor (Apoptosis-inducing factor) isoform 1 [Apis mellifera]	28573993	NP_722765.2	FBgn0031392	FBgn0031392
110775155	0.641686	-0.441853	0.0435148	0.185225	-0.428573	0.938756	0.155987	0.528479	0.618691	0.136367	0.340581	0.602764		XP_001122302.1	PREDICTED: similar to Alpha-enolase (2-phospho-D-glycerate hydro-lyase) (Non-neural enolase) (NNE) (Enolase 1), partial [Apis mellifera]	17137654	NP_477421.1	FBgn0000579	#N/A
110774625	3.42767	4.34886	0.150567	-10.0623	2.13523	0.920555	0.935832	0.5174	0.0317843	0.807924	0.346944	0.609754		XP_001123192.1	PREDICTED: odorant binding protein 18, partial [Apis mellifera]	158703538	ABW77897.1	#N/A	#N/A
110757985	-0.634681	0.815772	-1.52728	0.762472	0.583717	0.199705	0.853653	0.075832	0.788581	0.806656	0.347248	0.609754		XP_624038.2	PREDICTED: similar to Ribosomal protein S15 CG8332-PA, isoform A [Apis mellifera]	24654191	NP_725591.1	FBgn0034138	FBgn0034138
66517317	0.0756515	0.0210868	0.344843	0.013317	-0.454898	0.627256	0.534153	0.836749	0.515153	0.0234105	0.348431	0.609754		XP_625060.1	PREDICTED: similar to lethal (1) G0230 CG2968-PA [Apis mellifera]	18858089	NP_572610.1	FBgn0028342	FBgn0028342
66551115	0.0220065	0.362344	0.573642	-1.00911	0.0511204	0.52647	0.854228	0.881835	0.0304356	0.563325	0.354948	0.618849		XP_623285.1	PREDICTED: similar to Eukaryotic initiation factor 4A (ATP-dependent RNA helicase eIF4A) (eIF-4A) isoform 2 [Apis mellifera]	17136248	NP_476595.1	FBgn0001942	FBgn0001942
66524519	-0.172263	-1.02271	1.29537	0.130286	-0.23069	0.381751	0.033611	0.922614	0.577053	0.342071	0.357895	0.621677		XP_624186.1	PREDICTED: similar to CG3446-PA isoform 2 [Apis mellifera]	18858127	NP_572318.1	FBgn0029868	FBgn0029868
66547450	0.242259	0.046507	-0.146807	-0.0661622	-0.0757977	0.970852	0.637549	0.218778	0.363511	0.261481	0.360085	0.623173		XP_392899.2	PREDICTED: similar to 60 kDa heat shock protein, mitochondrial precursor (Hsp60) (60 kDa chaperonin) (CPN60) (Heat shock protein 60) (HSP-60) (Mitochondrial matrix protein P1) [Apis mellifera]	24641191	NP_511115.2	FBgn0015245	FBgn0015245
48097100	0.193135	-0.375055	0.253069	0.0238488	-0.0949984	0.827117	0.0423081	0.802491	0.532058	0.313748	0.367843	0.631279		XP_391843.1	PREDICTED: similar to yippee interacting protein 2 CG4600-PA [Apis mellifera]	17648125	NP_523528.1	FBgn0040064	FBgn0040064
66551967	-0.1282	0.334575	-0.936034	0.143932	0.585726	0.375663	0.786384	0.0681456	0.591614	0.937864	0.368792	0.631279		XP_624896.1	PREDICTED: similar to Ribosomal protein L13 CG4651-PA, isoform A isoform 1 [Apis mellifera]	17647879	NP_523530.1	FBgn0011272	FBgn0011272
110763326	-0.730793	-0.148318	0.286393	0.647478	-0.0547607	0.0249005	0.347983	0.69888	0.864814	0.435629	0.371678	0.631279		XP_392086.2	PREDICTED: similar to peroxiredoxin 3 isoform 1 [Apis mellifera]	17157991	NP_477510.1	FBgn0040309	#N/A
110759146	0.163115	0.113826	-0.506871	0.00605607	0.223873	0.812997	0.723731	0.0325669	0.509	0.89715	0.37288	0.631279		XP_001119949.1	PREDICTED: similar to NADPH--cytochrome P450 reductase (CPR) (P450R) [Apis mellifera]	17137192	NP_477158.1	FBgn0015623	FBgn0015623
110766380	0.658686	0.342993	-1.00257	-0.412009	0.412895	0.931666	0.7652	0.0634129	0.261409	0.836786	0.372925	0.631279		XP_001122696.1	PREDICTED: similar to CG14661-PA [Apis mellifera]	24644107	NP_649507.1	FBgn0037288	FBgn0037288
66547340	-0.943497	0.180192	-1.60092	1.29477	1.06945	0.14326	0.578181	0.150518	0.852936	0.901093	0.375068	0.631279		XP_396741.2	PREDICTED: similar to 40S ribosomal protein S3a (C3 protein) [Apis mellifera]	3915856	P55830.3	FBgn0017545	FBgn0017545
48098081	-0.684831	0.271286	0.255743	-0.0352115	0.193013	0.0332885	0.759775	0.681446	0.474018	0.707746	0.377388	0.631279		XP_393969.1	PREDICTED: similar to Probable cytochrome P450 9f2 (CYPIXF2) [Apis mellifera]	21357069	NP_650189.1	FBgn0038037	FBgn0038037
66512307	0.311363	0.0612644	-1.12835	0.0613106	0.694415	0.766957	0.55273	0.0395899	0.542043	0.941798	0.37857	0.631279		XP_623368.1	PREDICTED: similar to CG32699-PA, partial [Apis mellifera]	116007140	NP_001036265.1	FBgn0052699	FBgn0052699
66523390	0.591285	-0.306226	-1.02932	0.322617	0.421646	0.905557	0.258538	0.0660576	0.683184	0.839246	0.379823	0.631279		XP_392776.2	PREDICTED: similar to Glutamate dehydrogenase CG5320-PF, isoform F isoform 1 [Apis mellifera]	458803	CAA82304.1	FBgn0001098	FBgn0001098
48105889	1.45741	0.547105	-1.47766	0.375618	-0.90247	0.935165	0.687495	0.154503	0.614134	0.160477	0.380473	0.631279		XP_393034.1	PREDICTED: similar to ribosomal protein L7a [Apis mellifera]	806545	CAA58023.1	FBgn0014026	FBgn0014026
66562243	0.801674	0.735573	-0.972364	-1.11462	0.549733	0.937406	0.916764	0.151847	0.119262	0.847881	0.380565	0.631279		XP_624256.1	PREDICTED: similar to ribosomal protein S13 [Apis mellifera]	17136832	NP_476938.1	FBgn0010265	FBgn0010265
110760009	0.14389	0.876379	-0.392848	-0.260366	-0.367056	0.623967	0.96275	0.29521	0.32964	0.190435	0.380921	0.631279		XP_394891.3	PREDICTED: similar to CG31548-PA [Apis mellifera]	25012920	AAN71547.1	FBgn0051548	FBgn0051548
66533950	-0.0691979	-1.00028	0.160052	1.02651	-0.117084	0.443272	0.0353316	0.586195	0.926596	0.402339	0.383276	0.632946		XP_623800.1	PREDICTED: similar to Succinyl coenzyme A synthetase subunit CG1065-PA [Apis mellifera]	28574296	NP_523905.2	FBgn0004888	FBgn0004888
110762180	0.153646	0.418743	-0.415706	-0.299473	0.142788	0.74699	0.958767	0.118045	0.196437	0.742632	0.391872	0.642922		XP_393451.3	PREDICTED: similar to Heterogeneous nuclear ribonucleoprotein at 27C CG10377-PA, isoform A [Apis mellifera]	17136728	NP_476869.1	FBgn0004838	FBgn0004838
110767168	-0.391102	-0.0316791	-0.216912	0.344116	0.295577	0.0794776	0.453787	0.297482	0.751128	0.877918	0.393268	0.642922		XP_001120125.1	PREDICTED: similar to lethal (1) G0255 CG4094-PA, isoform A [Apis mellifera]	24640177	NP_572339.1	FBgn0028336	FBgn0028336
66548261	-0.156733	-0.0624551	-0.653875	0.74503	0.128033	0.295938	0.422851	0.067843	0.946112	0.671645	0.394245	0.642922		XP_624343.1	PREDICTED: similar to CG11963-PA [Apis mellifera]	24645208	NP_649846.2	FBgn0037643	FBgn0037643
110756613	-0.259591	0.182529	0.190749	-0.0423942	-0.0712927	0.0536331	0.860869	0.788897	0.42921	0.318239	0.394801	0.642922		XP_623145.2	PREDICTED: similar to Sodium/potassium-transporting ATPase alpha chain (Sodium pump) (Na+/K+ ATPase) isoform 2 [Apis mellifera]	45553437	NP_996248.1	FBgn0002921	FBgn0002921
110777963	-0.654203	0.46723	-0.333395	-0.210109	0.730477	0.13697	0.772662	0.397929	0.38465	0.879789	0.396998	0.644264		XP_001121060.1	PREDICTED: similar to CG1516-PE, isoform E, partial [Apis mellifera]	24652218	NP_724841.1	FBgn0027580	FBgn0027580
48098427	-0.653881	0.390021	-1.23701	1.33321	0.167668	0.154694	0.711874	0.0886068	0.874674	0.604486	0.398771	0.64491		XP_392059.1	PREDICTED: similar to Ribosomal protein L26 CG6846-PA isoform 1 [Apis mellifera]	21357853	NP_649070.1	FBgn0036825	FBgn0036825
110759314	0.672492	-0.291571	0.0562914	-0.103432	-0.333781	0.951706	0.245959	0.538297	0.427412	0.182888	0.406534	0.655204		XP_394818.3	PREDICTED: similar to Fasciclin-1 precursor (Fasciclin I) (FAS I) (FCN) [Apis mellifera]	24647502	NP_732165.1	FBgn0000634	FBgn0000634
110764717	0.210044	-0.374977	0.0694104	-0.099079	0.194602	0.822104	0.0595557	0.58355	0.381909	0.813604	0.40927	0.657355		XP_623673.2	PREDICTED: similar to Isocitrate dehydrogenase CG7176-PC, isoform C isoform 2 [Apis mellifera]	21356561	NP_652044.1	FBgn0001248	FBgn0001248
110777451	0.250646	-0.549498	1.01989	-0.195943	-0.525092	0.691477	0.138521	0.932972	0.391211	0.142096	0.412303	0.659966		XP_001122430.1	PREDICTED: glycerol-3-phosphate dehydrogenase, partial [Apis mellifera]	14286124	P13706.3	FBgn0001128	FBgn0001128
58585076	0.699405	0.328484	-0.045898	-0.295711	-0.686281	0.909284	0.72905	0.475285	0.34508	0.087029	0.414721	0.660429		NP_001011563.1	juvenile hormone esterase [Apis mellifera]	21064383	AAM29421.1	FBgn0029690	#N/A
110770384	-0.749139	-0.688545	0.914235	0.208056	0.315394	0.0972336	0.117225	0.865478	0.603026	0.723141	0.41579	0.660429		XP_001123339.1	PREDICTED: similar to Glycerol-3-phosphate dehydrogenase [NAD+], cytoplasmic (GPD-C) (GPDH-C), partial [Apis mellifera]	1580758	CAA47892.1	FBgn0001128	#N/A
66525867	-0.364061	0.381026	0.089016	-0.0654831	-0.0404979	0.0778034	0.920644	0.593353	0.431316	0.433235	0.419558	0.660429		XP_396960.2	PREDICTED: similar to CG9090-PA isoform 1 [Apis mellifera]	24656137	NP_611468.1	FBgn0034497	FBgn0034497
66532824	0.031121	1.04803	0.691687	-2.14331	0.37247	0.517565	0.897716	0.73762	0.034215	0.704706	0.419798	0.660429		XP_624894.1	PREDICTED: similar to Helicase at 25E CG7269-PA, isoform A [Apis mellifera]	24581952	NP_723089.1	FBgn0014189	FBgn0014189
48095204	-0.342212	-0.13646	0.284071	0.109897	0.0847048	0.0431577	0.2555	0.830509	0.644282	0.675867	0.419918	0.660429		XP_392257.1	PREDICTED: similar to nervana 3 CG8663-PA, isoform A [Apis mellifera]	28557579	AAO45195.1	FBgn0032946	FBgn0032946
66534671	-0.0879756	0.103923	0.214554	-0.745203	0.514701	0.400115	0.609295	0.655693	0.0780312	0.933813	0.422631	0.660429		XP_393475.2	PREDICTED: similar to Peroxisomal multifunctional enzyme type 2 (MFE-2) (D-bifunctional protein) (DBP) (17-beta-hydroxysteroid dehydrogenase 4) (17-beta-HSD 4) [Apis mellifera]	18859837	NP_573109.1	FBgn0030731	#N/A
48097144	-0.625387	0.521179	0.309505	-0.0520257	-0.153272	0.0625834	0.884769	0.689501	0.46338	0.340892	0.423441	0.660429		XP_393701.1	PREDICTED: similar to Signal peptidase complex subunit 2 (Microsomal signal peptidase 25 kDa subunit) (SPase 25 kDa subunit) [Apis mellifera]	24641313	NP_572723.1	FBgn0030306	FBgn0030306
66556661	-0.113466	-0.157768	-0.366062	0.698832	-0.0615355	0.32088	0.271535	0.163578	0.971251	0.393056	0.423858	0.660429		XP_623921.1	PREDICTED: similar to Adenylate kinase-2 CG3140-PA [Apis mellifera]	22026816	NP_523836.2	FBgn0022708	FBgn0022708
66512107	0.715592	0.386591	-1.08643	0.031535	-0.0472848	0.926614	0.780955	0.0674956	0.517571	0.45812	0.429614	0.667181		XP_395163.2	PREDICTED: similar to Proteasome subunit beta type 1 (Proteasome 26 kDa subunit) [Apis mellifera]	17737605	NP_524115.1	FBgn0002284	FBgn0002284
66552230	-0.0321046	-2.39153	3.90481	-0.500119	-0.981054	0.489185	0.0663493	0.940687	0.401896	0.212724	0.433089	0.670359		XP_393559.2	PREDICTED: similar to Rpn11 CG18174-PA isoform 1 [Apis mellifera]	19920728	NP_608905.1	FBgn0028694	FBgn0028694
66534008	0.105111	0.265674	-0.412278	0.736807	-0.695314	0.58915	0.697554	0.291605	0.852257	0.064668	0.438877	0.675026		XP_392616.2	PREDICTED: similar to apontic CG5393-PB, isoform B [Apis mellifera]	24659341	NP_652302.1	FBgn0040660	FBgn0040660
48097744	-0.16253	0.339505	-0.149652	-0.450404	0.42308	0.295236	0.856825	0.367511	0.156503	0.925284	0.438983	0.675026		XP_391943.1	PREDICTED: similar to CG6414-PA [Apis mellifera]	21064383	AAM29421.1	FBgn0029690	FBgn0029690
48095246	0.489059	1.4	-3.02299	0.265979	0.867959	0.804156	0.953644	0.0440214	0.633808	0.915751	0.441003	0.675916		XP_394391.1	PREDICTED: similar to CG7777-PA, isoform A [Apis mellifera]	24652751	NP_725052.1	FBgn0033635	FBgn0033635
66549073	0.559517	-0.511893	0.236296	-0.390079	0.106159	0.912205	0.122174	0.634795	0.241627	0.603424	0.445392	0.679834		XP_624173.1	PREDICTED: similar to 6-phosphogluconolactonase [Apis mellifera]	24641119	NP_572656.1	FBgn0030239	FBgn0030239
66508940	-0.424043	0.0409535	0.246795	0.2146	-0.0783049	0.032722	0.56974	0.77517	0.744156	0.354478	0.447138	0.679834		XP_397201.2	PREDICTED: similar to CG6459-PA [Apis mellifera]	116806184	CAL26515.1	FBgn0034259	FBgn0034259
66499419	-0.342287	0.671966	-0.131513	-0.0388924	-0.159273	0.157926	0.95452	0.388821	0.462535	0.291168	0.447907	0.679834		XP_394245.2	PREDICTED: similar to Puromycin sensitive aminopeptidase CG1009-PC, isoform C isoform 1 [Apis mellifera]	24655252	NP_728614.1	FBgn0261243	FBgn0261243
66559229	-0.461619	-0.382413	1.38332	0.277206	-0.81649	0.23274	0.288007	0.929019	0.608944	0.0759771	0.450263	0.681205		XP_395275.2	PREDICTED: similar to sluggish A CG1417-PA, isoform A [Apis mellifera]	158182	AAA02748.1	FBgn0003423	FBgn0003423
110766472	0.883345	0.236462	-0.499252	-0.703506	0.0829504	0.967606	0.691122	0.257587	0.194357	0.57077	0.45172	0.681211		XP_001121784.1	PREDICTED: similar to Rab proteins geranylgeranyltransferase component A 1 (Rab escort protein 1) (REP-1) (Choroideraemia protein) (TCD protein), partial [Apis mellifera]	4324461	AAD16891.1	FBgn0026378	FBgn0026378
66534766	-0.0935179	-0.468057	1.69147	-0.617988	-0.511909	0.443343	0.242803	0.96056	0.24591	0.204257	0.467288	0.70243		XP_624987.1	PREDICTED: similar to CG11015-PA [Apis mellifera]	20129279	NP_609046.1	FBgn0031830	#N/A
66523464	-0.0995765	-0.182754	0.344262	0.138235	-0.200166	0.273258	0.148143	0.916739	0.712303	0.104203	0.471561	0.706588		XP_625050.1	PREDICTED: similar to CG4169-PA [Apis mellifera]	24665395	NP_648905.1	FBgn0250814	FBgn0250814
48141870	0.11466	-0.253194	0.575011	-0.171154	-0.265323	0.668192	0.183818	0.92245	0.3348	0.14655	0.477943	0.712507		XP_393570.1	PREDICTED: similar to SOD (superoxide dismutase) family member (sod-2) [Apis mellifera]	17136812	NP_476925.1	FBgn0010213	FBgn0010213
48103639	-0.130291	-0.378563	0.259293	0.325149	-0.0755888	0.27553	0.0518523	0.791364	0.84425	0.359034	0.47855	0.712507		XP_392882.1	PREDICTED: similar to calcyphosine-like [Apis mellifera]	45552109	NP_788664.2	FBgn0038088	FBgn0038088
110748690	0.979928	0.242861	2.43878	-3.41609	-0.245483	0.740837	0.551399	0.729235	0.0504394	0.439153	0.483921	0.713158		XP_392109.2	PREDICTED: similar to Protein on ecdysone puffs CG6143-PB, isoform B [Apis mellifera]	17864514	NP_524858.1	FBgn0004401	FBgn0004401
66518223	-1.75972	0.458657	-1.75768	4.02687	-0.968129	0.136666	0.600403	0.244318	0.927277	0.267793	0.484067	0.713158		XP_397047.2	PREDICTED: similar to CG4769-PA [Apis mellifera]	24658292	NP_647958.1	FBgn0035600	FBgn0035600
110749067	-1.08819	0.993658	3.82926	-2.5143	-1.22043	0.250795	0.72325	0.918869	0.155013	0.213412	0.484246	0.713158		XP_001121998.1	PREDICTED: similar to flotillin 2 CG32593-PB, isoform B [Apis mellifera]	24642031	NP_511157.2	FBgn0024753	FBgn0024753
66504786	-0.302263	0.166225	-0.096449	-0.133583	0.36607	0.136787	0.717413	0.406476	0.37212	0.916463	0.48566	0.713158		XP_624456.1	PREDICTED: similar to CG2604-PA, isoform A isoform 1 [Apis mellifera]	21356081	NP_649517.1	FBgn0037298	FBgn0037298
48097086	-0.0817908	0.169399	-0.211613	-0.0257811	0.149786	0.274348	0.879215	0.149297	0.449392	0.873135	0.48659	0.713158		XP_391841.1	PREDICTED: similar to 14-3-3-like protein (Leonardo protein) (14-3-3 zeta) isoform 1 [Apis mellifera]	24652322	NP_476885.2	FBgn0004907	FBgn0004907
66512737	-0.255359	0.322394	-0.241567	-0.0537249	0.228257	0.158116	0.885089	0.259415	0.442966	0.825702	0.491434	0.718015		XP_396252.2	PREDICTED: similar to Moesin CG10701-PD, isoform D [Apis mellifera]	257286293	ACV53093.1	FBgn0011661	FBgn0011661
66530616	0.0794362	0.347165	0.0171131	-0.228218	-0.215496	0.639278	0.927981	0.520767	0.245179	0.157654	0.495772	0.722103		XP_392752.2	PREDICTED: similar to epithelial membrane protein CG2727-PA, isoform A, partial [Apis mellifera]	24762808	NP_523859.2	FBgn0010435	FBgn0010435
110760134	-0.0108522	-0.493916	-0.360898	0.626018	0.239649	0.486535	0.0894822	0.242317	0.882467	0.774929	0.497339	0.722142		XP_624153.2	PREDICTED: similar to CG2918-PA [Apis mellifera]	20128923	NP_569995.1	FBgn0023529	FBgn0023529
110756011	-0.243823	-0.166999	0.638743	-0.0387718	-0.189149	0.164599	0.264821	0.955623	0.459835	0.2115	0.501507	0.725947		XP_392578.3	PREDICTED: similar to Ank2 CG7462-PB, isoform B [Apis mellifera]	161082106	NP_001097538.1	FBgn0011747	FBgn0011747
66533395	-0.0809429	0.438421	-0.848061	-0.052213	0.542797	0.427501	0.814653	0.100215	0.470551	0.911284	0.504465	0.727982		XP_393300.2	PREDICTED: similar to CG7033-PA, isoform A isoform 1 [Apis mellifera]	28571140	NP_788888.1	FBgn0030086	#N/A
66563717	0.767056	-0.840509	0.070279	-0.26477	0.267945	0.904659	0.103186	0.53467	0.382393	0.68618	0.508528	0.731594		XP_392727.2	PREDICTED: similar to CG6475-PA [Apis mellifera]	221458194	NP_001097859.2	FBgn0038886	#N/A
66561330	-0.0430113	-0.401873	0.0395566	0.22624	0.179087	0.427666	0.0577445	0.544504	0.745532	0.792456	0.514219	0.735983		XP_395366.2	PREDICTED: similar to Phosphogluconate mutase CG5165-PA [Apis mellifera]	12006821	AAG44935.1	FBgn0003076	FBgn0003076
48102233	-0.786799	0.792208	0.584713	0.00597904	-0.596102	0.134004	0.854687	0.685519	0.502079	0.188261	0.515125	0.735983		XP_392756.1	PREDICTED: similar to CG17233-PA, isoform A [Apis mellifera]	24667290	NP_649196.2	#N/A	#N/A
66499293	0.457366	-0.172825	-0.674412	-0.0206208	0.410492	0.883626	0.335057	0.113081	0.485173	0.871191	0.516286	0.735983		XP_623552.1	PREDICTED: similar to Glucose-6-phosphate isomerase (GPI) (Phosphoglucose isomerase) (PGI) (Phosphohexose isomerase) (PHI) [Apis mellifera]	443597	AAA28789.1	FBgn0003074	FBgn0003074
110768979	-0.0213795	-0.398008	0.0462997	-0.00133547	0.374423	0.4722	0.107837	0.540744	0.498884	0.893493	0.52329	0.742655		XP_001122440.1	PREDICTED: similar to Annexin IX CG5730-PC, isoform C, partial [Apis mellifera]	45553447	NP_996253.1	FBgn0000083	#N/A
66531851	-0.122383	0.139814	-0.151598	-0.126966	0.261133	0.253252	0.76267	0.293008	0.325006	0.929416	0.524134	0.742655		XP_623831.1	PREDICTED: similar to Protein disulfide-isomerase precursor (PDI), partial [Apis mellifera]	27819775	AAO24936.1	FBgn0014002	#N/A
66547438	0.0707983	0.600182	-0.159796	-0.958179	0.446995	0.562402	0.889663	0.419673	0.0790039	0.851691	0.526211	0.743353		XP_624846.1	PREDICTED: similar to CG16817-PA [Apis mellifera]	24645455	NP_649925.1	FBgn0037728	FBgn0037728
66522386	-0.729144	-1.4098	-4.13835	3.75375	2.52354	0.381613	0.293065	0.152371	0.869919	0.859844	0.5309	0.747725		XP_391961.2	PREDICTED: similar to Tropomyosin 2 CG4843-PB, isoform B [Apis mellifera]	24647095	NP_732012.1	FBgn0004117	FBgn0004117
66513260	-0.361184	-0.339363	0.465746	0.346932	-0.112131	0.108772	0.136623	0.830987	0.808654	0.3562	0.532882	0.748268		XP_623253.1	PREDICTED: similar to mitochondrial acyl carrier protein 1 CG9160-PA, isoform A isoform 2 [Apis mellifera]	6685213	Q94519.1	FBgn0011361	FBgn0011361
66513481	0.183228	0.20147	0.0412074	-0.704892	0.278987	0.733092	0.744453	0.538519	0.0532077	0.838582	0.537399	0.748788		XP_394434.2	PREDICTED: similar to Ubiquitin activating enzyme 1 CG1782-PA isoform 1 [Apis mellifera]	28573937	NP_477310.2	FBgn0023143	FBgn0023143
66513649	-0.133505	0.169722	0.0387744	-0.169232	0.0942405	0.163878	0.878789	0.575051	0.206931	0.767046	0.537714	0.748788		XP_623691.1	PREDICTED: similar to Spectrin alpha chain [Apis mellifera]	17136504	NP_476739.1	FBgn0250789	FBgn0250789
110757630	-0.45121	-0.654938	0.246284	0.818459	0.0414047	0.177702	0.0972722	0.64181	0.88868	0.536957	0.539153	0.748788		XP_394861.3	PREDICTED: similar to CG3106-PA [Apis mellifera]	18858109	NP_572577.1	FBgn0030148	FBgn0031033
66553147	-0.0882118	-0.23962	-0.0835098	0.599563	-0.188221	0.356345	0.169625	0.405399	0.948849	0.206758	0.542269	0.748788		XP_624346.1	PREDICTED: similar to Vacuolar ATP synthase subunit G (V-ATPase G subunit) (Vacuolar proton pump G subunit) (V-ATPase 13 kDa subunit) [Apis mellifera]	17137684	NP_477437.1	FBgn0026753	FBgn0026753
110763897	0.281962	0.394946	0.0898662	-0.355622	-0.411153	0.771135	0.838312	0.559277	0.258243	0.131768	0.542677	0.748788		XP_001119858.1	PREDICTED: similar to CG13759-PA [Apis mellifera]	24655549	NP_611403.1	FBgn0034426	#N/A
110758758	-0.20763	0.290305	0.304915	-0.724411	0.336821	0.285849	0.774112	0.713781	0.0930122	0.829907	0.542832	0.748788		XP_392490.3	PREDICTED: similar to Retinoid- and fatty-acid binding protein CG11064-PA isoform 1 [Apis mellifera]	1511646	AAC47284.1	FBgn0087002	FBgn0087002
110777801	1.09892	-0.0417681	0.245321	-1.1575	-0.144966	0.926466	0.477126	0.594699	0.137319	0.419321	0.547636	0.7532		XP_001120025.1	PREDICTED: similar to RAB7, member RAS oncogene family [Apis mellifera]	17865835	NP_524472.1	FBgn0015795	FBgn0015795
48101907	0.0193869	-0.216167	0.919226	-1.3956	0.673158	0.510607	0.385559	0.765327	0.105893	0.807545	0.549972	0.754202		XP_392722.1	PREDICTED: similar to Tat-binding protein-1 CG10370-PA [Apis mellifera]	17738151	NP_524464.1	FBgn0028684	FBgn0028684
48097366	-0.278112	0.257734	-0.44541	0.552665	-0.0868769	0.193923	0.755634	0.170319	0.865103	0.390371	0.552729	0.755772		XP_393761.1	PREDICTED: similar to ran CG1404-PA, isoform A [Apis mellifera]	21356159	NP_651969.1	FBgn0020255	FBgn0020255
48138568	-0.106767	-0.736646	-0.319248	0.607805	0.554856	0.405666	0.122428	0.330722	0.861028	0.876377	0.559464	0.762757		XP_393411.1	PREDICTED: similar to Uev1A CG10640-PA, isoform A isoform 1 [Apis mellifera]	21355265	NP_647959.1	FBgn0035601	FBgn0035601
66500170	-0.513643	-1.53648	2.02929	-0.857085	0.877921	0.340074	0.131746	0.801233	0.292743	0.763052	0.565066	0.766297		XP_623603.1	PREDICTED: similar to CG14476-PB, isoform B isoform 2 [Apis mellifera]	21357605	NP_652145.1	FBgn0027588	FBgn0027588
66513627	0.394267	-0.169789	-2.12931	1.05899	0.845846	0.661992	0.436272	0.058751	0.793549	0.829213	0.565404	0.766297		XP_623997.1	PREDICTED: similar to Rab-protein 11 CG5771-PB, isoform B [Apis mellifera]	17137216	NP_477170.1	FBgn0015790	FBgn0015790
66536893	-0.358262	0.657815	-0.261291	0.0106195	-0.0488815	0.197438	0.923063	0.319222	0.506595	0.446246	0.568382	0.766297		XP_623743.1	PREDICTED: similar to Rpt1 CG1341-PA [Apis mellifera]	17137738	NP_477473.1	FBgn0028687	FBgn0028687
110759728	0.0345074	0.117333	1.57265	-2.14721	0.422718	0.515545	0.551857	0.871845	0.0647265	0.694502	0.568596	0.766297		XP_395289.3	PREDICTED: similar to Aldehyde dehydrogenase type III CG11140-PI, isoform I [Apis mellifera]	24586250	NP_724560.1	FBgn0010548	FBgn0010548
66508910	0.213275	-0.0150665	0.00775938	0.0912042	-0.297172	0.830313	0.47437	0.509439	0.608965	0.0825284	0.574108	0.770404		XP_623146.1	PREDICTED: similar to CG10527-PA isoform 1 [Apis mellifera]	21483472	AAM52711.1	FBgn0034583	FBgn0034583
110761886	0.027952	0.0934737	0.770863	-0.93008	0.0377915	0.523671	0.574281	0.894363	0.0670201	0.53396	0.574928	0.770404		XP_393860.3	PREDICTED: similar to Neprilysin 2 CG9761-PA [Apis mellifera]	17737761	NP_524227.1	FBgn0027570	FBgn0027570
110762376	0.468576	-0.263428	-0.779947	1.05461	-0.479811	0.766061	0.335944	0.175707	0.863793	0.210674	0.58009	0.775106		XP_396849.3	PREDICTED: similar to Probable cytochrome P450 6a14 (CYPVIA14) [Apis mellifera]	11386694	Q9V4U7.2	FBgn0033302	#N/A
66554916	-0.0908539	-0.364064	0.0970921	0.466325	-0.1085	0.352313	0.0794276	0.606987	0.899782	0.316796	0.585052	0.777972		XP_624870.1	PREDICTED: similar to CG3603-PA [Apis mellifera]	24639444	NP_570046.1	FBgn0029648	FBgn0029648
48100320	-0.518377	0.0486758	0.488382	0.110897	-0.129578	0.0541272	0.5501	0.791437	0.590849	0.346655	0.585552	0.777972		XP_394993.1	PREDICTED: similar to Proteasome subunit beta type 4 precursor (Proteasome beta chain) (Macropain beta chain) (Multicatalytic endopeptidase complex beta chain) (Proteasome chain 3) [Apis mellifera]	24644201	NP_649529.1	FBgn0250746	FBgn0250746
66544702	0.176467	-0.0477806	1.27563	-3.10208	1.69776	0.556643	0.487551	0.758938	0.127602	0.92092	0.589236	0.779188		XP_623832.1	PREDICTED: similar to CG8258-PA [Apis mellifera]	19921848	NP_610418.1	FBgn0033342	FBgn0033342
110767298	0.143983	0.768648	0.0908365	-0.874499	-0.128969	0.624642	0.928315	0.544249	0.130437	0.383071	0.589791	0.779188		XP_001120360.1	PREDICTED: similar to Ribosomal protein L21 CG12775-PA [Apis mellifera]	20129705	NP_610144.1	FBgn0032987	FBgn0032987
66525858	-0.293403	0.361492	0.506774	-0.364237	-0.210626	0.199867	0.819931	0.821812	0.265121	0.266069	0.592163	0.780125		XP_394112.2	PREDICTED: similar to fumarylacetoacetate hydrolase domain containing 2A isoform 2 [Apis mellifera]	28572127	NP_651002.3	FBgn0038924	FBgn0038924
66524926	-0.399883	0.389727	0.920608	-0.296379	-0.614072	0.255852	0.728531	0.84327	0.365094	0.111043	0.595987	0.781372		XP_393212.2	PREDICTED: similar to hu li tai shao CG9325-PB, isoform B [Apis mellifera]	24655667	NP_725886.1	FBgn0004873	FBgn0004873
48104680	0.100544	-0.143805	0.085469	-0.137977	0.0957694	0.775074	0.155027	0.664929	0.247593	0.775541	0.596442	0.781372		XP_392963.1	PREDICTED: similar to thioredoxin-2 CG31884-PA, isoform A [Apis mellifera]	56967274	1XWA	FBgn0040070	FBgn0040070
94158731	1.07801	1.93941	-3.58918	0.580218	-0.00846147	0.73302	0.859994	0.0802355	0.58939	0.497949	0.600229	0.784143		NP_001035299.1	odorant binding protein 19 [Apis mellifera]	158703818	ABW78037.1	#N/A	#N/A
66510566	0.646224	0.163241	-1.66817	-0.201407	1.06012	0.724321	0.562901	0.0861418	0.453709	0.865051	0.603578	0.786327		XP_395664.2	PREDICTED: similar to CG32405-PA [Apis mellifera]	24659130	NP_729146.1	FBgn0052405	#N/A
66535330	-0.029069	0.0961843	-0.40295	-0.386335	0.722169	0.47808	0.577304	0.311063	0.291857	0.941839	0.607676	0.788944		XP_623280.1	PREDICTED: similar to atlastin CG6668-PA, isoform A [Apis mellifera]	21355515	NP_651274.1	FBgn0039213	FBgn0039213
48097748	-0.611483	-1.36211	0.465504	1.01479	0.493306	0.273555	0.0946929	0.637368	0.770568	0.717728	0.609613	0.788944		XP_393876.1	PREDICTED: similar to CG5028-PA [Apis mellifera]	161078637	NP_001097924.1	FBgn0039358	FBgn0039358
110760062	-0.458667	-0.0433236	0.450227	0.0782551	-0.0264916	0.0657985	0.444563	0.845992	0.56838	0.462939	0.610632	0.788944		XP_397430.3	PREDICTED: similar to CG7000-PA [Apis mellifera]	24648653	NP_650953.1	FBgn0260004	FBgn0260004
66504768	0.0369909	-1.24484	0.455497	0.634209	0.118143	0.517446	0.0673244	0.64	0.683659	0.557273	0.617595	0.794126		XP_624304.1	PREDICTED: similar to CG1707-PA [Apis mellifera]	20129743	NP_610270.1	FBgn0033162	FBgn0033162
48128110	-0.281454	0.685766	1.71068	-2.30961	0.194619	0.397886	0.730837	0.859113	0.0834612	0.57683	0.620417	0.794126		XP_393294.1	PREDICTED: similar to Proteasome 25kD subunit CG5266-PA [Apis mellifera]	17737927	NP_524328.1	FBgn0086134	FBgn0086134
48096941	0.414052	0.63442	-1.50061	0.425889	0.0262448	0.746223	0.835867	0.0834604	0.700502	0.518282	0.621142	0.794126		XP_392549.1	PREDICTED: similar to F28H1.4a [Apis mellifera]	18858017	NP_572228.1	FBgn0029771	#N/A
58585250	0.489878	-0.0212358	-0.35152	-0.826291	0.709169	0.802514	0.4859	0.335599	0.1718	0.901715	0.621417	0.794126		NP_001011626.1	profilin [Apis mellifera]	17136958	NP_477016.1	FBgn0000308	#N/A
110768214	-0.789701	0.43698	1.40233	-0.320712	-0.728896	0.184754	0.713795	0.828684	0.398647	0.14025	0.624704	0.795267		XP_001122574.1	PREDICTED: similar to Guanine nucleotide-binding protein G(o) subunit alpha 47A, partial [Apis mellifera]	24652446	NP_724934.1	FBgn0001122	#N/A
66530527	0.20468	0.0326207	-0.0705955	-0.137379	-0.0293266	0.936068	0.592457	0.360574	0.245245	0.407927	0.6257	0.795267		XP_623582.1	PREDICTED: similar to Annexin IX CG5730-PC, isoform C isoform 2 [Apis mellifera]	45553447	NP_996253.1	FBgn0000083	FBgn0000083
66547447	0.139621	0.0957018	-0.479354	0.14434	0.0996912	0.75794	0.674739	0.0588671	0.683093	0.700709	0.629083	0.795976		XP_624910.1	PREDICTED: similar to CG11267-PA [Apis mellifera]	21356029	NP_648622.1	FBgn0036334	FBgn0036334
66513846	-0.293351	-0.127405	2.08241	-1.84661	0.184955	0.380988	0.450446	0.873676	0.0867286	0.582915	0.629653	0.795976		XP_624613.1	PREDICTED: similar to Surfeit 4 CG6202-PA, isoform A [Apis mellifera]	17137312	NP_477222.1	FBgn0019925	FBgn0019925
66529931	-0.303639	-0.531181	0.204863	0.658004	-0.0280464	0.223813	0.101823	0.63324	0.867568	0.470592	0.632063	0.796875		XP_624852.1	PREDICTED: similar to Vacuolar H+ ATPase 14kD subunit CG8210-PA [Apis mellifera]	17136892	NP_476969.1	FBgn0010426	FBgn0010426
66500225	0.0894861	-0.356754	-0.431966	0.62454	0.074695	0.60849	0.161096	0.190579	0.894219	0.592729	0.633906	0.797056		XP_396399.2	PREDICTED: similar to CG7470-PA [Apis mellifera]	21357643	NP_649375.1	FBgn0037146	FBgn0037146
110773801	0.246017	-0.255288	-0.287817	-0.0709885	0.368077	0.771435	0.244182	0.289594	0.445964	0.881181	0.643405	0.806837		XP_001123335.1	PREDICTED: similar to CG9008-PA, isoform A, partial [Apis mellifera]	19921284	NP_609670.1	FBgn0028540	#N/A
66530060	0.0803174	0.623276	-0.326974	-0.775252	0.398632	0.56966	0.885853	0.345432	0.144279	0.816593	0.646357	0.808377		XP_625151.1	PREDICTED: similar to CG14661-PA [Apis mellifera]	24644107	NP_649507.1	FBgn0037288	#N/A
66558829	-0.110455	1.32474	-0.446412	-0.373439	-0.394439	0.451334	0.910096	0.413485	0.407635	0.31625	0.651193	0.81226		XP_623633.1	PREDICTED: similar to Myosin-2 essential light chain (Myosin II essential light chain) (Nonmuscle myosin essential light chain) [Apis mellifera]	17530801	NP_511049.1	FBgn0004687	#N/A
66520497	0.0612891	0.117378	-0.256018	-0.284921	0.362272	0.592262	0.662785	0.257507	0.235894	0.923811	0.65618	0.816112		XP_393351.2	PREDICTED: similar to Nucleoside diphosphate kinase (NDK) (NDP kinase) (Abnormal wing disks protein) (Killer of prune protein) [Apis mellifera]	45549037	NP_476761.2	FBgn0000150	FBgn0000150
110760412	0.768052	-0.00287425	1.10027	-1.3326	-0.532844	0.80836	0.498804	0.753797	0.172845	0.258591	0.657762	0.816112		XP_001121979.1	PREDICTED: similar to CG9338-PA [Apis mellifera]	24585535	NP_610071.1	FBgn0032899	#N/A
110773165	-0.0163225	0.39574	-0.218184	-0.231602	0.0703678	0.474171	0.929671	0.27837	0.267016	0.614638	0.661665	0.816795		XP_392822.3	PREDICTED: similar to CG4302-PA [Apis mellifera]	116007734	NP_001036565.1	FBgn0034605	#N/A
66524128	-0.635484	-0.471038	0.215748	1.09583	-0.205061	0.150783	0.229598	0.598223	0.905021	0.349155	0.661795	0.816795		XP_392818.2	PREDICTED: similar to Adenylosuccinate synthetase (IMP--aspartate ligase) (AdSS) (AMPSase) [Apis mellifera]	6685827	Q9Y0Y2.1	FBgn0027493	FBgn0027493
110767543	-0.414385	-0.0500252	-0.19084	0.691885	-0.0366349	0.130819	0.448089	0.361362	0.897632	0.458342	0.665199	0.818186		XP_624795.2	PREDICTED: similar to Probable cytochrome P450 6a14 (CYPVIA14) [Apis mellifera]	11386694	Q9V4U7.2	FBgn0033302	#N/A
110758324	1.04724	-0.644672	-0.652637	1.12369	-0.873614	0.830094	0.30149	0.380885	0.774591	0.209476	0.666412	0.818186		XP_623458.2	PREDICTED: similar to hydroxyacylglutathione hydrolase isoform 1 [Apis mellifera]	21356335	NP_649258.1	FBgn0037024	FBgn0037024
66559141	-0.554316	0.0822093	0.34785	0.231404	-0.107148	0.0793159	0.581546	0.770387	0.665027	0.381955	0.673615	0.823982		XP_393540.2	PREDICTED: similar to CG14224-PA [Apis mellifera]	20129061	NP_608344.1	FBgn0031057	FBgn0031057
66560172	0.0643128	0.895655	0.0468648	-0.688591	-0.318241	0.538058	0.881708	0.514273	0.184078	0.311041	0.677045	0.823982		XP_392660.2	PREDICTED: similar to T-complex protein 1 subunit alpha (TCP-1-alpha) (CCT-alpha) isoform 1 [Apis mellifera]	24649027	NP_524450.2	FBgn0003676	FBgn0003676
66499731	0.534154	-0.00321761	-0.663599	0.12277	0.00989206	0.915474	0.496894	0.156156	0.586674	0.511102	0.677865	0.823982		XP_393599.2	PREDICTED: similar to Actin-related protein 66B CG7558-PA [Apis mellifera]	17737543	NP_523968.1	FBgn0011744	FBgn0011744
110758074	-0.854185	-0.858164	1.66498	0.8278	-0.780431	0.21007	0.214124	0.864823	0.703989	0.23163	0.67816	0.823982		XP_001121015.1	PREDICTED: similar to futsch CG3064-PB [Apis mellifera]	161077523	NP_001096864.1	FBgn0259108	#N/A
110756584	-0.306541	0.36865	-0.0116287	0.153265	-0.203745	0.180929	0.84299	0.490941	0.621624	0.26459	0.686467	0.83192		XP_395359.3	PREDICTED: similar to Vacuolar H+ ATPase 44kD C subunit CG8048-PC, isoform C [Apis mellifera]	24654128	NP_725564.1	FBgn0020611	FBgn0020611
48096291	0.0312843	-0.162023	0.0590348	1.11234	-1.04063	0.515542	0.424207	0.520168	0.826757	0.0923212	0.689962	0.833875		XP_394657.1	PREDICTED: similar to ubiquinol-cytochrome c reductase, Rieske iron-sulfur polypeptide 1 [Apis mellifera]	24580896	NP_722715.1	FBgn0021906	FBgn0021906
110751158	0.234728	0.107667	-0.298698	-0.18395	0.140254	0.869518	0.689289	0.166961	0.275766	0.760285	0.691636	0.833875		XP_001120072.1	PREDICTED: similar to Cofilin/actin-depolymerizing factor homolog (Protein D61) (Protein twinstar) [Apis mellifera]	17136986	NP_477034.1	FBgn0011726	FBgn0011726
110761042	0.207109	0.31074	-0.172997	-1.21124	0.86639	0.62236	0.67117	0.421649	0.14321	0.902918	0.702884	0.843603		XP_392781.3	PREDICTED: similar to CG9265-PA isoform 1 [Apis mellifera]	221510726	NP_610081.3	FBgn0032910	FBgn0032910
66556180	-0.258598	0.0473055	0.37533	-0.32791	0.163873	0.184965	0.561033	0.798052	0.216882	0.725512	0.703302	0.843603		XP_392967.2	PREDICTED: similar to Rab-protein 1 CG3320-PA, isoform A [Apis mellifera]	24648682	NP_732610.1	FBgn0016700	FBgn0016700
110771708	0.0821704	1.65659	0.324596	-1.31603	-0.747324	0.528432	0.881408	0.571731	0.213256	0.254851	0.705988	0.844628		XP_624651.2	PREDICTED: similar to Ribosomal protein S23 CG8415-PA [Apis mellifera]	22024141	NP_610939.2	FBgn0033912	FBgn0033912
110758754	-0.0758201	0.192949	-0.382484	-0.182718	0.448073	0.415932	0.696472	0.234114	0.364452	0.902153	0.707758	0.844628		XP_001121288.1	PREDICTED: similar to CG31974-PA [Apis mellifera]	226371812	ACO51531.1	#N/A	#N/A
110750674	0.032632	0.377606	-0.445193	-0.457535	0.49249	0.528973	0.786945	0.259948	0.240032	0.879974	0.711441	0.846867		XP_001120627.1	PREDICTED: similar to CG30045-PA [Apis mellifera]	28573391	NP_610774.3	FBgn0033728	#N/A
66501507	0.127545	0.180241	-0.130013	-0.231525	0.0537521	0.783346	0.851676	0.296785	0.173271	0.636066	0.729473	0.86222		XP_392147.2	PREDICTED: similar to Heat shock protein cognate 5 CG8542-PA [Apis mellifera]	24653595	NP_523741.2	FBgn0001220	FBgn0001220
58585196	-0.0835096	-1.47474	1.22551	0.617099	-0.284351	0.469221	0.116033	0.818625	0.649787	0.392877	0.72983	0.86222		NP_001011627.1	prophenoloxidase [Apis mellifera]	19921864	NP_610443.1	FBgn0033367	FBgn0033367
110759500	-0.378019	0.713335	-0.2015	-0.270037	0.136221	0.259802	0.895407	0.403969	0.372635	0.599485	0.730155	0.86222		XP_395491.3	PREDICTED: similar to CG7461-PA [Apis mellifera]	24655582	NP_611409.1	FBgn0034432	FBgn0034432
66499088	-0.028435	-0.922091	1.98171	0.161981	-1.19317	0.489743	0.234728	0.836859	0.546876	0.132216	0.73425	0.86222		XP_624151.1	PREDICTED: similar to CG2663-PB, isoform B [Apis mellifera]	24644227	NP_649535.1	FBgn0037323	FBgn0037323
110772145	-0.266469	-0.0227487	-0.503018	0.41324	0.378995	0.276752	0.480659	0.22239	0.751985	0.835651	0.734597	0.86222		XP_001120420.1	PREDICTED: similar to lethal (2) 06225 CG6105-PA [Apis mellifera]	21356001	NP_652035.1	FBgn0010612	FBgn0010612
110765081	0.17925	-0.50688	0.0940067	0.215044	0.0185787	0.696289	0.0927249	0.572233	0.672637	0.522524	0.736422	0.86222		XP_623502.2	PREDICTED: similar to lethal (1) G0334 CG7010-PC, isoform C isoform 1 [Apis mellifera]	24639740	NP_726945.1	FBgn0028325	FBgn0028325
48142798	0.268455	0.114795	0.519794	-0.671487	-0.231556	0.740471	0.599294	0.782075	0.159461	0.286084	0.738246	0.86222		XP_393614.1	PREDICTED: similar to 60S ribosomal protein L7 [Apis mellifera]	24583248	NP_523531.1	FBgn0005593	FBgn0005593
110758819	0.529273	-0.26059	0.910486	-0.143249	-1.03592	0.726393	0.391847	0.707041	0.447027	0.123943	0.743923	0.86222		XP_001120015.1	PREDICTED: similar to Dynein light chain 2, cytoplasmic (8 kDa dynein light chain) [Apis mellifera]	17137630	NP_477408.1	FBgn0026141	FBgn0026141
110760082	0.543544	-0.423678	1.13167	-0.853382	-0.398155	0.744904	0.322211	0.677153	0.234643	0.312358	0.744312	0.86222		XP_395766.3	PREDICTED: similar to CG4685-PA, isoform A [Apis mellifera]	21356737	NP_651408.1	FBgn0039349	FBgn0039349
66519157	0.329322	-0.0362616	-0.153509	-0.35881	0.219259	0.849508	0.460495	0.385647	0.232059	0.754219	0.745622	0.86222		XP_393468.2	PREDICTED: similar to CG17331-PA isoform 1 [Apis mellifera]	20129563	NP_609804.1	FBgn0032596	FBgn0032596
66500390	0.0913047	0.302744	-0.196969	-0.517382	0.320303	0.602486	0.789902	0.351751	0.161821	0.830615	0.747963	0.86222		XP_623298.1	PREDICTED: similar to Tropomyosin 1 CG4898-PA, isoform A [Apis mellifera]	24647089	NP_524360.2	FBgn0003721	FBgn0003721
94400883	-0.538165	-0.605076	0.776901	0.433965	-0.0676243	0.19331	0.174054	0.801628	0.686195	0.453084	0.749165	0.86222		NP_001035357.1	anarchy 1 [Apis mellifera]	17648099	NP_523861.1	FBgn0004055	FBgn0004055
48138819	-0.155637	1.02892	-0.40682	0.104275	-0.570742	0.433095	0.871594	0.383806	0.532028	0.246657	0.751851	0.86222		XP_393426.1	PREDICTED: similar to VAMP (vesicle-associated membrane protein)-associated protein A [Apis mellifera]	45554154	NP_996348.1	FBgn0029687	FBgn0029687
66515679	0.669129	0.0975048	-0.285539	-0.611727	0.130633	0.89819	0.571497	0.354982	0.214837	0.606028	0.752415	0.86222		XP_624310.1	PREDICTED: similar to Epididymal secretory protein E1 precursor (Niemann-Pick disease type C2 protein) (hE1) [Apis mellifera]	20129163	NP_608637.1	FBgn0031381	FBgn0031381
110763453	-0.70145	-1.62722	0.0595987	0.175992	2.09308	0.338298	0.22553	0.50785	0.526172	0.860437	0.753568	0.86222		XP_001121450.1	PREDICTED: similar to heparanase [Apis mellifera]	24645232	NP_649860.1	FBgn0037654	#N/A
48124643	0.119075	-0.223615	0.489889	-0.11039	-0.274958	0.637948	0.251258	0.837032	0.407251	0.194606	0.753812	0.86222		XP_393266.1	PREDICTED: similar to alcohol dehydrogenase 5 [Apis mellifera]	17737895	NP_524310.1	FBgn0011768	FBgn0011768
110768510	0.0309434	0.139105	0.0732336	-0.333588	0.0903068	0.572253	0.779543	0.612843	0.0995878	0.711221	0.755591	0.86222		XP_001121905.1	PREDICTED: similar to Protein disulfide-isomerase precursor (PDI), partial [Apis mellifera]	17647799	NP_524079.1	FBgn0014002	FBgn0014002
110765839	0.53562	-0.326229	-0.360255	-0.291824	0.442688	0.828447	0.280302	0.312325	0.35727	0.797557	0.765527	0.871019		XP_625073.2	PREDICTED: similar to CG11876-PD, isoform D [Apis mellifera]	25012844	AAN71511.1	FBgn0039635	FBgn0039635
110760871	-0.145353	-0.242648	0.0267296	0.308485	0.0527864	0.256961	0.153348	0.531728	0.817974	0.598738	0.768582	0.871019		XP_623512.2	PREDICTED: similar to CG7145-PA, isoform A [Apis mellifera]	24668413	NP_730695.1	FBgn0037138	FBgn0037138
66519838	0.353495	-0.115978	-0.613638	0.307864	0.0682576	0.814189	0.388511	0.143052	0.697761	0.57247	0.769833	0.871019		XP_391911.2	PREDICTED: similar to CG10237-PB, isoform B isoform 1 [Apis mellifera]	255958350	ACU43542.1	FBgn0032783	FBgn0032783
48094957	0.330991	0.232978	0.0671757	-0.0659748	-0.56517	0.731188	0.664452	0.531479	0.468733	0.143672	0.770731	0.871019		XP_394313.1	PREDICTED: similar to Microsomal glutathione S-transferase-like CG1742-PA, isoform A isoform 1 [Apis mellifera]	24643618	NP_524696.2	FBgn0025814	FBgn0025814
110759540	-0.652348	-0.669748	1.20176	0.42218	-0.301838	0.188422	0.168011	0.819413	0.627176	0.327328	0.775956	0.874816		XP_392544.3	PREDICTED: similar to Probable elongation factor 1-delta (EF-1-delta) [Apis mellifera]	27820011	AAO25038.1	FBgn0032198	FBgn0032198
110758308	0.323687	-0.65591	-0.289353	0.0524554	0.569121	0.677995	0.197275	0.382339	0.519693	0.808557	0.778883	0.87601		XP_001119948.1	PREDICTED: similar to germinal histone H4 [Apis mellifera]	17975542	NP_524352.1	FBgn0001200	FBgn0051611
110767470	0.251842	0.226632	-0.502036	0.0707847	-0.0472227	0.783643	0.748621	0.14831	0.55872	0.438438	0.781662	0.877032		XP_001122471.1	PREDICTED: similar to CG17999-PA, partial [Apis mellifera]	19922652	NP_611517.1	FBgn0034552	#N/A
66531681	-1.54785	0.881217	1.76972	-0.421961	-0.681129	0.121632	0.673047	0.728213	0.399818	0.312029	0.78368	0.877048		XP_624907.1	PREDICTED: similar to Calnexin 99A CG11958-PB, isoform B isoform 1 [Apis mellifera]	28316937	AAO39490.1	FBgn0015622	FBgn0015622
66538476	0.0168489	0.139729	0.361437	-0.383639	-0.134376	0.525604	0.691839	0.817308	0.169941	0.295395	0.785416	0.877048		XP_624247.1	PREDICTED: similar to Calmodulin CG8472-PA, isoform A [Apis mellifera]	254939725	ACT88125.1	FBgn0000253	FBgn0000253
66504263	-0.0444943	-0.0308355	0.25374	-0.273759	0.0953491	0.403963	0.43688	0.805888	0.166967	0.707829	0.788381	0.878268		XP_396615.2	PREDICTED: similar to CG9066-PA [Apis mellifera]	18859969	NP_573087.1	FBgn0030703	FBgn0030703
110749616	-0.106477	0.378722	-0.295083	-0.0812649	0.104102	0.36651	0.873889	0.262632	0.428431	0.63821	0.790631	0.878554		XP_001121111.1	PREDICTED: similar to Histone H1 [Apis mellifera]	24585669	NP_724341.1	FBgn0001195	FBgn0051617
66532597	-0.653362	0.247902	0.391135	-0.161998	0.176324	0.142041	0.680203	0.646287	0.428583	0.644872	0.792384	0.878554		XP_624433.1	PREDICTED: similar to Oligosaccharyltransferase 48kD subunit CG9022-PA isoform 1 [Apis mellifera]	24640745	NP_511096.2	FBgn0014868	FBgn0014868
66535742	-0.0853939	0.221319	0.600243	-0.461716	-0.274452	0.42118	0.685479	0.812051	0.22761	0.245107	0.799535	0.884391		XP_395851.2	PREDICTED: similar to CG17337-PA isoform 1 [Apis mellifera]	24585880	NP_610181.2	FBgn0259979	FBgn0259979
66518853	-0.341503	0.0401021	0.352577	-0.226285	0.175109	0.167337	0.541922	0.758148	0.34779	0.687765	0.80314	0.885197		XP_391880.2	PREDICTED: similar to Elongation factor Tu mitochondrial CG6050-PA isoform 1 [Apis mellifera]	17864358	NP_524752.1	FBgn0024556	FBgn0024556
58585098	-1.06448	-1.64457	1.7164	0.113919	0.878732	0.304688	0.19213	0.769672	0.517212	0.698076	0.804039	0.885197		NP_001011579.1	major royal jelly protein 1 [Apis mellifera]	45550873	NP_651912.3	FBgn0039896	#N/A
66516122	-0.915177	0.16425	0.1126	0.414805	0.223522	0.12478	0.572782	0.531819	0.647398	0.613146	0.812757	0.8927		XP_393022.2	PREDICTED: similar to lethal (2) 44DEa CG8732-PB, isoform B isoform 1 [Apis mellifera]	22026970	NP_652034.2	FBgn0010609	FBgn0010609
66560290	-0.0635815	-0.499933	0.133651	0.476915	-0.0470517	0.439319	0.126375	0.587848	0.779585	0.453169	0.819876	0.898416		XP_392857.2	PREDICTED: similar to cathD CG1548-PA [Apis mellifera]	21355083	NP_652013.1	FBgn0029093	FBgn0029093
110763879	-0.214015	-0.332362	-0.26671	0.468229	0.344858	0.333855	0.261178	0.357952	0.743106	0.766523	0.828644	0.903799		XP_625293.2	PREDICTED: hypothetical protein [Apis mellifera]	25012348	AAN71284.1	FBgn0022349	FBgn0022349
110764131	0.35802	-0.274481	0.625445	-0.392047	-0.316937	0.733622	0.334107	0.783621	0.315562	0.291737	0.830459	0.903799		XP_392096.3	PREDICTED: similar to viking CG16858-PA [Apis mellifera]	17137252	NP_477190.1	FBgn0016075	#N/A
110766355	0.0318371	-0.221469	-0.461262	0.5656	0.0852932	0.533418	0.285909	0.193539	0.824304	0.590592	0.83057	0.903799		XP_001122499.1	PREDICTED: similar to CG14482-PA [Apis mellifera]	24654465	NP_611233.1	FBgn0034245	#N/A
66523907	0.282654	0.139944	-0.525643	0.134819	-0.0317733	0.785341	0.641609	0.168585	0.597048	0.463346	0.847959	0.920585		XP_393976.2	PREDICTED: similar to Guanine nucleotide-binding protein subunit beta 1 isoform 1 [Apis mellifera]	17933598	NP_525090.1	FBgn0001105	FBgn0001105
110761214	-0.286626	-0.63022	0.741735	-0.117845	0.292955	0.344022	0.206085	0.708263	0.459382	0.665195	0.856286	0.927479		XP_623682.2	PREDICTED: similar to translation elongation factor 1-gamma isoform 2 [Apis mellifera]	25012528	AAN71367.1	FBgn0029176	FBgn0029176
48102954	0.090753	0.116839	-0.766579	0.473831	0.0851552	0.581499	0.598684	0.153284	0.782791	0.585031	0.866792	0.936695		XP_392826.1	PREDICTED: similar to SUMO (ubiquitin-related) homolog family member (smo-1) [Apis mellifera]	17137634	NP_477411.1	FBgn0026170	#N/A
66525522	0.0436855	0.462004	-0.389692	-0.351031	0.235034	0.537499	0.828199	0.302163	0.302926	0.698397	0.87172	0.937911		XP_624159.1	PREDICTED: similar to Roe1 CG6155-PA [Apis mellifera]	992710	AAA79044.1	FBgn0014877	FBgn0014877
66513595	-0.233736	0.334625	-0.15642	-0.733048	0.788579	0.397451	0.651879	0.456537	0.293207	0.829714	0.871917	0.937911		XP_624305.1	PREDICTED: similar to SH3 domain-binding glutamic acid-rich protein homolog (SH3BGR protein), partial [Apis mellifera]	24660041	NP_729248.1	FBgn0035772	FBgn0035772
66534750	0.117084	-0.00906024	-0.139294	0.137945	-0.106675	0.740206	0.481209	0.306035	0.691207	0.268479	0.875728	0.939854		XP_393381.2	PREDICTED: similar to Cyclophilin 1 CG9916-PA [Apis mellifera]	45549139	NP_523366.2	FBgn0036415	FBgn0036415
110763187	-0.433504	0.192228	0.695906	-0.945333	0.490703	0.339399	0.559142	0.596185	0.233466	0.668402	0.879816	0.942086		XP_001119828.1	PREDICTED: similar to Ribosomal protein L19 CG2746-PA, isoform A [Apis mellifera]	85857582	ABC86326.1	FBgn0002607	FBgn0002607
110761725	-0.680337	-0.975841	-1.34381	2.21686	0.783125	0.353404	0.337347	0.3487	0.795924	0.672836	0.884659	0.945114		XP_397471.3	PREDICTED: similar to Lachesin CG12369-PA, isoform A [Apis mellifera]	24653061	NP_523713.2	FBgn0010238	FBgn0010238
66536233	-0.0585258	-0.0853958	0.329542	-0.123684	-0.0619367	0.39583	0.356111	0.845228	0.350748	0.385552	0.895931	0.954981		XP_395535.2	PREDICTED: similar to UGP CG4347-PA, isoform A isoform 1 [Apis mellifera]	111144847	ABH06651.1	FBgn0035978	FBgn0035978
66530147	-0.17047	0.466263	-0.268609	0.076518	-0.103702	0.36299	0.805719	0.363353	0.540884	0.412552	0.904293	0.95614		XP_623155.1	PREDICTED: similar to ATP citrate lyase CG8322-PA, isoform A isoform 2 [Apis mellifera]	28372804	AAD34754.2	FBgn0020236	FBgn0020236
110765226	-0.340533	-0.0359433	0.0183354	0.313105	0.0450365	0.174497	0.462926	0.512412	0.698821	0.549297	0.904994	0.95614		XP_001120364.1	PREDICTED: similar to 60S acidic ribosomal protein P2 (Acidic ribosomal protein RPA1) [Apis mellifera]	218506005	ACK77644.1	FBgn0003274	FBgn0003274
66511001	-0.0313058	-0.386924	0.52839	-0.0810876	-0.029073	0.471434	0.207282	0.773221	0.450184	0.472029	0.906611	0.95614		XP_394645.2	PREDICTED: similar to CG2947-PA, isoform A isoform 1 [Apis mellifera]	260166731	ACX32977.1	FBgn0029676	FBgn0029676
110768698	-0.587199	-0.00216061	0.211063	0.129336	0.248961	0.184602	0.498836	0.571643	0.550742	0.646585	0.907258	0.95614		XP_001121785.1	PREDICTED: similar to ribosomal protein L5, partial [Apis mellifera]	116007388	NP_001036390.1	#N/A	#N/A
48096769	0.241367	0.427291	0.408683	-1.40235	0.325007	0.593784	0.663928	0.60873	0.171025	0.640049	0.907697	0.95614		XP_392518.1	PREDICTED: similar to Proteasome subunit alpha type 3 (Proteasome component C8) (Macropain subunit C8) (Multicatalytic endopeptidase complex subunit C8) [Apis mellifera]	24652204	NP_724834.1	FBgn0023175	FBgn0023175
66557640	-0.0138948	0.129339	-0.0683688	-0.0734932	0.0264176	0.457275	0.827019	0.36125	0.351892	0.584545	0.91029	0.95614		XP_624564.1	PREDICTED: similar to vibrator CG5269-PA [Apis mellifera]	17738047	NP_524404.1	FBgn0260992	FBgn0260992
66512039	0.0643423	-0.00417094	-0.658979	0.282323	0.316485	0.550521	0.497031	0.202055	0.672509	0.747913	0.913288	0.95614		XP_392432.2	PREDICTED: similar to Sterol carrier protein X-related thiolase CG17320-PA isoform 1 [Apis mellifera]	24585051	NP_524715.2	FBgn0015808	FBgn0032715
110758117	0.268965	-0.592545	1.35842	-1.05771	0.0228686	0.60191	0.321274	0.759108	0.249361	0.509111	0.913327	0.95614		XP_001120506.1	PREDICTED: similar to leucyl/cystinyl aminopeptidase, partial [Apis mellifera]	257286219	ACV53056.1	#N/A	#N/A
66504249	0.590512	-0.0264679	0.341142	-0.898385	-0.00680183	0.755689	0.486623	0.582935	0.237735	0.496507	0.921204	0.962238		XP_625125.1	PREDICTED: similar to CG6453-PA [Apis mellifera]	19921464	NP_609844.1	FBgn0032643	FBgn0032643
66512788	0.214933	0.58231	-0.317787	-1.09606	0.616605	0.605053	0.738099	0.402133	0.252515	0.774915	0.924393	0.96298		XP_392466.2	PREDICTED: similar to BM-40-SPARC CG6378-PA isoform 1 [Apis mellifera]	24650420	NP_651509.2	FBgn0026562	FBgn0026562
66505531	-0.538051	0.305147	0.834518	-0.52066	-0.0809538	0.270822	0.642581	0.653427	0.346694	0.457957	0.926021	0.96298		XP_396375.2	PREDICTED: similar to Protein ROP isoform 1 [Apis mellifera]	24657265	NP_523916.2	FBgn0004574	FBgn0004574
110750676	0.209232	0.133815	-0.0468271	-0.485661	0.189442	0.719555	0.626294	0.468998	0.227227	0.704994	0.928675	0.963603		XP_001120676.1	PREDICTED: similar to CG12330-PA [Apis mellifera]	28574961	NP_648076.3	FBgn0035736	FBgn0037069
66525882	0.0169989	-0.0402429	-0.023573	0.372811	-0.325994	0.515629	0.464991	0.485251	0.719453	0.220191	0.938264	0.971404		XP_392094.2	PREDICTED: similar to CG6455-PA, isoform A [Apis mellifera]	221458344	NP_524444.3	FBgn0019960	FBgn0019960
66557660	-0.0863197	0.0735605	0.781811	-1.00779	0.238737	0.459364	0.532972	0.73905	0.234236	0.614115	0.940728	0.971809		XP_624767.1	PREDICTED: hypothetical protein [Apis mellifera]	262360008	ACY56909.1	#N/A	#N/A
110767655	-0.383318	0.561204	-0.0388542	0.092384	-0.231417	0.35877	0.715858	0.493056	0.522286	0.396873	0.945112	0.972259		XP_624951.2	PREDICTED: similar to eIF-5A CG3186-PA, isoform A [Apis mellifera]	10441423	AAG17032.1	FBgn0034967	FBgn0034967
66515987	-0.313141	0.232658	-0.0940287	0.267474	-0.0929616	0.283607	0.650296	0.47062	0.611456	0.437223	0.945996	0.972259		XP_395299.2	PREDICTED: similar to Translationally controlled tumor protein CG4800-PA isoform 1 [Apis mellifera]	24645861	NP_650048.1	FBgn0037874	FBgn0037874
94158711	0.509331	-0.659903	0.357586	-0.468038	0.261023	0.658205	0.280559	0.589303	0.383967	0.58232	0.948392	0.972259		NP_001035297.1	odorant binding protein 17 [Apis mellifera]	158703770	ABW78013.1	#N/A	#N/A
58585082	-0.136314	0.157311	-0.056815	0.0868167	-0.0509979	0.298843	0.716015	0.443689	0.588935	0.417343	0.949455	0.972259		NP_001011570.1	vacuolar H+ ATP synthase 16 kDa proteolipid subunit [Apis mellifera]	17136612	NP_476801.1	FBgn0004145	FBgn0004145
110762076	-0.0431604	-0.0547969	0.103411	0.0928008	-0.0982546	0.39585	0.375882	0.659069	0.648574	0.259975	0.961633	0.982583		XP_625049.2	PREDICTED: similar to CG2862-PA, isoform A [Apis mellifera]	28574010	NP_608711.3	FBgn0031459	FBgn0031459
110758163	-0.252045	0.142449	0.00231067	0.0845113	0.0227735	0.26067	0.63919	0.501604	0.556839	0.524828	0.968681	0.987634		XP_001121489.1	PREDICTED: similar to Moesin CG10701-PD, isoform D, partial [Apis mellifera]	24640670	NP_525082.2	FBgn0011661	#N/A
48098249	0.0918445	0.0158702	-0.11219	0.118208	-0.113733	0.636896	0.52293	0.388982	0.620443	0.323903	0.9746	0.988182		XP_392027.1	PREDICTED: similar to Chloride intracellular channel CG10997-PA [Apis mellifera]	18859677	NP_572928.1	FBgn0030529	FBgn0030529
66550870	0.0405981	0.253935	-0.194881	-0.265113	0.165461	0.535562	0.697445	0.405773	0.33708	0.640421	0.974927	0.988182		XP_392993.2	PREDICTED: similar to Iron regulatory protein 1B CG6342-PA isoform 1 [Apis mellifera]	24645686	NP_524303.2	FBgn0024957	FBgn0024957
66529463	-0.0867133	-0.00166597	0.355264	-0.457402	0.190517	0.442319	0.49894	0.656472	0.302701	0.630374	0.976812	0.988182		XP_624311.1	PREDICTED: similar to ATP synthase B chain, mitochondrial precursor (FO-ATP synthase subunit B) [Apis mellifera]	24661884	NP_524011.1	FBgn0019644	FBgn0019644
66565903	0.557366	0.227093	-0.220031	-0.427221	-0.137207	0.687416	0.592544	0.456268	0.358289	0.444284	0.977712	0.988182		XP_395671.2	PREDICTED: similar to Probable cytochrome P450 6a17 (CYPVIA17) isoform 1, partial [Apis mellifera]	19921824	NP_610390.1	FBgn0033304	#N/A
48128966	-0.127145	0.110826	0.130229	0.0749958	-0.188906	0.376123	0.601782	0.587438	0.55206	0.311415	0.981804	0.988182		XP_396639.1	PREDICTED: similar to CG5946-PB, isoform B isoform 1 [Apis mellifera]	24662934	NP_648512.2	FBgn0036211	#N/A
66530404	-0.0350636	-0.101219	-0.317727	0.240296	0.213713	0.47221	0.427632	0.346507	0.61722	0.666508	0.982986	0.988182		XP_625032.1	PREDICTED: similar to Proteasome subunit alpha type 1 (Proteasome component C2) (Macropain subunit C2) (Multicatalytic endopeptidase complex subunit C2) (Proteasome nu chain) [Apis mellifera]	17737405	NP_523532.1	FBgn0250843	FBgn0250843
110763051	0.321916	0.290195	-0.254294	-0.380243	0.0224261	0.679845	0.650055	0.413166	0.352966	0.513467	0.983968	0.988182		XP_623841.2	PREDICTED: similar to lark CG8597-PA, isoform A isoform 1 [Apis mellifera]	17647581	NP_523957.1	FBgn0011640	FBgn0011640
66512137	0.132754	-0.253382	0.0946886	0.0481719	-0.0222327	0.594953	0.358782	0.525336	0.52607	0.48515	0.99295	0.995072		XP_623738.1	PREDICTED: similar to flotillin CG8200-PB, isoform B isoform 2 [Apis mellifera]	24653894	NP_725476.1	FBgn0024754	FBgn0024754
66520256	-0.00175414	-0.0281191	0.013199	0.185205	-0.168531	0.498586	0.478122	0.507286	0.601985	0.357939	0.996603	0.996603		XP_393789.2	PREDICTED: similar to CG7834-PA, isoform A [Apis mellifera]	21483298	AAM52624.1	FBgn0039697	FBgn0039697

## Sheet: SOM Clusters
							Annotations
		1-Sided P value							Closest Fly BLAST-P match	Closest Fly BLAST-P match
SOM Cluster (Proteins=Q<.05)	GI (Gene Identifier NCBI)	CH	CA1	ON	SK	CA2	Honey Bee, refseq accession number)	Honey Bee, refseq Protein name)	Fly (D. Melanogaster) otholog gene identifier	Fly Ref Seq Accession	FLYbase Acession	Round up Fly otholog http://roundup.hms.harvard.edu/ FLYbase
1	94158822	0.00595713	0.998753	0.676861	0.0025082	0.998572	NP_001035313.1	odorant binding protein 14 [Apis mellifera]	158703538	ABW77897.1	#N/A	#N/A
1	66505984	0.0314768	0.999125	0.0402382	0.133846	0.997792	XP_393141.2	PREDICTED: similar to failed axon connections CG4609-PC, isoform C isoform 1 [Apis mellifera]	62472216	NP_001014587.1	FBgn0014163	FBgn0014163
1	66565929	0.124116	0.999452	0.0157924	0.0892642	0.998043	XP_392809.2	PREDICTED: similar to Ribosomal protein L14 CG6253-PA [Apis mellifera]	17647881	NP_523975.1	FBgn0017579	FBgn0017579
1	62526112	0.340829	0.988341	0.0444643	0.0166699	0.999882	NP_001014993.1	elongation factor 1-alpha [Apis mellifera]	17137572	NP_477375.1	FBgn0000557	FBgn0000557
1	110766687	0.0826495	0.934825	0.0134502	0.485419	0.999477	XP_001121359.1	PREDICTED: hypothetical protein, partial [Apis mellifera]	20129045	NP_573317.1	FBgn0030946	#N/A
1	110763383	0.0941579	0.99446	0.0495978	0.146793	0.998934	XP_395041.3	PREDICTED: similar to CG4893-PA isoform 1 [Apis mellifera]	21357209	NP_648881.1	FBgn0036616	FBgn0036616
1	66559541	0.315804	0.999265	0.00863383	0.13855	0.990347	XP_392731.2	PREDICTED: similar to Synaptic vesicle membrane protein VAT-1 homolog, partial [Apis mellifera]	221330659	NP_001137778.1	#N/A	#N/A
2	48097948	0.74782	0.738451	0.000173666	0.994909	0.998511	XP_393931.1	PREDICTED: similar to CG4572-PB, isoform B [Apis mellifera]	21356389	NP_650836.1	FBgn0038738	FBgn0038738
2	110763386	0.705148	0.917756	6.1054e-05	0.965719	0.941602	XP_624401.2	PREDICTED: similar to CG10638-PA, isoform A isoform 1 [Apis mellifera]	24663317	NP_729808.1	FBgn0036290	FBgn0036290
3	58585118	0.999978	0.21476	0.187979	0.0413962	0.655163	NP_001011589.1	odorant binding protein 4 [Apis mellifera]	24643509	NP_523421.2	FBgn0011280	#N/A
4	110758921	0.955539	0.999791	0.00101871	0.00132259	0.999911	XP_395614.3	PREDICTED: similar to Glycoprotein 93 CG5520-PA isoform 1 [Apis mellifera]	21357739	NP_651601.1	FBgn0039562	FBgn0039562
4	110754998	0.985031	0.999914	0.00360782	0.00161874	0.991742	XP_393090.3	PREDICTED: similar to Heat shock protein cognate 3 CG4147-PA, isoform A [Apis mellifera]	24641402	NP_727563.1	FBgn0001218	FBgn0001218
4	58585122	0.981825	0.999691	0.102943	0.000880748	0.795375	NP_001011591.1	odorant binding protein 2 [Apis mellifera]	24644509	NP_731043.1	FBgn0046875	#N/A
5	58585086	0.00767594	1.2225e-05	0.999996	0.999621	1.27808e-06	NP_001011572.1	transferrin [Apis mellifera]	3786400	AAC67389.1	FBgn0022355	FBgn0022355
5	48096996	0.455456	2.14927e-05	0.871225	0.999948	0.000853553	XP_391823.1	PREDICTED: similar to Cytochrome c proximal CG17903-PA [Apis mellifera]	17137228	NP_477176.1	FBgn0000409	FBgn0000409
5	66513092	0.315043	4.39836e-05	0.997031	0.989502	0.00399182	XP_392478.2	PREDICTED: similar to mitochondrial malate dehydrogenase precursor isoform 1 [Apis mellifera]	24647881	NP_650696.1	FBgn0038587	FBgn0038587
5	66531434	0.182914	0.00105932	0.999638	0.950713	0.000255092	XP_624112.1	PREDICTED: similar to Vacuolar H+-ATPase 55kD B subunit CG17369-PB, isoform B [Apis mellifera]	17136796	NP_476908.1	FBgn0005671	FBgn0005671
5	66521459	0.146144	1.60085e-05	0.961072	0.998961	0.065779	XP_623725.1	PREDICTED: similar to porin CG6647-PA, isoform A [Apis mellifera]	17136632	NP_476813.1	FBgn0004363	FBgn0004363
5	110755553	0.324145	0.00183481	0.994868	0.97473	0.000506545	XP_396131.3	PREDICTED: similar to aspartate aminotransferase 2 precursor isoform 1 [Apis mellifera]	24580970	NP_722744.1	FBgn0001125	FBgn0001125
5	66505480	0.182703	0.000346104	0.994685	0.985905	0.00571269	XP_623065.1	PREDICTED: similar to succinate dehydrogenase complex, subunit A, flavoprotein (Fp) isoform 1 [Apis mellifera]	17137288	NP_477210.1	unknown ID	unknown ID
5	66504360	0.0123558	0.0100138	0.94035	0.998851	0.00718142	XP_392760.2	PREDICTED: similar to ATP synthase O subunit, mitochondrial precursor (Oligomycin sensitivity conferral protein) (OSCP) [Apis mellifera]	24647054	NP_524358.2	FBgn0016691	FBgn0016691
5	66515272	0.236996	0.025917	0.999563	0.587729	0.00221278	XP_623495.1	PREDICTED: similar to Vacuolar ATP synthase catalytic subunit A, osteoclast isoform (V-ATPase subunit A 2) (Vacuolar proton pump alpha subunit 2) (V-ATPase 69 kDa subunit 2) (Isoform HO68) isoform 1 [Apis mellifera]	24583984	NP_652004.2	FBgn0020367	FBgn0020367
5	66517287	0.00784066	0.00518109	0.975391	0.995401	0.0454883	XP_391838.2	PREDICTED: similar to Neural conserved at 73EF CG11661-PF, isoform F isoform 1 [Apis mellifera]	28574590	NP_788518.1	FBgn0010352	#N/A
6	110749015	0.917374	1.6642e-05	0.999949	0.994556	1.88102e-08	XP_001120613.1	PREDICTED: similar to CG10962-PB, isoform B [Apis mellifera]	28571387	NP_788887.1	FBgn0030073	FBgn0030073
6	66530423	0.998435	1.8989e-05	0.989456	0.990795	1.69461e-06	XP_623084.1	PREDICTED: similar to Aldehyde dehydrogenase CG3752-PA isoform 1 [Apis mellifera]	68051705	AAY85116.1	FBgn0012036	FBgn0012036
6	66535082	0.826565	3.55397e-05	0.99962	0.964977	3.11356e-05	XP_624361.1	PREDICTED: similar to Peroxiredoxin 2540 CG11765-PA [Apis mellifera]	12044363	AAG47823.1	FBgn0033520	FBgn0033520
6	66534660	0.999913	0.00530281	0.781904	0.735481	0.000465709	XP_624682.1	PREDICTED: similar to Glutathione S transferase S1 CG8938-PA, isoform A [Apis mellifera]	24654347	NP_725653.1	#N/A	#N/A
6	110757390	0.998696	0.517709	0.184336	0.888077	0.000196086	XP_396494.3	PREDICTED: similar to Ugt86Dd CG6633-PA [Apis mellifera]	161078186	NP_001097744.1	FBgn0040256	#N/A
6	110761561	0.975808	0.00675041	0.770581	0.979982	0.000318008	XP_395280.3	PREDICTED: similar to Malic enzyme CG10120-PB, isoform B isoform 1, partial [Apis mellifera]	24646388	NP_731739.1	FBgn0002719	FBgn0002719
6	110749017	0.971081	0.0822925	0.992976	0.293319	0.000438154	XP_395915.3	PREDICTED: similar to CG9360-PA [Apis mellifera]	24641388	NP_572746.1	FBgn0030332	#N/A
6	48096664	0.942111	0.0030463	0.0569844	0.999376	0.0806977	XP_394745.1	PREDICTED: similar to CG8498-PA [Apis mellifera]	24582714	NP_609187.1	FBgn0031992	FBgn0031992
6	66524882	0.982455	0.0118442	0.870087	0.869209	0.0013373	XP_392060.2	PREDICTED: similar to CG6180-PA isoform 1 [Apis mellifera]	24583960	NP_609588.1	FBgn0032453	FBgn0032453
6	110763375	0.679282	0.347481	0.999617	0.0735838	0.00105541	XP_001122189.1	PREDICTED: similar to CG12807-PA [Apis mellifera]	116008392	NP_649965.2	FBgn0037772	FBgn0037772
6	48095070	0.871467	0.000875319	0.980451	0.876168	0.00780744	XP_392231.1	PREDICTED: hypothetical protein [Apis mellifera]	157012	AAA19661.1	FBgn0000212	#N/A
6	66546646	0.910036	0.00275594	0.920004	0.949933	0.00225686	XP_623095.1	PREDICTED: similar to Phospholipid hydroperoxide glutathione peroxidase, mitochondrial precursor (PHGPx) (GPX-4) [Apis mellifera]	24656772	NP_728869.1	FBgn0035438	FBgn0035438
6	66534655	0.952076	0.00279508	0.995329	0.290426	0.0316343	XP_624662.1	PREDICTED: similar to Glutathione S transferase S1 CG8938-PA, isoform A, partial [Apis mellifera]	24654347	NP_725653.1	FBgn0010226	FBgn0010226
6	66522232	0.980839	0.0576482	0.957022	0.516232	0.00124196	XP_393900.2	PREDICTED: similar to CG11333-PA [Apis mellifera]	21357489	NP_651869.1	FBgn0039850	FBgn0035044
6	110763826	0.999636	0.0857301	0.765443	0.0921242	0.0868928	XP_395047.3	PREDICTED: similar to Phosphoglycerate kinase isoform 1 [Apis mellifera]	17136394	NP_476676.1	FBgn0250906	FBgn0250906

## Sheet: GO analysis Cluster 5
Annotation Cluster 1	Enrichment Score: 1.1762542693391675
Category	Term	Count	%	PValue	Genes	List Total	Pop Hits	Pop Total	Fold Enrichment
GOTERM_CC_FAT	GO:0005759~mitochondrial matrix	4	44.4444	0.0372107	FBGN0038587,FBGN0001125,FBGN0010352,FBGN0000409	9	30	296	4.38519
GOTERM_CC_FAT	GO:0031980~mitochondrial lumen	4	44.4444	0.0372107	FBGN0038587,FBGN0001125,FBGN0010352,FBGN0000409	9	30	296	4.38519
GOTERM_CC_FAT	GO:0070013~intracellular organelle lumen	4	44.4444	0.0946816	FBGN0038587,FBGN0001125,FBGN0010352,FBGN0000409	9	43	296	3.05943
GOTERM_CC_FAT	GO:0043233~organelle lumen	4	44.4444	0.0946816	FBGN0038587,FBGN0001125,FBGN0010352,FBGN0000409	9	43	296	3.05943
GOTERM_CC_FAT	GO:0031974~membrane-enclosed lumen	4	44.4444	0.105892	FBGN0038587,FBGN0001125,FBGN0010352,FBGN0000409	9	45	296	2.92346
Annotation Cluster 2	Enrichment Score: 1.1413005939450418
Category	Term	Count	%	PValue	Genes	List Total	Pop Hits	Pop Total	Fold Enrichment
GOTERM_BP_FAT	GO:0006119~oxidative phosphorylation	4	44.4444	0.0474862	FBGN0005671,FBGN0000409,FBGN0016691,FBGN0020367	9	37	334	4.01201
GOTERM_BP_FAT	GO:0016310~phosphorylation	4	44.4444	0.07437	FBGN0005671,FBGN0000409,FBGN0016691,FBGN0020367	9	44	334	3.37374
GOTERM_BP_FAT	GO:0006793~phosphorus metabolic process	4	44.4444	0.0877842	FBGN0005671,FBGN0000409,FBGN0016691,FBGN0020367	9	47	334	3.15839
GOTERM_BP_FAT	GO:0006796~phosphate metabolic process	4	44.4444	0.0877842	FBGN0005671,FBGN0000409,FBGN0016691,FBGN0020367	9	47	334	3.15839
Annotation Cluster 3	Enrichment Score: 1.020256602919256
Category	Term	Count	%	PValue	Genes	List Total	Pop Hits	Pop Total	Fold Enrichment
GOTERM_MF_FAT	GO:0046933~hydrogen ion transporting ATP synthase activity, rotational mechanism	3	33.3333	0.0153026	FBGN0005671,FBGN0016691,FBGN0020367	9	9	349	12.9259
GOTERM_MF_FAT	GO:0046961~proton-transporting ATPase activity, rotational mechanism	3	33.3333	0.0228404	FBGN0005671,FBGN0016691,FBGN0020367	9	11	349	10.5758
GOTERM_MF_FAT	GO:0019829~cation-transporting ATPase activity	3	33.3333	0.0270907	FBGN0005671,FBGN0016691,FBGN0020367	9	12	349	9.69444
SP_PIR_KEYWORDS	Hydrogen ion transport	3	33.3333	0.0348928	FBGN0005671,FBGN0016691,FBGN0020367	9	16	410	8.54167
GOTERM_CC_FAT	GO:0033178~proton-transporting two-sector ATPase complex, catalytic domain	3	33.3333	0.0430001	FBGN0005671,FBGN0016691,FBGN0020367	9	13	296	7.58974
GOTERM_BP_FAT	GO:0015986~ATP synthesis coupled proton transport	3	33.3333	0.0633911	FBGN0005671,FBGN0016691,FBGN0020367	9	18	334	6.18519
GOTERM_BP_FAT	GO:0015985~energy coupled proton transport, down electrochemical gradient	3	33.3333	0.0633911	FBGN0005671,FBGN0016691,FBGN0020367	9	18	334	6.18519
GOTERM_BP_FAT	GO:0034220~ion transmembrane transport	3	33.3333	0.0633911	FBGN0005671,FBGN0016691,FBGN0020367	9	18	334	6.18519
GOTERM_BP_FAT	GO:0055085~transmembrane transport	3	33.3333	0.0699864	FBGN0005671,FBGN0016691,FBGN0020367	9	19	334	5.85965
GOTERM_BP_FAT	GO:0006818~hydrogen transport	3	33.3333	0.0768155	FBGN0005671,FBGN0016691,FBGN0020367	9	20	334	5.56667
GOTERM_BP_FAT	GO:0015992~proton transport	3	33.3333	0.0768155	FBGN0005671,FBGN0016691,FBGN0020367	9	20	334	5.56667
GOTERM_MF_FAT	GO:0008553~hydrogen-exporting ATPase activity, phosphorylative mechanism	3	33.3333	0.077584	FBGN0005671,FBGN0016691,FBGN0020367	9	21	349	5.53968
GOTERM_BP_FAT	GO:0006754~ATP biosynthetic process	3	33.3333	0.0985897	FBGN0005671,FBGN0016691,FBGN0020367	9	23	334	4.84058
GOTERM_BP_FAT	GO:0015672~monovalent inorganic cation transport	3	33.3333	0.0985897	FBGN0005671,FBGN0016691,FBGN0020367	9	23	334	4.84058
GOTERM_BP_FAT	GO:0046034~ATP metabolic process	3	33.3333	0.0985897	FBGN0005671,FBGN0016691,FBGN0020367	9	23	334	4.84058
GOTERM_CC_FAT	GO:0016469~proton-transporting two-sector ATPase complex	3	33.3333	0.103632	FBGN0005671,FBGN0016691,FBGN0020367	9	21	296	4.69841
GOTERM_MF_FAT	GO:0015662~ATPase activity, coupled to transmembrane movement of ions, phosphorylative mechanism	3	33.3333	0.10575	FBGN0005671,FBGN0016691,FBGN0020367	9	25	349	4.65333
GOTERM_MF_FAT	GO:0015405~P-P-bond-hydrolysis-driven transmembrane transporter activity	3	33.3333	0.10575	FBGN0005671,FBGN0016691,FBGN0020367	9	25	349	4.65333
GOTERM_MF_FAT	GO:0015399~primary active transmembrane transporter activity	3	33.3333	0.10575	FBGN0005671,FBGN0016691,FBGN0020367	9	25	349	4.65333
GOTERM_MF_FAT	GO:0016820~hydrolase activity, acting on acid anhydrides, catalyzing transmembrane movement of substances	3	33.3333	0.10575	FBGN0005671,FBGN0016691,FBGN0020367	9	25	349	4.65333
GOTERM_MF_FAT	GO:0043492~ATPase activity, coupled to movement of substances	3	33.3333	0.10575	FBGN0005671,FBGN0016691,FBGN0020367	9	25	349	4.65333
GOTERM_MF_FAT	GO:0042626~ATPase activity, coupled to transmembrane movement of substances	3	33.3333	0.10575	FBGN0005671,FBGN0016691,FBGN0020367	9	25	349	4.65333
GOTERM_MF_FAT	GO:0042625~ATPase activity, coupled to transmembrane movement of ions	3	33.3333	0.10575	FBGN0005671,FBGN0016691,FBGN0020367	9	25	349	4.65333
GOTERM_BP_FAT	GO:0009141~nucleoside triphosphate metabolic process	3	33.3333	0.10624	FBGN0005671,FBGN0016691,FBGN0020367	9	24	334	4.63889
GOTERM_BP_FAT	GO:0009142~nucleoside triphosphate biosynthetic process	3	33.3333	0.10624	FBGN0005671,FBGN0016691,FBGN0020367	9	24	334	4.63889
GOTERM_BP_FAT	GO:0009144~purine nucleoside triphosphate metabolic process	3	33.3333	0.10624	FBGN0005671,FBGN0016691,FBGN0020367	9	24	334	4.63889
GOTERM_BP_FAT	GO:0009145~purine nucleoside triphosphate biosynthetic process	3	33.3333	0.10624	FBGN0005671,FBGN0016691,FBGN0020367	9	24	334	4.63889
GOTERM_BP_FAT	GO:0009199~ribonucleoside triphosphate metabolic process	3	33.3333	0.10624	FBGN0005671,FBGN0016691,FBGN0020367	9	24	334	4.63889
GOTERM_BP_FAT	GO:0009205~purine ribonucleoside triphosphate metabolic process	3	33.3333	0.10624	FBGN0005671,FBGN0016691,FBGN0020367	9	24	334	4.63889
GOTERM_BP_FAT	GO:0009201~ribonucleoside triphosphate biosynthetic process	3	33.3333	0.10624	FBGN0005671,FBGN0016691,FBGN0020367	9	24	334	4.63889
GOTERM_BP_FAT	GO:0009206~purine ribonucleoside triphosphate biosynthetic process	3	33.3333	0.10624	FBGN0005671,FBGN0016691,FBGN0020367	9	24	334	4.63889
GOTERM_BP_FAT	GO:0009150~purine ribonucleotide metabolic process	3	33.3333	0.114068	FBGN0005671,FBGN0016691,FBGN0020367	9	25	334	4.45333
GOTERM_BP_FAT	GO:0009152~purine ribonucleotide biosynthetic process	3	33.3333	0.114068	FBGN0005671,FBGN0016691,FBGN0020367	9	25	334	4.45333
GOTERM_BP_FAT	GO:0009259~ribonucleotide metabolic process	3	33.3333	0.114068	FBGN0005671,FBGN0016691,FBGN0020367	9	25	334	4.45333
GOTERM_BP_FAT	GO:0009260~ribonucleotide biosynthetic process	3	33.3333	0.114068	FBGN0005671,FBGN0016691,FBGN0020367	9	25	334	4.45333
GOTERM_BP_FAT	GO:0006163~purine nucleotide metabolic process	3	33.3333	0.122064	FBGN0005671,FBGN0016691,FBGN0020367	9	26	334	4.28205
GOTERM_BP_FAT	GO:0006164~purine nucleotide biosynthetic process	3	33.3333	0.122064	FBGN0005671,FBGN0016691,FBGN0020367	9	26	334	4.28205
GOTERM_BP_FAT	GO:0009165~nucleotide biosynthetic process	3	33.3333	0.122064	FBGN0005671,FBGN0016691,FBGN0020367	9	26	334	4.28205
GOTERM_BP_FAT	GO:0034404~nucleobase, nucleoside and nucleotide biosynthetic process	3	33.3333	0.122064	FBGN0005671,FBGN0016691,FBGN0020367	9	26	334	4.28205
GOTERM_BP_FAT	GO:0034654~nucleobase, nucleoside, nucleotide and nucleic acid biosynthetic process	3	33.3333	0.122064	FBGN0005671,FBGN0016691,FBGN0020367	9	26	334	4.28205
GOTERM_MF_FAT	GO:0015078~hydrogen ion transmembrane transporter activity	3	33.3333	0.144579	FBGN0005671,FBGN0016691,FBGN0020367	9	30	349	3.87778
GOTERM_MF_FAT	GO:0015077~monovalent inorganic cation transmembrane transporter activity	3	33.3333	0.152741	FBGN0005671,FBGN0016691,FBGN0020367	9	31	349	3.75269
GOTERM_MF_FAT	GO:0042623~ATPase activity, coupled	3	33.3333	0.203818	FBGN0005671,FBGN0016691,FBGN0020367	9	37	349	3.14414
KEGG_PATHWAY	dme00190:Oxidative phosphorylation	3	33.3333	0.246178	FBGN0005671,FBGN0016691,FBGN0020367	6	36	187	2.59722
GOTERM_MF_FAT	GO:0016887~ATPase activity	3	33.3333	0.257434	FBGN0005671,FBGN0016691,FBGN0020367	9	43	349	2.70543
SP_PIR_KEYWORDS	hydrolase	3	33.3333	0.323504	FBGN0005671,FBGN0016691,FBGN0020367	9	59	410	2.31638
Annotation Cluster 4	Enrichment Score: 0.6249125368944564
Category	Term	Count	%	PValue	Genes	List Total	Pop Hits	Pop Total	Fold Enrichment
SP_PIR_KEYWORDS	mitochondrion	3	33.3333	0.116443	FBGN0000409,FBGN0016691,FBGN0004363	9	31	410	4.4086
GOTERM_CC_FAT	GO:0031966~mitochondrial membrane	3	33.3333	0.241619	FBGN0000409,FBGN0016691,FBGN0004363	9	35	296	2.81905
GOTERM_CC_FAT	GO:0005740~mitochondrial envelope	3	33.3333	0.284553	FBGN0000409,FBGN0016691,FBGN0004363	9	39	296	2.52991
GOTERM_CC_FAT	GO:0031967~organelle envelope	3	33.3333	0.306207	FBGN0000409,FBGN0016691,FBGN0004363	9	41	296	2.4065
GOTERM_CC_FAT	GO:0031975~envelope	3	33.3333	0.306207	FBGN0000409,FBGN0016691,FBGN0004363	9	41	296	2.4065

## Sheet: GO analysis Cluster 6
Annotation Cluster 1	Enrichment Score: 1.9173275536262315
Category	Term	Count	%	PValue	Genes	List Total	Pop Hits	Pop Total	Fold Enrichment
GOTERM_MF_FAT	GO:0004602~glutathione peroxidase activity	3	21.4286	0.00218893	FBGN0033520,FBGN0010226,FBGN0035438	11	3	349	31.7273
GOTERM_MF_FAT	GO:0004601~peroxidase activity	3	21.4286	0.00707381	FBGN0033520,FBGN0010226,FBGN0035438	11	5	349	19.0364
GOTERM_MF_FAT	GO:0016684~oxidoreductase activity, acting on peroxide as acceptor	3	21.4286	0.00707381	FBGN0033520,FBGN0010226,FBGN0035438	11	5	349	19.0364
SP_PIR_KEYWORDS	peroxidase	3	21.4286	0.00881044	FBGN0033520,FBGN0010226,FBGN0035438	14	5	410	17.5714
GOTERM_MF_FAT	GO:0016209~antioxidant activity	3	21.4286	0.0239347	FBGN0033520,FBGN0010226,FBGN0035438	11	9	349	10.5758
GOTERM_BP_FAT	GO:0006979~response to oxidative stress	3	21.4286	0.0370755	FBGN0033520,FBGN0010226,FBGN0035438	10	12	334	8.35
INTERPRO	IPR012335:Thioredoxin fold	3	21.4286	0.0442645	FBGN0033520,FBGN0010226,FBGN0035438	14	11	406	7.90909

## Sheet: Column descriptions (GO)
GI (Gene Identifier NCBI)	Gene Identifier derived from NCBI
1-Sided P value	A metric that combines signficance with the direction of expression
CH, CA1, ON, SK, CA2	Code for the population of origin (CH Chillean, CA1 Californian 1, ON Ontario, SK Saskatchewan, CA2 Californaian 2)
P Value Stock (Unadjusted P value)	A value for propabability of difference being by chance
Q Value Stock (P value adjusted for false discovery)	An adjusted probabality to account for the multiple hypothesis testing
Significant	+ If the value was below 0.05
Closest Fly BLAST-P match	The Fly protein with the closest similarity by BLAST-P
Honey Bee, refseq accession number)	Gene Identifier derived from the refseq database in NCBI
Honey Bee, refseq Protein name)	The protein name derived from the refseq database in NCBI
Fly (D. Melanogaster) otholog gene identifier	Gene Identifier derived from the refseq database in NCBI
Fly Ref Seq Accession	The protein name derived from the refseq database in NCBI
FLYbase Acession	The protein name derived from the FLYBASE database
Round up Fly otholog http://roundup.hms.harvard.edu/ FLYbase	The FLY otholog as found using the round up database
SOM Cluster (Proteins=Q<.05)	The Cluster produced by the SOM proceedure
Annotation Cluster	A group of terms having similar biological meaning due to sharing of similar gene members
Enrichment Score	The overal enrichment score for the group based on the EASE scores of each term members. The higher the more enriched
Category	Database where Gene ontology term originated
Term	The identifier and name of the gene ontology term
Count	Number of genes involved in term from dataset
%	Percent of genes involved in term from dataset
PValue	EASE Score, the modified Fishers Exact P-value. The smaller the more enriched.
Genes	The name of the gene in found under each gene ontology term (Here flybase othologs have been used)
List Total	Total terms in cluster
Pop Hits	Total number of hits for this specific term in gene list (cluster)
Pop Total	Total number of terms in full data set (Background)
Fold Enrichment	Fold increase in terms in cluster versus full dataset (gene list v background)
