# Supplementary material for: A search for protein biomarkers links olfactory signal transduction to social immunity
Source: BMC Genomics. 2015 Feb 8;16(1):63. doi: 10.1186/s12864-014-1193-6 (PMC4342888; doi:10.1186/s12864-014-1193-6)
Supplement: Additional file 2: Table S3. — Protein-HB correlation data. Each of the first six tabs represents one generation at one breeding site. Protein accession numbers and statistical values are listed. The last two tabs provide protein heritability. [file 12864_2014_1193_MOESM2_ESM.xlsx]

## Sheet: BL-Y1
Protein GI	R24-Value	R24-SE	R24-DF	R24-p value	R24-q value	R48-Value	R48-SE	R48-DF	R48-p value	R48-q value	U24-Value	U24-SE	U24-DF	U24-p value	U24-q value
gi_48138819	-0.1925	0.03863	17	0.00011	0.04768	-0.18071	0.03531	17	9e-05	0.02121	-0.20318	0.04606	17	0.00038	0.17856
gi_110764131	0.0875	0.02022	15	0.0006	0.12585	0.08888	0.03672	15	0.02867	0.68705	0.07391	0.02391	15	0.00745	0.6972
gi_48097100	0.02267	0.00756	24	0.00625	0.76112	0.02763	0.01001	24	0.01087	0.68705	0.02648	0.00743	24	0.00158	0.36906
gi_66522349	0.39461	0.12674	13	0.00823	0.76112	0.32397	0.1779	13	0.09169	0.86259	0.295	0.12381	13	0.03314	0.92017
gi_66512788	0.15072	0.05077	16	0.00905	0.76112	0.29458	0.05714	16	0.0001	0.02121	0.13957	0.06688	16	0.05325	0.93099
gi_66564402	0.04586	0.01634	17	0.01213	0.85044	0.03694	0.02465	17	0.15238	0.8948	0.03946	0.01722	17	0.03498	0.92017
gi_66524926	0.05265	0.01974	20	0.01478	0.86901	0.07159	0.03039	20	0.02879	0.68705	0.037	0.024	20	0.13887	0.98544
gi_66511001	-0.05243	0.02051	24	0.0173	0.86901	-0.06612	0.02601	24	0.0179	0.68705	-0.06149	0.02048	24	0.00618	0.6972
gi_110766424	0.05363	0.02025	13	0.0201	0.86901	0.08988	0.02469	13	0.003	0.42997	0.06855	0.02829	13	0.03072	0.92017
gi_66550890	0.01924	0.00853	24	0.03337	0.86901	0.02414	0.0109	24	0.03645	0.68705	0.02121	0.0087	24	0.02261	0.92017
gi_110776792	-0.0378	0.01685	24	0.03441	0.86901	-0.05333	0.02121	24	0.01904	0.68705	-0.03699	0.0177	24	0.04746	0.93099
gi_110756123	-0.03698	0.01671	24	0.03664	0.86901	-0.05893	0.02215	24	0.01368	0.68705	-0.05039	0.0167	24	0.00596	0.6972
gi_110763730	-0.0212	0.00964	24	0.03775	0.86901	-0.02754	0.01259	24	0.03868	0.68705	-0.0187	0.01037	24	0.08381	0.98544
gi_66536893	0.04971	0.02197	16	0.03795	0.86901	0.07384	0.03256	16	0.03756	0.68705	0.07219	0.02598	16	0.01341	0.69727
gi_66544702	0.11944	0.05394	14	0.0439	0.86901	0.0512	0.10485	14	0.63288	0.92643	0.06507	0.0642	14	0.32799	0.98544
gi_110751318	0.05269	0.02503	23	0.04643	0.86901	0.073	0.03086	23	0.02681	0.68705	0.05149	0.02491	23	0.05017	0.93099
gi_110761042	-0.09723	0.04643	22	0.04797	0.86901	-0.0838	0.06587	22	0.21655	0.8948	-0.09587	0.05275	22	0.08282	0.98544
gi_48098073	-0.06647	0.03174	20	0.04918	0.86901	-0.06682	0.03828	20	0.09619	0.86259	-0.06491	0.03467	20	0.07589	0.98544
gi_110767298	-0.04267	0.02068	21	0.05165	0.86901	-0.04932	0.0274	21	0.08627	0.86259	-0.04905	0.02152	21	0.03323	0.92017
gi_66515679	0.03899	0.01914	24	0.05287	0.86901	0.04713	0.02481	24	0.06959	0.86259	0.03494	0.02025	24	0.09731	0.98544
gi_110767982	-0.06175	0.02982	17	0.05395	0.86901	-0.06786	0.06063	17	0.27861	0.92643	-0.07615	0.02887	17	0.01728	0.80867
gi_110767470	-0.02794	0.01381	24	0.0544	0.86901	-0.04082	0.01728	24	0.02657	0.68705	-0.0372	0.01369	24	0.01203	0.69727
gi_110762376	-0.06836	0.03417	20	0.0592	0.86901	-0.10094	0.05481	20	0.08043	0.86259	-0.08119	0.04369	20	0.0779	0.98544
gi_58531215	-0.02619	0.0133	24	0.0606	0.86901	-0.02534	0.01728	24	0.15552	0.8948	-0.03018	0.01354	24	0.03547	0.92017
gi_48097086	0.01376	0.00702	24	0.06174	0.86901	0.01966	0.00888	24	0.0366	0.68705	0.01122	0.00753	24	0.14932	0.98544
gi_66504768	-0.07365	0.03669	16	0.06194	0.86901	-0.11489	0.04821	16	0.0299	0.68705	-0.09553	0.04459	16	0.04789	0.93099
gi_66507594	-0.0353	0.01808	24	0.06263	0.86901	-0.04471	0.02491	24	0.08532	0.86259	-0.03532	0.02018	24	0.09285	0.98544
gi_66559208	0.03365	0.01733	24	0.06402	0.86901	0.04327	0.0215	24	0.05557	0.8341	0.0297	0.01792	24	0.11048	0.98544
gi_48095246	-0.05117	0.02555	14	0.06499	0.86901	-0.03918	0.02635	14	0.15926	0.8948	-0.05156	0.02176	14	0.03271	0.92017
gi_66557660	0.08628	0.04596	21	0.07444	0.86901	0.12829	0.0588	21	0.04062	0.69127	0.09822	0.04806	21	0.05371	0.93099
gi_110770269	-0.02089	0.01128	24	0.07648	0.86901	-0.03337	0.01421	24	0.02743	0.68705	-0.01883	0.01206	24	0.1315	0.98544
gi_110761825	-0.03292	0.01785	21	0.07934	0.86901	-0.04845	0.02069	21	0.02915	0.68705	-0.02889	0.02028	21	0.16893	0.98544
gi_66552169	0.08698	0.04692	19	0.07937	0.86901	0.10314	0.06995	19	0.15671	0.8948	0.12907	0.05766	19	0.03736	0.92017
gi_66506623	0.03722	0.02019	20	0.08014	0.86901	0.03447	0.02475	20	0.17897	0.8948	0.04436	0.02089	20	0.04639	0.93099
gi_48098427	0.0619	0.03314	15	0.08144	0.86901	0.03484	0.04625	15	0.46298	0.92643	0.0658	0.04324	15	0.14888	0.98544
gi_110767668	-0.02791	0.01538	22	0.08321	0.86901	-0.03696	0.01937	22	0.06955	0.86259	-0.02194	0.01555	22	0.17233	0.98544
gi_66503969	0.03637	0.02012	23	0.08386	0.86901	0.06213	0.02407	23	0.01672	0.68705	0.05273	0.01876	23	0.00993	0.69727
gi_66531681	-0.09849	0.05313	12	0.08853	0.86901	-0.06996	0.0682	12	0.32521	0.92643	-0.08097	0.05147	12	0.14166	0.98544
gi_66519838	-0.03368	0.01899	24	0.08893	0.86901	-0.03939	0.02486	24	0.12622	0.88655	-0.03998	0.01939	24	0.05022	0.93099
gi_110763187	-0.10376	0.05582	11	0.08999	0.86901	-0.10569	0.07242	11	0.17241	0.8948	-0.1045	0.04513	11	0.04092	0.93099
gi_66525954	0.04835	0.02745	19	0.0943	0.86901	0.05524	0.03833	19	0.16585	0.8948	0.03212	0.02936	19	0.2877	0.98544
gi_66517758	-0.05247	0.03009	17	0.09926	0.86901	-0.02045	0.04813	17	0.67632	0.92643	-0.06753	0.03984	17	0.10833	0.98544
gi_48141870	0.01981	0.01163	24	0.10147	0.86901	0.03043	0.01462	24	0.04822	0.76212	0.01798	0.01206	24	0.14888	0.98544
gi_110749036	0.02237	0.0132	24	0.10301	0.86901	0.03418	0.01564	24	0.03882	0.68705	0.02328	0.01357	24	0.09909	0.98544
gi_66513595	0.05647	0.03272	16	0.10363	0.86901	0.09221	0.04945	16	0.0807	0.86259	0.07979	0.02776	16	0.01101	0.69727
gi_66559541	0.02653	0.0157	24	0.10388	0.86901	0.05088	0.01846	24	0.01098	0.68705	0.02405	0.01686	24	0.16677	0.98544
gi_66537377	-0.11194	0.06401	12	0.10586	0.86901	-0.14468	0.08162	12	0.10167	0.86259	-0.09895	0.06752	12	0.16846	0.98544
gi_48097366	-0.03122	0.01861	22	0.10747	0.86901	-0.03448	0.02666	22	0.20932	0.8948	-0.02743	0.02035	22	0.19141	0.98544
gi_110764763	0.05749	0.03465	20	0.11263	0.86901	0.07533	0.04124	20	0.08271	0.86259	0.04142	0.03564	20	0.25883	0.98544
gi_110762648	0.04473	0.0269	19	0.11268	0.86901	0.01035	0.03827	19	0.78974	0.92758	0.03755	0.02571	19	0.16049	0.98544
gi_66504249	-0.07722	0.04635	18	0.11298	0.86901	-0.05292	0.06602	18	0.4332	0.92643	-0.07954	0.05615	18	0.17369	0.98544
gi_110761886	-0.03195	0.01936	21	0.11378	0.86901	-0.04359	0.02631	21	0.11241	0.86259	-0.02831	0.02107	21	0.19326	0.98544
gi_66515272	-0.00648	0.00397	24	0.11623	0.86901	-0.00922	0.00503	24	0.07951	0.86259	-0.00677	0.00409	24	0.11069	0.98544
gi_66516797	0.04397	0.02727	23	0.12053	0.86901	0.01862	0.03532	23	0.60306	0.92643	0.02631	0.02706	23	0.34095	0.98544
gi_66566113	0.06949	0.0437	24	0.12486	0.86901	0.07145	0.05866	24	0.23504	0.92182	0.06933	0.047	24	0.15317	0.98544
gi_66565444	-0.03889	0.02476	24	0.12938	0.86901	-0.03638	0.03214	24	0.26876	0.92643	-0.04836	0.02528	24	0.06773	0.98544
gi_110759396	0.03683	0.0235	24	0.13016	0.86901	0.04044	0.03113	24	0.20624	0.8948	0.03986	0.02522	24	0.12708	0.98544
gi_110758074	0.09831	0.06212	17	0.13194	0.86901	0.14007	0.08432	17	0.11501	0.86259	0.09427	0.08226	17	0.26766	0.98544
gi_110751174	-0.02147	0.0139	24	0.13555	0.86901	-0.0229	0.01699	24	0.19024	0.8948	-0.01438	0.0141	24	0.31786	0.98544
gi_66546657	-0.02783	0.01803	24	0.13589	0.86901	-0.03678	0.02314	24	0.12505	0.88655	-0.03459	0.01838	24	0.07203	0.98544
gi_110758819	0.06037	0.03843	15	0.13701	0.86901	0.08317	0.04104	15	0.06083	0.86259	0.01357	0.03418	15	0.69682	0.98948
gi_110761968	0.00882	0.00579	24	0.14068	0.86901	0.00992	0.00751	24	0.19872	0.8948	0.01066	0.00588	24	0.08236	0.98544
gi_66521459	0.00795	0.00523	24	0.14119	0.86901	0.00951	0.00676	24	0.17228	0.8948	0.00784	0.00543	24	0.16179	0.98544
gi_66512039	-0.03742	0.02458	23	0.14156	0.86901	-0.05427	0.0324	23	0.10741	0.86259	-0.0512	0.02546	23	0.05618	0.93903
gi_110766174	-0.02112	0.0139	24	0.14184	0.86901	-0.03851	0.0172	24	0.03471	0.68705	-0.02519	0.01432	24	0.09141	0.98544
gi_110763383	0.03891	0.02557	21	0.14299	0.86901	0.03464	0.02928	21	0.24996	0.92643	0.03977	0.0291	21	0.18625	0.98544
gi_66525165	-0.03529	0.02355	24	0.1471	0.86901	-0.05851	0.02761	24	0.0446	0.73092	-0.0366	0.02422	24	0.14372	0.98544
gi_110775155	0.02544	0.01699	24	0.14746	0.86901	0.02962	0.02178	24	0.1865	0.8948	0.01767	0.0177	24	0.32805	0.98544
gi_110777303	0.01977	0.01325	24	0.1489	0.86901	0.02642	0.0158	24	0.10755	0.86259	0.01706	0.01398	24	0.23405	0.98544
gi_66563168	-0.01408	0.00983	24	0.16499	0.86901	-0.01113	0.01279	24	0.39266	0.92643	-0.01115	0.01035	24	0.29239	0.98544
gi_110764492	-0.02511	0.01784	21	0.17378	0.86901	-0.01742	0.02398	21	0.4757	0.92643	-0.01849	0.01933	21	0.34977	0.98544
gi_110760062	0.02264	0.01637	24	0.17927	0.86901	0.04457	0.02038	24	0.03874	0.68705	0.03224	0.01658	24	0.0637	0.98544
gi_110761827	-0.01362	0.0099	24	0.18168	0.86901	-0.00286	0.01307	24	0.82865	0.92758	-0.01124	0.01035	24	0.28794	0.98544
gi_110764577	-0.0374	0.0275	18	0.19061	0.86901	-0.06386	0.0335	18	0.07276	0.86259	-0.04623	0.03071	18	0.14956	0.98544
gi_66532597	0.05895	0.04286	13	0.19222	0.86901	0.05614	0.04331	13	0.21751	0.8948	0.07671	0.04814	13	0.13506	0.98544
gi_110759540	0.05481	0.04038	17	0.19249	0.86901	0.07718	0.05816	17	0.20203	0.8948	0.07464	0.04718	17	0.13209	0.98544
gi_66512307	0.03713	0.02809	19	0.20197	0.86901	0.04179	0.03178	19	0.20426	0.8948	0.04308	0.02953	19	0.16095	0.98544
gi_110763386	-0.01245	0.00953	24	0.20373	0.86901	-0.01514	0.01253	24	0.23874	0.92182	-0.01275	0.01004	24	0.21628	0.98544
gi_110758758	0.02354	0.01802	24	0.20376	0.86901	0.02057	0.02391	24	0.39824	0.92643	0.02564	0.01874	24	0.18398	0.98544
gi_110773801	0.02062	0.01583	24	0.20513	0.86901	0.02701	0.02015	24	0.19268	0.8948	0.02004	0.01602	24	0.22313	0.98544
gi_66549728	0.0287	0.02212	24	0.20674	0.86901	0.03966	0.02588	24	0.1384	0.8948	0.03427	0.02077	24	0.112	0.98544
gi_110775909	-0.00888	0.00686	24	0.20775	0.86901	-0.01023	0.00884	24	0.25892	0.92643	-0.00894	0.00715	24	0.22319	0.98544
gi_110774625	0.21228	0.1597	12	0.20849	0.86901	0.48816	0.13692	12	0.00389	0.42997	0.36714	0.15664	12	0.03712	0.92017
gi_110755732	0.01645	0.01282	24	0.21166	0.86901	0.01533	0.01529	24	0.32594	0.92643	0.02117	0.01307	24	0.11845	0.98544
gi_110763879	0.02799	0.02209	24	0.21733	0.86901	0.00818	0.02919	24	0.78179	0.92758	0.01487	0.02306	24	0.52512	0.98948
gi_66535957	-0.05026	0.03945	19	0.21808	0.86901	-0.04978	0.05599	19	0.38509	0.92643	-0.03327	0.04067	19	0.42353	0.98948
gi_110756584	-0.02437	0.01927	24	0.21812	0.86901	-0.02222	0.02528	24	0.3882	0.92643	-0.02484	0.01961	24	0.21751	0.98544
gi_66499360	-0.0089	0.00704	24	0.21833	0.86901	-0.01334	0.00912	24	0.15673	0.8948	-0.01133	0.00729	24	0.13349	0.98544
gi_58585118	-0.02814	0.02226	24	0.21837	0.86901	-0.03645	0.02845	24	0.21232	0.8948	-0.02468	0.02389	24	0.31183	0.98544
gi_66525858	-0.02607	0.02062	22	0.21934	0.86901	-0.03572	0.0275	22	0.20735	0.8948	-0.0371	0.0251	22	0.15354	0.98544
gi_66521282	0.03328	0.02629	19	0.22095	0.86901	0.05472	0.0346	19	0.13026	0.8948	0.02453	0.02664	19	0.36878	0.98948
gi_66510928	0.01171	0.00937	24	0.22373	0.86901	0.00847	0.0121	24	0.49045	0.92643	0.01412	0.00959	24	0.15365	0.98544
gi_66537940	-0.00773	0.00619	24	0.22378	0.86901	-0.00951	0.00795	24	0.24327	0.92643	-0.01058	0.00628	24	0.10534	0.98544
gi_48096769	0.04037	0.0324	18	0.2287	0.86901	0.03282	0.04713	18	0.49504	0.92643	0.03649	0.03342	18	0.28932	0.98544
gi_66500390	0.02254	0.01848	24	0.23449	0.86901	0.06073	0.02218	24	0.01146	0.68705	0.0266	0.01891	24	0.17236	0.98544
gi_110760412	0.04719	0.03846	15	0.23879	0.86901	0.05845	0.04471	15	0.21082	0.8948	0.04856	0.04469	15	0.29437	0.98544
gi_66519390	-0.05312	0.04356	17	0.23931	0.86901	-0.02615	0.05392	17	0.63386	0.92643	-0.0363	0.04433	17	0.42416	0.98948
gi_66563717	0.04186	0.03458	21	0.23953	0.86901	0.06272	0.04177	21	0.14804	0.8948	0.05043	0.03567	21	0.17206	0.98544
gi_66505131	0.01312	0.01092	24	0.24155	0.86901	0.01614	0.01414	24	0.26512	0.92643	0.01474	0.01128	24	0.20346	0.98544
gi_110759146	-0.01163	0.0097	24	0.24245	0.86901	-0.00742	0.01284	24	0.56879	0.92643	-0.01128	0.01018	24	0.27872	0.98544
gi_58585250	0.0509	0.04281	24	0.24609	0.86901	0.07083	0.05681	24	0.22453	0.90325	0.05226	0.04581	24	0.26519	0.98544
gi_66559141	-0.02616	0.02199	22	0.24681	0.86901	-0.03272	0.03182	22	0.315	0.92643	-0.03062	0.02409	22	0.21687	0.98544
gi_66501507	-0.01027	0.00877	24	0.25329	0.86901	-0.00752	0.0113	24	0.51215	0.92643	-0.00897	0.00907	24	0.33235	0.98544
gi_48105889	-0.05868	0.04972	17	0.25414	0.86901	-0.09753	0.06336	17	0.14212	0.8948	-0.06218	0.04819	17	0.21423	0.98544
gi_48096996	0.00835	0.00716	24	0.25475	0.86901	0.01529	0.00896	24	0.10097	0.86259	0.01195	0.00725	24	0.11234	0.98544
gi_110776452	-0.01767	0.01515	24	0.25484	0.86901	-0.01575	0.01951	24	0.42733	0.92643	-0.01174	0.01564	24	0.46047	0.98948
gi_48109165	-0.04795	0.04141	23	0.25872	0.86901	-0.07684	0.05266	23	0.15802	0.8948	-0.05352	0.04214	23	0.21677	0.98544
gi_48097144	-0.02	0.0173	23	0.25962	0.86901	-0.04458	0.0222	23	0.05655	0.8341	-0.02067	0.01898	23	0.2874	0.98544
gi_66529463	0.02491	0.02207	24	0.27021	0.86901	0.0288	0.02822	24	0.31773	0.92643	0.01837	0.02287	24	0.42984	0.98948
gi_66518223	0.13829	0.12258	24	0.27039	0.86901	0.07157	0.1505	24	0.63873	0.92643	0.0746	0.1178	24	0.53253	0.98948
gi_66515294	-0.01523	0.01352	24	0.27109	0.86901	-0.002	0.0171	24	0.90798	0.9333	-0.00502	0.01437	24	0.72992	0.98948
gi_110761214	-0.04508	0.03974	18	0.27155	0.86901	-0.05735	0.04472	18	0.21595	0.8948	-0.04287	0.03715	18	0.26363	0.98544
gi_66508940	0.01199	0.01088	24	0.28112	0.86901	-0.00205	0.01466	24	0.88973	0.9333	0.01325	0.01173	24	0.26988	0.98544
gi_66549073	-0.02908	0.02639	23	0.28191	0.86901	-0.02181	0.03198	23	0.50208	0.92643	-0.02413	0.02868	23	0.40868	0.98948
gi_48142173	0.02163	0.01965	22	0.28311	0.86901	0.0225	0.02633	22	0.40191	0.92643	0.01453	0.02326	22	0.53861	0.98948
gi_48135592	-0.03681	0.03346	20	0.28432	0.86901	-0.03467	0.04651	20	0.46478	0.92643	-0.03379	0.03543	20	0.35164	0.98544
gi_110760429	-0.01733	0.01579	21	0.28501	0.86901	-0.0195	0.01964	21	0.33204	0.92643	-0.01775	0.01622	21	0.28615	0.98544
gi_66535082	0.01002	0.00925	24	0.28952	0.86901	0.01595	0.01177	24	0.18817	0.8948	0.01739	0.00912	24	0.06863	0.98544
gi_66560290	-0.02051	0.01897	24	0.29044	0.86901	-0.03967	0.02365	24	0.10651	0.86259	-0.0214	0.0197	24	0.28805	0.98544
gi_48103127	-0.01491	0.01378	23	0.29057	0.86901	-0.01338	0.01834	23	0.47319	0.92643	-0.02076	0.014	23	0.15164	0.98544
gi_66534766	-0.03065	0.02838	23	0.29134	0.86901	-0.03549	0.03496	23	0.32065	0.92643	-0.03462	0.02923	23	0.24841	0.98544
gi_110764717	0.00962	0.00899	24	0.29506	0.86901	0.00679	0.01196	24	0.57534	0.92643	0.00596	0.00959	24	0.53991	0.98948
gi_66546799	0.01147	0.01072	24	0.29544	0.86901	0.00967	0.01406	24	0.49841	0.92643	0.0097	0.01129	24	0.39871	0.98948
gi_110749616	-0.01195	0.01123	24	0.29754	0.86901	-0.01729	0.01434	24	0.23957	0.92182	-0.01507	0.01156	24	0.20456	0.98544
gi_110756254	-0.01516	0.01435	24	0.3011	0.86901	-0.01546	0.01875	24	0.41762	0.92643	-0.01419	0.01498	24	0.35289	0.98544
gi_66500174	-0.02192	0.02093	23	0.30569	0.86901	-0.01468	0.03117	23	0.64215	0.92643	-0.02485	0.02259	23	0.28256	0.98544
gi_48142692	0.00569	0.00545	24	0.30668	0.86901	0.00815	0.00693	24	0.25084	0.92643	0.00565	0.00561	24	0.32427	0.98544
gi_48102814	0.01212	0.01167	24	0.30905	0.86901	0.02557	0.01445	24	0.08959	0.86259	0.01685	0.0118	24	0.16607	0.98544
gi_66565929	0.01876	0.01826	21	0.31607	0.86901	0.01954	0.0234	21	0.41325	0.92643	0.01879	0.02127	21	0.38687	0.98948
gi_66552230	-0.08777	0.08484	13	0.31973	0.86901	-0.12951	0.10013	13	0.21839	0.8948	-0.10894	0.10259	13	0.30763	0.98544
gi_110763411	0.15898	0.15107	8	0.32337	0.86901	0.22343	0.11421	8	0.08615	0.86259	0.30304	0.17775	8	0.12662	0.98544
gi_110748949	0.00665	0.0066	24	0.32341	0.86901	0.01109	0.0086	24	0.20975	0.8948	0.00758	0.00692	24	0.28432	0.98544
gi_5834928	0.02874	0.02865	23	0.32631	0.86901	0.05542	0.03868	23	0.1654	0.8948	0.03644	0.03119	23	0.25458	0.98544
gi_110761346	-0.03136	0.03104	15	0.32841	0.86901	-0.03905	0.03934	15	0.33666	0.92643	-0.02038	0.03339	15	0.55076	0.98948
gi_110761561	-0.00932	0.00943	24	0.33276	0.86901	0.00172	0.0122	24	0.88905	0.9333	-0.00505	0.00986	24	0.61321	0.98948
gi_48104680	0.0062	0.00628	24	0.33371	0.86901	0.01124	0.00788	24	0.16647	0.8948	0.00677	0.00649	24	0.30734	0.98544
gi_66499419	0.01651	0.01666	18	0.33474	0.86901	0.02729	0.02725	18	0.32989	0.92643	0.00955	0.01956	18	0.63127	0.98948
gi_110760701	-0.00741	0.00755	24	0.33637	0.86901	-0.00744	0.00968	24	0.44935	0.92643	-0.0065	0.0078	24	0.41251	0.98948
gi_110756835	0.0146	0.01491	24	0.33725	0.86901	0.01839	0.01929	24	0.34996	0.92643	0.01376	0.01554	24	0.38472	0.98948
gi_110756063	0.01007	0.01038	24	0.34169	0.86901	0.00935	0.01367	24	0.50065	0.92643	0.01628	0.01059	24	0.13738	0.98544
gi_110766355	-0.0313	0.03258	21	0.34773	0.86901	-0.04354	0.04329	21	0.32592	0.92643	-0.04874	0.03591	21	0.1891	0.98544
gi_110751295	0.00777	0.00812	24	0.34822	0.86901	0.0017	0.01078	24	0.87596	0.9333	0.01027	0.00828	24	0.22704	0.98544
gi_58585082	0.01395	0.01462	24	0.34953	0.86901	0.02268	0.01724	24	0.20084	0.8948	0.00964	0.01421	24	0.50418	0.98948
gi_110760134	0.0167	0.01754	24	0.3506	0.86901	0.01497	0.02261	24	0.51422	0.92643	0.01145	0.01935	24	0.55944	0.98948
gi_66530147	-0.02754	0.02911	24	0.35365	0.86901	-0.04261	0.03721	24	0.26346	0.92643	-0.01918	0.03002	24	0.52896	0.98948
gi_110758129	0.01211	0.01284	24	0.35522	0.86901	0.02376	0.01616	24	0.15446	0.8948	0.01523	0.01315	24	0.25824	0.98544
gi_110749558	-0.01661	0.01779	24	0.35969	0.86901	-0.00453	0.02422	24	0.85315	0.92758	-0.01986	0.01952	24	0.31913	0.98544
gi_110770384	0.01132	0.01146	6	0.36137	0.86901	0.00808	0.01356	6	0.57334	0.92643	0.01349	0.00877	6	0.17477	0.98544
gi_58585132	-0.02401	0.02597	24	0.36449	0.86901	-0.01872	0.03441	24	0.59149	0.92643	-0.02289	0.02753	24	0.41402	0.98948
gi_66519254	-0.01631	0.01756	19	0.3646	0.86901	-0.00433	0.02462	19	0.86216	0.9303	-0.0162	0.02101	19	0.45016	0.98948
gi_66557640	-0.00553	0.00602	24	0.36762	0.86901	-0.00456	0.00788	24	0.56808	0.92643	-0.00404	0.00634	24	0.53002	0.98948
gi_66499088	-0.06544	0.07063	15	0.36886	0.86901	-0.0131	0.08796	15	0.88356	0.9333	-0.0261	0.07114	15	0.71886	0.98948
gi_58585114	0.09404	0.10063	11	0.37011	0.86901	0.21662	0.13651	11	0.14086	0.8948	0.10825	0.11368	11	0.36146	0.98948
gi_58585146	-0.0056	0.00617	24	0.37346	0.86901	-0.00155	0.00824	24	0.85218	0.92758	-0.00476	0.00654	24	0.47336	0.98948
gi_110763051	0.0391	0.04356	21	0.37952	0.86901	0.0729	0.05013	21	0.16067	0.8948	0.05363	0.04331	21	0.22926	0.98544
gi_66516122	-0.03852	0.04286	19	0.38005	0.86901	-0.09253	0.05127	19	0.08697	0.86259	-0.05771	0.0439	19	0.20428	0.98544
gi_110756013	0.01411	0.01578	24	0.38034	0.86901	0.03438	0.01992	24	0.09713	0.86259	0.01217	0.01628	24	0.46191	0.98948
gi_66525882	0.01552	0.01739	24	0.38101	0.86901	0.00668	0.02281	24	0.77217	0.92758	0.01328	0.01798	24	0.4671	0.98948
gi_66536233	0.00925	0.01041	24	0.38265	0.86901	0.0061	0.01361	24	0.65796	0.92643	0.01251	0.01071	24	0.25414	0.98544
gi_58585086	0.02227	0.02509	24	0.38349	0.86901	0.00455	0.03341	24	0.89276	0.9333	0.02124	0.02639	24	0.42884	0.98948
gi_66504263	0.00946	0.01068	24	0.3846	0.86901	0.00668	0.01311	24	0.61486	0.92643	0.00659	0.01064	24	0.54172	0.98948
gi_110777801	-0.04355	0.04921	16	0.38936	0.86901	0.00635	0.08024	16	0.93792	0.93441	-0.0494	0.05664	16	0.39605	0.98948
gi_66500205	-0.00751	0.00867	24	0.39455	0.86901	-0.00095	0.01115	24	0.93304	0.93441	-0.00397	0.00898	24	0.66189	0.98948
gi_110756003	-0.01325	0.01539	24	0.39806	0.86901	-0.036	0.01915	24	0.07233	0.86259	-0.02047	0.01552	24	0.19964	0.98544
gi_110763826	0.00775	0.00901	24	0.39833	0.86901	0.01836	0.01129	24	0.11704	0.86316	0.00958	0.00932	24	0.31396	0.98544
gi_110763326	0.01565	0.01822	24	0.3988	0.86901	0.01007	0.02443	24	0.68396	0.92643	0.02563	0.01856	24	0.18012	0.98544
gi_110762620	-0.01075	0.01255	24	0.40009	0.86901	-0.01654	0.01616	24	0.31632	0.92643	-0.01842	0.01262	24	0.15733	0.98544
gi_110763897	-0.0163	0.01905	24	0.40089	0.86901	-0.00174	0.02459	24	0.94423	0.93474	-0.01879	0.01974	24	0.35049	0.98544
gi_66518853	-0.01814	0.02122	23	0.4015	0.86901	-0.03735	0.02467	23	0.14361	0.8948	-0.01017	0.02143	23	0.63939	0.98948
gi_110766380	0.01752	0.02067	24	0.40485	0.86901	0.04041	0.02471	24	0.11494	0.86259	0.02759	0.02095	24	0.20014	0.98544
gi_48141571	0.01505	0.01774	23	0.40496	0.86901	0.03221	0.02383	23	0.18965	0.8948	0.01623	0.0219	23	0.46601	0.98948
gi_110766687	0.01354	0.01601	18	0.40891	0.86901	0.01899	0.02336	18	0.4269	0.92643	0.01468	0.01983	18	0.46858	0.98948
gi_66531601	0.01561	0.0187	22	0.41275	0.86901	-0.00589	0.02509	22	0.81659	0.92758	0.01221	0.01872	22	0.52101	0.98948
gi_66513649	0.00644	0.00775	24	0.41441	0.86901	0.00486	0.01	24	0.63121	0.92643	0.00657	0.00803	24	0.42133	0.98948
gi_110756783	0.01236	0.01492	24	0.41566	0.86901	0.01864	0.01962	24	0.35164	0.92643	0.01389	0.01556	24	0.38065	0.98948
gi_110749515	0.0252	0.02991	12	0.41609	0.86901	0.02875	0.06424	12	0.66248	0.92643	0.03126	0.03642	12	0.40762	0.98948
gi_66521738	-0.00731	0.00886	24	0.41711	0.86901	-0.01166	0.01125	24	0.3104	0.92643	-0.01089	0.00904	24	0.24022	0.98544
gi_66504360	0.00539	0.00657	24	0.42024	0.86901	0.00246	0.0086	24	0.77688	0.92758	0.00788	0.00671	24	0.25153	0.98544
gi_58585122	0.00624	0.00765	24	0.42318	0.86901	0.00504	0.01007	24	0.62156	0.92643	0.00446	0.0081	24	0.58698	0.98948
gi_48105655	-0.02254	0.02733	14	0.42327	0.86901	-0.03014	0.03599	14	0.41632	0.92643	-0.02536	0.02642	14	0.35349	0.98544
gi_66541426	0.01165	0.01438	22	0.42662	0.86901	0.014	0.0202	22	0.49558	0.92643	0.01723	0.0157	22	0.28431	0.98544
gi_48138633	0.03809	0.04703	18	0.42854	0.86901	-0.00184	0.0506	18	0.97139	0.93882	0.01658	0.05267	18	0.75653	0.98948
gi_110765226	0.02117	0.02633	24	0.42943	0.86901	0.01461	0.03172	24	0.64918	0.92643	0.01262	0.0257	24	0.62785	0.98948
gi_66547760	0.01415	0.01768	24	0.43124	0.86901	-0.00876	0.02348	24	0.7124	0.92643	0.00553	0.01862	24	0.76894	0.98948
gi_110749568	-0.02703	0.03367	20	0.43148	0.86901	-0.0096	0.04195	20	0.82138	0.92758	-0.00796	0.03224	20	0.80756	0.98948
gi_48097948	-0.03548	0.04384	12	0.4341	0.86901	-0.05077	0.07118	12	0.4893	0.92643	-0.03736	0.0432	12	0.40411	0.98948
gi_110758324	0.04866	0.06045	11	0.43794	0.86901	0.02199	0.08672	11	0.80449	0.92758	0.11171	0.06597	11	0.11849	0.98544
gi_66510566	-0.04114	0.05198	17	0.43957	0.86901	-0.04144	0.07081	17	0.56606	0.92643	-0.04707	0.05674	17	0.41831	0.98948
gi_66506837	-0.01411	0.01794	21	0.44024	0.86901	-0.01897	0.02172	21	0.39244	0.92643	-0.02876	0.01904	21	0.14588	0.98544
gi_110760845	0.01026	0.01315	24	0.44274	0.86901	0.01008	0.01707	24	0.56035	0.92643	0.0085	0.01359	24	0.53771	0.98948
gi_66532824	-0.04151	0.05298	17	0.44412	0.86901	-0.01382	0.07315	17	0.8524	0.92758	-0.05229	0.0518	17	0.32693	0.98544
gi_66512987	-0.01137	0.01471	24	0.4468	0.86901	-0.0043	0.01872	24	0.82036	0.92758	-0.007	0.01498	24	0.64468	0.98948
gi_66550870	0.01935	0.02506	22	0.44822	0.86901	0.00036	0.02998	22	0.99059	0.9408	0.01844	0.02525	22	0.47292	0.98948
gi_66506287	0.01237	0.0161	23	0.45009	0.86901	0.01335	0.02073	23	0.526	0.92643	0.00356	0.01683	23	0.83429	0.98948
gi_66535330	0.02282	0.02946	15	0.45071	0.86901	-0.01274	0.04725	15	0.79105	0.92758	0.01942	0.03865	15	0.62272	0.98948
gi_74271822	-0.01945	0.02552	22	0.45403	0.86901	-0.00572	0.03006	22	0.85078	0.92758	-0.01689	0.02648	22	0.53019	0.98948
gi_110751008	-0.01836	0.02422	23	0.45616	0.86901	0.01635	0.0288	23	0.57581	0.92643	-0.01388	0.02294	23	0.55113	0.98948
gi_66505480	-0.00619	0.00817	24	0.45649	0.86901	0.00367	0.01052	24	0.73028	0.92758	0.00186	0.00848	24	0.82831	0.98948
gi_66513934	-0.01401	0.01861	24	0.45874	0.86901	-0.01261	0.02485	24	0.61652	0.92643	-0.023	0.01982	24	0.25737	0.98544
gi_60115688	-0.03383	0.04474	15	0.46129	0.86901	-6e-05	0.04677	15	0.99903	0.94461	-0.03163	0.04432	15	0.48631	0.98948
gi_110762180	-0.00915	0.01226	24	0.46267	0.86901	-0.00817	0.01595	24	0.61323	0.92643	-0.00796	0.01272	24	0.5375	0.98948
gi_110759783	-0.0083	0.01117	24	0.46463	0.86901	-0.00321	0.01426	24	0.82382	0.92758	-0.01173	0.01153	24	0.31921	0.98544
gi_66524882	-0.00609	0.0082	24	0.46513	0.86901	-0.00553	0.01049	24	0.60326	0.92643	-0.00935	0.00838	24	0.27547	0.98544
gi_110762877	0.00705	0.00951	24	0.4654	0.86901	0.0006	0.01242	24	0.96174	0.93534	0.00319	0.00996	24	0.75131	0.98948
gi_48096664	-0.00894	0.01213	24	0.46816	0.86901	-0.00388	0.01652	24	0.81634	0.92758	-0.01445	0.01225	24	0.24978	0.98544
gi_66509265	-0.01731	0.02353	22	0.46986	0.86901	-0.0543	0.02998	22	0.08376	0.86259	-0.01044	0.0283	22	0.71564	0.98948
gi_48097748	-0.03612	0.04857	12	0.4714	0.86901	-0.01859	0.05847	12	0.75597	0.92758	-0.03867	0.053	12	0.47958	0.98948
gi_66519936	0.00819	0.01119	24	0.47167	0.86901	0.006	0.01464	24	0.68548	0.92643	0.01626	0.01118	24	0.15867	0.98544
gi_110750674	-0.01386	0.01904	24	0.47376	0.86901	-0.01351	0.02465	24	0.58852	0.92643	-0.00835	0.01987	24	0.67817	0.98948
gi_48106363	0.0274	0.03768	14	0.47904	0.86901	-0.00603	0.0531	14	0.91114	0.9333	0.01655	0.04591	14	0.72387	0.98948
gi_48138741	-0.01943	0.02702	24	0.47907	0.86901	-0.02134	0.0352	24	0.55	0.92643	-0.05044	0.02753	24	0.07939	0.98544
gi_66530616	-0.00876	0.01226	24	0.48168	0.86901	-0.01648	0.0156	24	0.30129	0.92643	-0.00425	0.01285	24	0.74368	0.98948
gi_110756792	0.04814	0.06721	12	0.48752	0.86901	0.0336	0.08745	12	0.70751	0.92643	0.0847	0.08619	12	0.34516	0.98544
gi_110765224	-0.00846	0.01214	24	0.49239	0.86901	-0.01072	0.01591	24	0.5069	0.92643	-0.00915	0.01249	24	0.47112	0.98948
gi_48141383	0.00395	0.00576	24	0.49963	0.86901	0.00568	0.0074	24	0.44974	0.92643	0.00547	0.00593	24	0.36536	0.98948
gi_94158668	-0.01465	0.02139	24	0.50002	0.86901	-0.02408	0.02766	24	0.39256	0.92643	-0.00601	0.02242	24	0.79089	0.98948
gi_110757651	-0.00898	0.01313	24	0.50062	0.86901	-0.00094	0.01678	24	0.95568	0.93478	-0.00631	0.0135	24	0.6445	0.98948
gi_110755784	-0.02055	0.03003	20	0.50162	0.86901	0.01772	0.04071	20	0.66792	0.92643	-0.033	0.03129	20	0.30416	0.98544
gi_66547340	0.03616	0.05304	19	0.5036	0.86901	-0.00858	0.06931	19	0.9028	0.9333	0.01075	0.05153	19	0.83695	0.98948
gi_48096523	0.0061	0.00903	24	0.50582	0.86901	0.01076	0.01149	24	0.35857	0.92643	0.00443	0.00944	24	0.6435	0.98948
gi_110758921	-0.00978	0.01452	24	0.50687	0.86901	-0.01391	0.01865	24	0.46324	0.92643	-0.01633	0.01479	24	0.28057	0.98544
gi_58585196	-0.03479	0.05155	21	0.5071	0.86901	0.01538	0.06575	21	0.81727	0.92758	0.00232	0.05419	21	0.96627	0.98966
gi_48096291	0.03267	0.0487	23	0.509	0.86901	0.11366	0.06921	23	0.11416	0.86259	0.03774	0.05388	23	0.49071	0.98948
gi_66505914	-0.01106	0.01655	23	0.51058	0.86901	-0.00332	0.02141	23	0.87818	0.9333	-0.0005	0.01907	23	0.97938	0.99589
gi_110749562	0.02047	0.03078	23	0.51251	0.86901	0.01599	0.03848	23	0.68164	0.92643	0.02875	0.02957	23	0.34108	0.98544
gi_110749017	0.0053	0.00799	24	0.51319	0.86901	0.00131	0.0105	24	0.90198	0.9333	0.00436	0.0084	24	0.60858	0.98948
gi_110762076	0.00621	0.0094	24	0.51474	0.86901	0.00697	0.01194	24	0.56465	0.92643	0.00709	0.00963	24	0.46846	0.98948
gi_110756698	0.01079	0.01633	24	0.51516	0.86901	0.00739	0.02092	24	0.72712	0.92758	0.00384	0.01642	24	0.81719	0.98948
gi_66547438	0.01216	0.01843	22	0.51607	0.86901	0.01399	0.02577	22	0.5927	0.92643	0.01085	0.01916	22	0.57689	0.98948
gi_110763923	0.02031	0.0304	12	0.51659	0.86901	0.06929	0.03823	12	0.09499	0.86259	0.02236	0.03317	12	0.51297	0.98948
gi_94158657	-0.01096	0.0167	24	0.51779	0.86901	-0.01404	0.02094	24	0.50894	0.92643	-0.01623	0.01678	24	0.34317	0.98544
gi_66548968	-0.01826	0.02797	24	0.51996	0.86901	-0.01618	0.03561	24	0.65372	0.92643	-0.00601	0.02753	24	0.82915	0.98948
gi_66548188	0.00497	0.0077	24	0.52467	0.86901	0.00596	0.00983	24	0.54995	0.92643	0.00436	0.00794	24	0.58791	0.98948
gi_66530423	-0.00683	0.01061	24	0.526	0.86901	-0.00584	0.01383	24	0.67681	0.92643	-0.00255	0.01116	24	0.82133	0.98948
gi_66566109	-0.03775	0.0585	16	0.52792	0.86901	-0.08221	0.06474	16	0.22226	0.9023	-0.04654	0.05981	16	0.44787	0.98948
gi_110759500	-0.01949	0.0306	19	0.53175	0.86901	-0.01746	0.04322	19	0.69075	0.92643	-0.01751	0.03905	19	0.65901	0.98948
gi_58585202	-0.0051	0.0081	24	0.53485	0.86901	-0.01327	0.01019	24	0.20507	0.8948	-0.00906	0.00827	24	0.28372	0.98544
gi_66530776	-0.00989	0.01573	24	0.53543	0.86901	-0.00311	0.02115	24	0.88446	0.9333	-0.00017	0.01662	24	0.99214	0.99639
gi_110768411	0.00859	0.01374	24	0.53757	0.86901	0.01735	0.01835	24	0.35384	0.92643	0.00167	0.01509	24	0.91297	0.98966
gi_110763546	-0.0094	0.01515	23	0.54079	0.86901	-0.00617	0.01894	23	0.74747	0.92758	-0.00293	0.01549	23	0.85151	0.98948
gi_66535742	0.01446	0.02335	24	0.54154	0.86901	0.02551	0.02883	24	0.38503	0.92643	0.01698	0.02338	24	0.47468	0.98948
gi_94158822	0.01784	0.02887	24	0.54238	0.86901	-0.00237	0.03698	24	0.94936	0.93478	0.02098	0.02967	24	0.48644	0.98948
gi_48102233	-0.02309	0.03732	17	0.54426	0.86901	-0.03598	0.05405	17	0.5146	0.92643	-0.04102	0.04878	17	0.41211	0.98948
gi_48142798	0.01738	0.02826	24	0.54448	0.86901	0.03303	0.03352	24	0.33429	0.92643	0.00287	0.02919	24	0.92247	0.98966
gi_110763375	-0.01569	0.02554	23	0.54509	0.86901	-0.03584	0.03191	23	0.27297	0.92643	-0.00326	0.02472	23	0.89622	0.98948
gi_48142237	-0.00727	0.01183	22	0.5453	0.86901	-0.01457	0.0157	22	0.3634	0.92643	-0.01233	0.01209	22	0.31896	0.98544
gi_110768979	0.01193	0.01945	21	0.54631	0.86901	-0.00359	0.0263	21	0.89273	0.9333	0.01201	0.01934	21	0.54114	0.98948
gi_66546646	0.00444	0.00727	24	0.54674	0.86901	0.00508	0.00944	24	0.59532	0.92643	0.00544	0.00757	24	0.47909	0.98948
gi_66559310	0.01462	0.02396	23	0.54781	0.86901	0.02793	0.03233	23	0.39662	0.92643	0.01115	0.02998	23	0.71326	0.98948
gi_66534655	0.004	0.00662	24	0.55165	0.86901	0.00033	0.00858	24	0.96978	0.93882	0.00288	0.0069	24	0.68012	0.98948
gi_66519157	-0.01709	0.02817	11	0.55653	0.86901	-0.03742	0.03335	11	0.28568	0.92643	-0.02261	0.02399	11	0.36626	0.98948
gi_66512625	0.00526	0.00883	24	0.5572	0.86901	-0.00237	0.01167	24	0.84059	0.92758	0.00088	0.00934	24	0.92571	0.98966
gi_66517287	-0.00586	0.00986	24	0.5575	0.86901	-0.00162	0.01294	24	0.90129	0.9333	-0.00331	0.01037	24	0.75244	0.98948
gi_58585126	0.0159	0.02707	24	0.56239	0.86901	0.02719	0.03464	24	0.44022	0.92643	0.01842	0.02798	24	0.51662	0.98948
gi_66545506	0.00686	0.0117	24	0.563	0.86901	0.01228	0.015	24	0.42087	0.92643	0.00516	0.01223	24	0.67658	0.98948
gi_66520256	0.00848	0.01459	24	0.56646	0.86901	0.00958	0.0191	24	0.6205	0.92643	0.01618	0.01489	24	0.28807	0.98544
gi_66500225	0.00933	0.01606	24	0.56692	0.86901	0.00906	0.02058	24	0.6638	0.92643	0.00614	0.01609	24	0.70607	0.98948
gi_66557994	-0.01113	0.01926	24	0.56867	0.86901	0.00042	0.02419	24	0.98625	0.9408	-0.0097	0.01924	24	0.61895	0.98948
gi_66505984	-0.01419	0.02462	24	0.5698	0.86901	-0.01487	0.03122	24	0.63811	0.92643	-0.02215	0.02436	24	0.37227	0.98948
gi_66548684	0.00403	0.00707	24	0.57332	0.86901	0.00974	0.009	24	0.2896	0.92643	0.00337	0.00734	24	0.65066	0.98948
gi_66499429	0.01734	0.0303	20	0.57361	0.86901	0.0205	0.04295	20	0.63826	0.92643	0.0203	0.03704	20	0.58975	0.98948
gi_62526112	-0.00648	0.0114	24	0.57478	0.86901	-0.0038	0.01482	24	0.79977	0.92758	-0.011	0.01163	24	0.35375	0.98544
gi_94400883	0.01941	0.03413	24	0.57478	0.86901	0.02365	0.04278	24	0.5855	0.92643	0.02925	0.03375	24	0.39466	0.98948
gi_66522931	-0.02935	0.05126	15	0.57545	0.86901	-0.00867	0.06205	15	0.89072	0.9333	0.0063	0.05783	15	0.91462	0.98966
gi_110760871	0.00614	0.01094	24	0.57987	0.86901	0.0043	0.01399	24	0.76148	0.92758	0.01043	0.01119	24	0.36058	0.98948
gi_48095070	-0.00807	0.01447	24	0.5823	0.86901	-0.01748	0.01869	24	0.35886	0.92643	0.00173	0.01518	24	0.9102	0.98966
gi_110749082	0.00404	0.00728	24	0.58468	0.86901	0.00483	0.00949	24	0.61562	0.92643	0.00272	0.00761	24	0.72411	0.98948
gi_66499293	0.01269	0.02301	24	0.58655	0.86901	0.01751	0.02826	24	0.54134	0.92643	0.0118	0.02292	24	0.61132	0.98948
gi_48101950	0.01341	0.02463	18	0.59294	0.86901	0.02664	0.03567	18	0.46473	0.92643	0.02158	0.02558	18	0.40981	0.98948
gi_110777113	-0.00624	0.01164	24	0.59698	0.86901	-0.0066	0.01486	24	0.66117	0.92643	-0.00863	0.01195	24	0.47733	0.98948
gi_66508910	0.00536	0.01007	24	0.59972	0.86901	-0.00133	0.01314	24	0.92016	0.93389	0.00252	0.01057	24	0.81323	0.98948
gi_110760082	-0.02791	0.05241	18	0.60088	0.86901	0.03847	0.06602	18	0.56734	0.92643	-0.03893	0.05752	18	0.50711	0.98948
gi_110771708	-0.06253	0.11731	14	0.60236	0.86901	-0.22777	0.12945	14	0.10031	0.86259	-0.08583	0.09723	14	0.39227	0.98948
gi_66560187	0.00453	0.00858	24	0.6024	0.86901	-0.00487	0.01127	24	0.66932	0.92643	0.00349	0.00906	24	0.70365	0.98948
gi_66553455	-0.00546	0.01035	24	0.60282	0.86901	-0.00504	0.01335	24	0.70937	0.92643	-0.01017	0.01052	24	0.34362	0.98544
gi_66533395	0.0111	0.02129	24	0.60693	0.86901	-0.001	0.02846	24	0.97214	0.93882	0.00783	0.02252	24	0.73097	0.98948
gi_48098039	0.00348	0.00687	24	0.61694	0.86901	0.00525	0.00878	24	0.55536	0.92643	0.00258	0.00711	24	0.71951	0.98948
gi_94158709	0.00657	0.01299	24	0.61759	0.86901	-0.00893	0.01664	24	0.59654	0.92643	0.01317	0.0132	24	0.32835	0.98544
gi_110758754	0.00755	0.01496	24	0.61858	0.86901	-0.00043	0.01939	24	0.98266	0.9408	0.01506	0.01537	24	0.337	0.98544
gi_66547450	0.00335	0.00665	24	0.61886	0.86901	0.00639	0.00846	24	0.45687	0.92643	0.0062	0.0068	24	0.37089	0.98948
gi_66534286	-0.00446	0.00888	24	0.62058	0.86901	-0.00589	0.0114	24	0.61004	0.92643	-0.00621	0.00916	24	0.50477	0.98948
gi_66553147	0.00619	0.01264	24	0.62892	0.86901	0.00096	0.01634	24	0.95373	0.93478	0.01408	0.01297	24	0.28821	0.98544
gi_66558829	-0.02739	0.05576	18	0.62927	0.86901	-0.0494	0.06027	18	0.42316	0.92643	-0.01939	0.04931	18	0.69881	0.98948
gi_110758163	-0.01023	0.021	24	0.63064	0.86901	-0.03604	0.02745	24	0.20166	0.8948	-0.00598	0.02214	24	0.78923	0.98948
gi_110755367	0.01251	0.02582	24	0.63245	0.86901	0.0145	0.03327	24	0.66692	0.92643	0.00813	0.02751	24	0.77004	0.98948
gi_66521433	-0.02302	0.04759	24	0.63299	0.86901	0.03023	0.06071	24	0.62303	0.92643	-0.00781	0.04966	24	0.87628	0.98948
gi_66507623	0.00616	0.01283	24	0.6354	0.86901	0.0009	0.01641	24	0.95694	0.93478	0.00764	0.01319	24	0.56766	0.98948
gi_66522232	0.00712	0.0149	24	0.63718	0.86901	0.00524	0.0197	24	0.79241	0.92758	-0.00219	0.0155	24	0.88861	0.98948
gi_66564518	-0.01077	0.02263	22	0.63893	0.86901	-0.01092	0.03278	22	0.74223	0.92758	-0.02741	0.02362	22	0.25829	0.98544
gi_66517659	0.00509	0.01073	24	0.6395	0.86901	0.00721	0.01389	24	0.60811	0.92643	0.00404	0.01121	24	0.7215	0.98948
gi_110755333	0.01506	0.03188	24	0.64098	0.86901	-0.00798	0.04168	24	0.84969	0.92758	0.00164	0.0329	24	0.96064	0.98966
gi_66513627	-0.03217	0.06837	20	0.64306	0.86901	-0.00128	0.07727	20	0.98695	0.9408	-0.01526	0.0705	20	0.83082	0.98948
gi_66524293	0.01081	0.02303	22	0.64352	0.86901	0.03288	0.03074	22	0.29637	0.92643	0.00795	0.02473	22	0.75101	0.98948
gi_110758117	0.03721	0.07898	16	0.64393	0.86901	0.14889	0.09793	16	0.14793	0.8948	0.07399	0.0942	16	0.44368	0.98948
gi_66523390	0.01356	0.0295	24	0.64979	0.86901	0.01881	0.03762	24	0.62152	0.92643	0.01247	0.03038	24	0.68502	0.98948
gi_48094957	-0.0112	0.02454	23	0.65234	0.86901	-0.01725	0.02948	23	0.564	0.92643	-0.00588	0.0253	23	0.81836	0.98948
gi_94158718	-0.00569	0.01251	24	0.65318	0.86901	-0.01359	0.0161	24	0.40723	0.92643	-0.00591	0.01305	24	0.65492	0.98948
gi_66526635	-0.01072	0.02352	20	0.65335	0.86901	0.03077	0.03077	20	0.32919	0.92643	-0.00872	0.02693	20	0.74953	0.98948
gi_66525522	-0.01252	0.02767	24	0.65491	0.86901	-0.00947	0.03477	24	0.78776	0.92758	-0.01832	0.02922	24	0.53674	0.98948
gi_58585124	-0.00657	0.01474	24	0.65953	0.86901	-0.01067	0.01896	24	0.57867	0.92643	-0.00247	0.01577	24	0.87702	0.98948
gi_110760009	0.01033	0.02384	24	0.66856	0.86901	0.01896	0.0299	24	0.53195	0.92643	0.01272	0.02403	24	0.60155	0.98948
gi_66499475	0.00815	0.01887	24	0.66966	0.86901	0.01855	0.02323	24	0.43246	0.92643	0.00654	0.01913	24	0.73524	0.98948
gi_110756016	0.00441	0.01022	24	0.67009	0.86901	0.01543	0.01264	24	0.23411	0.92182	0.00742	0.01035	24	0.47996	0.98948
gi_66509780	-0.0256	0.05966	24	0.67173	0.86901	0.04588	0.07806	24	0.5622	0.92643	-0.0202	0.06337	24	0.75261	0.98948
gi_110767655	0.01844	0.04287	16	0.67282	0.86901	0.051	0.05957	16	0.40457	0.92643	0.02622	0.04686	16	0.58358	0.98948
gi_110749067	0.03444	0.08058	22	0.67327	0.86901	0.04766	0.08784	22	0.59287	0.92643	-0.01552	0.07796	22	0.84402	0.98948
gi_48098081	0.00886	0.02085	24	0.67458	0.86901	0.00815	0.02562	24	0.75306	0.92758	0.00538	0.0219	24	0.80816	0.98948
gi_66534008	-0.01025	0.02452	24	0.67966	0.86901	0.02455	0.03174	24	0.44684	0.92643	0.0035	0.02515	24	0.8905	0.98948
gi_66523464	-0.00382	0.00913	24	0.67979	0.86901	0.00373	0.01173	24	0.75296	0.92758	-0.00055	0.00951	24	0.95433	0.98966
gi_66533113	-0.00435	0.01044	24	0.68088	0.86901	-0.01589	0.01313	24	0.23806	0.92182	-0.00525	0.01085	24	0.63327	0.98948
gi_66504157	-0.01133	0.02726	24	0.68139	0.86901	-0.04117	0.02872	24	0.16457	0.8948	-0.03018	0.02831	24	0.29701	0.98544
gi_66560033	-0.03019	0.0716	11	0.68139	0.86901	-0.03842	0.06273	11	0.55267	0.92643	-0.03309	0.07549	11	0.66959	0.98948
gi_110768510	0.00374	0.009	24	0.68161	0.86901	0.01209	0.01136	24	0.29762	0.92643	0.00375	0.00926	24	0.68898	0.98948
gi_66559229	0.01558	0.03752	20	0.68249	0.86901	-0.00822	0.04755	20	0.86445	0.9303	-0.00207	0.04013	20	0.95939	0.98966
gi_66499731	0.00992	0.02427	24	0.68643	0.86901	0.02867	0.03057	24	0.35768	0.92643	0.01149	0.02368	24	0.63197	0.98948
gi_66554156	0.0038	0.00933	24	0.68725	0.86901	0.00641	0.01198	24	0.59765	0.92643	0.00701	0.00966	24	0.47482	0.98948
gi_110761334	0.01166	0.02866	24	0.68764	0.86901	0.03917	0.03613	24	0.28911	0.92643	0.02114	0.02965	24	0.48287	0.98948
gi_66549344	-0.00312	0.00771	24	0.68915	0.86901	0.00613	0.00987	24	0.54034	0.92643	-0.00097	0.00802	24	0.90507	0.98966
gi_48128966	-0.00966	0.02392	24	0.69001	0.86901	-0.02031	0.03011	24	0.50651	0.92643	-0.00823	0.02511	24	0.74591	0.98948
gi_66562243	-0.01422	0.03559	17	0.6945	0.86901	0.01939	0.04551	17	0.67531	0.92643	-0.0007	0.03709	17	0.98525	0.99589
gi_66525285	0.00591	0.01487	23	0.69467	0.86901	0.01048	0.01861	23	0.57898	0.92643	0.00301	0.01524	23	0.84528	0.98948
gi_48140590	-0.00348	0.00879	24	0.69545	0.86901	-0.01485	0.0109	24	0.18555	0.8948	-0.00292	0.00909	24	0.75061	0.98948
gi_48096941	0.01212	0.03054	21	0.69552	0.86901	-0.0029	0.03891	21	0.9412	0.93441	0.01477	0.03074	21	0.63581	0.98948
gi_66512137	-0.01984	0.04955	12	0.69586	0.86901	-0.02553	0.04278	12	0.56175	0.92643	0.02073	0.06027	12	0.73689	0.98948
gi_66557463	-0.00829	0.02095	22	0.69596	0.86901	0.0133	0.02898	22	0.65062	0.92643	-0.00335	0.0232	22	0.88643	0.98948
gi_66554916	-0.00516	0.01312	24	0.69754	0.86901	-0.00457	0.01688	24	0.78888	0.92758	-0.00063	0.01355	24	0.96328	0.98966
gi_110762902	-0.00187	0.00477	24	0.69855	0.86901	0.00106	0.00621	24	0.86616	0.9303	0.00019	0.005	24	0.97063	0.99182
gi_66551967	-0.00868	0.0222	24	0.69908	0.86901	-0.02187	0.02805	24	0.44322	0.92643	-0.02244	0.02271	24	0.33299	0.98544
gi_110755553	-0.00503	0.01297	24	0.70138	0.86901	0.00641	0.01655	24	0.70194	0.92643	-0.00117	0.01337	24	0.93084	0.98966
gi_110748690	0.06229	0.15891	12	0.70196	0.86901	-0.00541	0.17032	12	0.9752	0.93882	0.1317	0.11824	12	0.28715	0.98544
gi_66538476	0.00491	0.01269	24	0.70232	0.86901	0.00769	0.01618	24	0.6388	0.92643	0.00177	0.01308	24	0.89339	0.98948
gi_66558413	-0.01595	0.04156	18	0.70569	0.86901	-0.02955	0.04451	18	0.51509	0.92643	-0.01551	0.0385	18	0.69178	0.98948
gi_110757237	-0.01169	0.03057	19	0.70648	0.86901	-0.0179	0.04722	19	0.70887	0.92643	0.00733	0.04098	19	0.85994	0.98948
gi_110756011	-0.00455	0.01197	24	0.70744	0.86901	-0.01156	0.01535	24	0.45857	0.92643	-0.01109	0.01231	24	0.37626	0.98948
gi_66517761	-0.00723	0.01924	23	0.71075	0.86901	0.00469	0.02541	23	0.85525	0.92758	-0.01144	0.01916	23	0.55616	0.98948
gi_66522463	0.00327	0.00875	24	0.71171	0.86901	-0.00472	0.01143	24	0.68334	0.92643	0.00127	0.00924	24	0.89197	0.98948
gi_48139240	-0.00899	0.02401	20	0.71196	0.86901	-0.02067	0.03319	20	0.5405	0.92643	-0.00348	0.02503	20	0.89081	0.98948
gi_66561330	-0.00453	0.01217	24	0.71309	0.86901	-0.0052	0.01551	24	0.74026	0.92758	-0.00885	0.0124	24	0.48242	0.98948
gi_110776938	-0.00785	0.02126	24	0.71509	0.86901	-0.02284	0.02289	24	0.32842	0.92643	-0.00829	0.01951	24	0.67465	0.98948
gi_110754998	-0.00361	0.00988	24	0.71807	0.86901	-0.00333	0.01261	24	0.79425	0.92758	-0.00723	0.01013	24	0.48224	0.98948
gi_66530257	-0.00652	0.01791	24	0.71924	0.86901	-0.00794	0.02286	24	0.73117	0.92758	-0.00484	0.01845	24	0.79522	0.98948
gi_66525867	-0.00481	0.01328	24	0.72009	0.86901	-0.00127	0.01716	24	0.94179	0.93441	-0.00551	0.01374	24	0.69184	0.98948
gi_110768698	-0.01516	0.04256	21	0.72525	0.86901	-0.04141	0.04835	21	0.40144	0.92643	-0.03002	0.04302	21	0.49291	0.98948
gi_48098085	-0.00792	0.02259	24	0.72887	0.86901	-0.03302	0.02823	24	0.25368	0.92643	-0.00911	0.02352	24	0.70199	0.98948
gi_48128110	-0.02421	0.0695	22	0.73092	0.86901	-0.06395	0.08334	22	0.45105	0.92643	-0.08668	0.07992	22	0.2898	0.98544
gi_66530240	0.00708	0.02054	13	0.73584	0.86901	0.00805	0.02738	13	0.77349	0.92758	0.01437	0.02076	13	0.50106	0.98948
gi_110750766	0.01809	0.05304	22	0.73632	0.86901	0.05393	0.07272	22	0.46622	0.92643	0.05247	0.05532	22	0.35317	0.98544
gi_48129806	0.00319	0.00943	24	0.73777	0.86901	0.0109	0.01188	24	0.36832	0.92643	0.00636	0.00963	24	0.51511	0.98948
gi_110767543	-0.00686	0.0203	24	0.73843	0.86901	-0.01127	0.02617	24	0.67064	0.92643	-0.01231	0.02094	24	0.56213	0.98948
gi_110750676	0.0063	0.01893	24	0.74214	0.86901	0.00029	0.02446	24	0.99075	0.9408	0.00469	0.0196	24	0.81281	0.98948
gi_110757390	-0.00326	0.00988	24	0.74399	0.86901	-0.00658	0.01275	24	0.61063	0.92643	0.00278	0.01026	24	0.78864	0.98948
gi_66524128	0.00943	0.02826	11	0.74481	0.86901	0.00594	0.04031	11	0.88554	0.9333	0.01859	0.03141	11	0.56601	0.98948
gi_66506786	-0.00216	0.00662	24	0.74719	0.86901	-0.00516	0.00849	24	0.54911	0.92643	-0.00678	0.00674	24	0.32443	0.98544
gi_110756613	0.00285	0.00882	24	0.74987	0.86901	0.00951	0.01121	24	0.40449	0.92643	0.00661	0.00907	24	0.47297	0.98948
gi_48104453	0.00632	0.01983	20	0.75347	0.86901	0.01475	0.02764	20	0.59929	0.92643	0.00488	0.02094	20	0.81811	0.98948
gi_48098315	-0.00312	0.00991	24	0.7555	0.86901	0.00569	0.01257	24	0.6549	0.92643	-0.00079	0.01022	24	0.93887	0.98966
gi_110757630	-0.01001	0.032	23	0.75727	0.86901	0.01645	0.04363	23	0.70968	0.92643	0.01261	0.03988	23	0.75479	0.98948
gi_66503776	-0.00226	0.00753	24	0.76635	0.86901	-0.01299	0.00939	24	0.17942	0.8948	-0.00287	0.00788	24	0.71938	0.98948
gi_94158731	-0.02235	0.07442	24	0.76647	0.86901	0.04792	0.09546	24	0.62022	0.92643	0.0168	0.07908	24	0.83353	0.98948
gi_110777963	0.01022	0.03426	18	0.76892	0.86901	0.0001	0.04297	18	0.99819	0.94461	0.01634	0.03437	18	0.64016	0.98948
gi_58585076	-0.00645	0.02179	24	0.76994	0.86901	-0.02623	0.02829	24	0.36315	0.92643	0.0094	0.02283	24	0.6843	0.98948
gi_110750754	-0.00934	0.03164	24	0.77038	0.86901	-0.02031	0.04178	24	0.63126	0.92643	0.00679	0.03366	24	0.84191	0.98948
gi_66557455	0.01185	0.04062	13	0.77515	0.86901	0.01746	0.05192	13	0.74205	0.92758	0.00971	0.04562	13	0.83482	0.98948
gi_66505531	0.00971	0.03342	14	0.77568	0.86901	0.02406	0.03224	14	0.46787	0.92643	0.00419	0.03061	14	0.89314	0.98948
gi_110770725	-0.01164	0.04105	16	0.7804	0.86901	-0.02848	0.04229	16	0.51028	0.92643	-0.01819	0.039	16	0.64713	0.98948
gi_66522386	-0.03937	0.13945	14	0.78179	0.86901	0.16237	0.1754	14	0.37028	0.92643	-0.0104	0.14826	14	0.94505	0.98966
gi_66531429	0.00221	0.00791	24	0.7828	0.86901	0.00235	0.01014	24	0.81894	0.92758	0.00694	0.008	24	0.39407	0.98948
gi_110766472	0.00857	0.03143	23	0.78764	0.86901	-0.00413	0.04058	23	0.91972	0.93389	-0.00011	0.03835	23	0.99775	0.99914
gi_66509654	-0.00733	0.02696	23	0.78811	0.86901	-0.01913	0.03688	23	0.60886	0.92643	-0.02419	0.02961	23	0.42227	0.98948
gi_66508961	0.01127	0.04216	13	0.7934	0.86901	-0.0637	0.05502	13	0.26778	0.92643	-0.00491	0.05255	13	0.92697	0.98966
gi_66530404	-0.00738	0.02809	24	0.79494	0.86901	0.00229	0.03452	24	0.9476	0.93478	-0.01936	0.02818	24	0.4987	0.98948
gi_48101907	-0.01332	0.05062	14	0.79632	0.86901	-0.03205	0.05866	14	0.59342	0.92643	0.01064	0.06522	14	0.87268	0.98948
gi_66534660	-0.00521	0.02	24	0.79656	0.86901	-0.00204	0.02599	24	0.93796	0.93441	0.00174	0.02091	24	0.93425	0.98966
gi_66547531	-0.00269	0.0105	24	0.80029	0.86901	0.00328	0.01337	24	0.80813	0.92758	-0.00474	0.01083	24	0.66575	0.98948
gi_66515987	0.00786	0.03062	17	0.80058	0.86901	0.02997	0.03661	17	0.42431	0.92643	0.02572	0.02904	17	0.38822	0.98948
gi_66535209	-0.00114	0.0045	24	0.80235	0.86901	-0.00383	0.00576	24	0.51213	0.92643	-0.00306	0.00464	24	0.51532	0.98948
gi_110767168	0.00337	0.01338	19	0.8038	0.86901	0.01239	0.01623	19	0.45474	0.92643	0.0011	0.01256	19	0.93095	0.98966
gi_58585214	-0.0027	0.01079	24	0.80454	0.86901	-0.0061	0.01384	24	0.66335	0.92643	0.0013	0.01113	24	0.90786	0.98966
gi_66526748	0.00873	0.03515	8	0.81007	0.86901	0.01654	0.03909	8	0.68336	0.92643	0.01844	0.03127	8	0.57169	0.98948
gi_110760029	0.00721	0.02983	19	0.81169	0.86901	-0.00505	0.0395	19	0.89957	0.9333	0.00528	0.03136	19	0.86803	0.98948
gi_66556287	0.00187	0.00777	24	0.81217	0.86901	0.0021	0.01004	24	0.83615	0.92758	0.00528	0.00802	24	0.51645	0.98948
gi_66558612	-0.00203	0.00853	24	0.81355	0.86901	-0.00844	0.01082	24	0.44294	0.92643	-0.0064	0.00873	24	0.47053	0.98948
gi_110759314	-0.00552	0.02362	24	0.8172	0.86901	0.00233	0.02898	24	0.93652	0.93441	0.01032	0.02329	24	0.66167	0.98948
gi_110757985	-0.00653	0.02823	24	0.81897	0.86901	-0.00859	0.03706	24	0.8187	0.92758	-0.00573	0.03021	24	0.85124	0.98948
gi_66534750	0.00217	0.00945	24	0.8203	0.86901	0.00281	0.01205	24	0.81793	0.92758	0.00344	0.00972	24	0.72606	0.98948
gi_66556180	0.00393	0.01726	24	0.82168	0.86901	0.00493	0.0227	24	0.82985	0.92758	0.00637	0.01865	24	0.73566	0.98948
gi_66513481	-0.00323	0.01421	24	0.82205	0.86901	-0.01507	0.01822	24	0.4164	0.92643	-2e-05	0.01485	24	0.99914	0.99914
gi_66517407	0.00364	0.01602	24	0.82219	0.86901	0.00643	0.02143	24	0.76658	0.92758	-0.00428	0.01754	24	0.80939	0.98948
gi_66505007	0.00204	0.009	24	0.82256	0.86901	0.00254	0.01167	24	0.82959	0.92758	0.0032	0.00938	24	0.73578	0.98948
gi_66520497	0.0039	0.01737	24	0.82421	0.86901	-0.00235	0.02287	24	0.91888	0.93389	0.0008	0.0188	24	0.9664	0.98966
gi_66513527	0.0017	0.00768	24	0.82658	0.86901	0.00735	0.00974	24	0.45755	0.92643	0.00368	0.00789	24	0.64519	0.98948
gi_66504343	0.02575	0.11436	9	0.82685	0.86901	-0.00721	0.11879	9	0.95293	0.93478	-0.00143	0.13492	9	0.99175	0.99639
gi_110765081	0.00399	0.01806	24	0.8271	0.86901	0.01251	0.02315	24	0.59393	0.92643	0.01051	0.01831	24	0.57119	0.98948
gi_110751158	-0.00216	0.00983	24	0.82775	0.86901	-0.00202	0.01261	24	0.87386	0.9333	-0.0016	0.01016	24	0.87646	0.98948
gi_66548758	-0.00335	0.0155	23	0.83089	0.86901	0.00097	0.01936	23	0.96055	0.93534	0.00661	0.01578	23	0.67918	0.98948
gi_66531434	-0.00132	0.00614	24	0.83147	0.86901	-0.00316	0.00796	24	0.69453	0.92643	0.00014	0.00645	24	0.98338	0.99589
gi_66517317	0.00256	0.01194	24	0.83225	0.86901	0.0013	0.01535	24	0.93343	0.93441	0.00488	0.01236	24	0.69648	0.98948
gi_66524519	0.00658	0.03022	8	0.83304	0.86901	-0.01491	0.03789	8	0.70427	0.92643	-0.00823	0.03215	8	0.80438	0.98948
gi_48100966	-0.00146	0.0069	24	0.83432	0.86901	0.00808	0.00901	24	0.37905	0.92643	0.00096	0.00731	24	0.89645	0.98948
gi_110763102	0.00523	0.02539	24	0.83866	0.86901	-0.0038	0.03235	24	0.9074	0.9333	0.00671	0.02552	24	0.79489	0.98948
gi_66556661	0.00264	0.01301	24	0.8407	0.86901	-0.00126	0.01653	24	0.93988	0.93441	-0.00025	0.01333	24	0.98509	0.99589
gi_110759728	-0.01189	0.05855	23	0.84085	0.86901	-0.0472	0.07787	23	0.55037	0.92643	-0.04508	0.06168	23	0.47221	0.98948
gi_48098249	0.00269	0.01334	24	0.84205	0.86901	-0.01349	0.0171	24	0.4381	0.92643	0.00383	0.01371	24	0.78238	0.98948
gi_66548261	0.00258	0.0131	24	0.84568	0.86901	-0.00566	0.01765	24	0.75127	0.92758	-0.00118	0.01384	24	0.93298	0.98966
gi_110773271	-0.00199	0.01027	24	0.84779	0.86901	0.00612	0.01323	24	0.648	0.92643	-0.00051	0.01066	24	0.96247	0.98966
gi_110773165	0.00225	0.01168	24	0.84857	0.86901	-0.00567	0.01478	24	0.70472	0.92643	0.00374	0.01211	24	0.75998	0.98948
gi_66513260	0.00388	0.0201	20	0.84896	0.86901	-0.01635	0.02368	20	0.4979	0.92643	0.00104	0.02241	20	0.96348	0.98966
gi_48103639	0.00208	0.01084	24	0.84974	0.86901	0.00272	0.01406	24	0.84812	0.92758	0.0074	0.01124	24	0.51624	0.98948
gi_66513092	-0.00123	0.0065	24	0.85137	0.86901	0.00812	0.00831	24	0.33812	0.92643	0.00191	0.00679	24	0.78029	0.98948
gi_58585098	-0.01776	0.09454	21	0.85279	0.86901	0.0041	0.13429	21	0.97593	0.93882	-0.0831	0.10821	21	0.45106	0.98948
gi_66533950	-0.00529	0.02829	23	0.85333	0.86901	0.0081	0.03626	23	0.82511	0.92758	0.01485	0.03111	23	0.63767	0.98948
gi_66530060	-0.00458	0.02453	23	0.85347	0.86901	-0.02312	0.02895	23	0.43266	0.92643	-0.00135	0.02413	23	0.95581	0.98966
gi_110777438	0.00357	0.0192	22	0.85406	0.86901	-0.00912	0.02483	22	0.7168	0.92643	0.01098	0.02251	22	0.63048	0.98948
gi_66551115	-0.00371	0.02044	24	0.85741	0.86901	-0.0292	0.02764	24	0.3014	0.92643	-0.00606	0.0227	24	0.79185	0.98948
gi_66547447	-0.00164	0.00904	24	0.85742	0.86901	-0.00408	0.01153	24	0.72648	0.92758	-0.00346	0.0093	24	0.71326	0.98948
gi_66558942	-0.00276	0.01593	23	0.86378	0.87125	-0.01629	0.02052	23	0.43554	0.92643	-0.00381	0.01666	23	0.82101	0.98948
gi_48100320	-0.00494	0.02843	19	0.86378	0.87125	-0.02594	0.03206	19	0.42847	0.92643	-0.01528	0.02645	19	0.5701	0.98948
gi_66560172	0.00456	0.02661	11	0.86699	0.87239	-0.00535	0.03022	11	0.86277	0.9303	0.00245	0.02879	11	0.93373	0.98966
gi_66540596	0.01046	0.06398	19	0.87188	0.87353	0.02454	0.08494	19	0.77576	0.92758	0.00599	0.08531	19	0.94475	0.98966
gi_110768214	0.01089	0.06676	12	0.87314	0.87353	-0.06965	0.08137	12	0.40875	0.92643	0.03241	0.09065	12	0.72693	0.98948
gi_66519842	-0.007	0.04392	22	0.87477	0.87353	-0.01549	0.05168	22	0.76725	0.92758	0.00068	0.0474	22	0.98867	0.99639
gi_66499585	-0.0077	0.04897	24	0.87642	0.87353	-0.06543	0.06062	24	0.29116	0.92643	-0.02151	0.04931	24	0.66665	0.98948
gi_66524108	-0.0068	0.04382	16	0.87863	0.87366	0.0327	0.05192	16	0.53777	0.92643	-0.00637	0.05469	16	0.90872	0.98966
gi_110763453	0.04192	0.27894	12	0.88304	0.87598	0.17417	0.37895	12	0.65402	0.92643	-0.03531	0.22127	12	0.87588	0.98948
gi_48097744	-0.00181	0.01257	24	0.88688	0.87659	0.00043	0.01615	24	0.97916	0.93988	-0.00403	0.01303	24	0.75986	0.98948
gi_66526470	-0.00141	0.00996	24	0.88849	0.87659	-0.01304	0.01248	24	0.30646	0.92643	-0.00091	0.01025	24	0.93013	0.98966
gi_66514614	0.00152	0.01099	24	0.89099	0.87659	-0.00589	0.01423	24	0.68265	0.92643	0.00239	0.01139	24	0.83565	0.98948
gi_58585106	-0.00287	0.02122	24	0.89335	0.87659	-0.00322	0.02537	24	0.8999	0.9333	-0.00306	0.02	24	0.87977	0.98948
gi_110758308	-0.00531	0.03988	21	0.89525	0.87659	0.01184	0.06044	21	0.8465	0.92758	-0.01186	0.04371	21	0.78872	0.98948
gi_66504786	0.00163	0.01286	24	0.9002	0.87659	0.00986	0.01634	24	0.55201	0.92643	0.00628	0.0132	24	0.63846	0.98948
gi_110761627	-0.00368	0.02894	17	0.9003	0.87659	-0.05554	0.03436	17	0.12444	0.88655	-0.01558	0.03593	17	0.66998	0.98948
gi_66525576	-0.00116	0.00936	24	0.90222	0.87659	-0.00441	0.01192	24	0.71503	0.92643	-0.00362	0.00962	24	0.7103	0.98948
gi_66529931	0.00249	0.02007	24	0.90247	0.87659	0.00841	0.02574	24	0.74654	0.92758	0.00584	0.02071	24	0.78036	0.98948
gi_48124643	0.002	0.01649	23	0.9045	0.87659	0.0083	0.02223	23	0.71211	0.92643	0.00876	0.01794	23	0.6297	0.98948
gi_110759577	0.00144	0.01224	24	0.90705	0.87704	0.01065	0.01554	24	0.49984	0.92643	0.00232	0.0126	24	0.85558	0.98948
gi_48102954	-0.00281	0.02454	19	0.90996	0.87783	0.0071	0.03044	19	0.81813	0.92758	-0.0042	0.02887	19	0.88597	0.98948
gi_66508439	0.00129	0.0125	24	0.91874	0.87939	0.0037	0.0161	24	0.82018	0.92758	0.00076	0.01295	24	0.95347	0.98966
gi_66531474	-0.00336	0.03265	24	0.91892	0.87939	0.00909	0.04286	24	0.83378	0.92758	-0.0153	0.03379	24	0.65476	0.98948
gi_110750764	0.00306	0.03008	24	0.91991	0.87939	0.03357	0.0381	24	0.38709	0.92643	0.00736	0.03091	24	0.8138	0.98948
gi_110761725	0.0088	0.0869	16	0.92062	0.87939	0.0553	0.08519	16	0.52543	0.92643	0.02629	0.07326	16	0.72435	0.98948
gi_110777451	0.0043	0.04455	20	0.92401	0.87939	-0.01829	0.0462	20	0.69636	0.92643	-0.02006	0.05021	20	0.69368	0.98948
gi_110762773	0.00147	0.01569	24	0.92631	0.87939	0.01926	0.02006	24	0.34669	0.92643	-0.00989	0.01657	24	0.55612	0.98948
gi_110772145	0.00283	0.03158	13	0.92992	0.87939	-0.00293	0.03784	13	0.93951	0.93441	0.0046	0.03356	13	0.89298	0.98948
gi_66513846	-0.00637	0.07165	11	0.93075	0.87939	0.03907	0.08071	11	0.63785	0.92643	0.01292	0.09013	11	0.88862	0.98948
gi_66526646	-0.0008	0.00922	24	0.93123	0.87939	-0.00125	0.01209	24	0.91872	0.93389	0.00254	0.00971	24	0.79569	0.98948
gi_110749004	0.00173	0.02051	24	0.9334	0.87939	0.0086	0.02612	24	0.74482	0.92758	0.01013	0.02107	24	0.63511	0.98948
gi_58585104	0.00336	0.04051	24	0.93457	0.87939	-0.03269	0.05364	24	0.54799	0.92643	0.00094	0.04284	24	0.9826	0.99589
gi_48097857	-0.00149	0.0198	24	0.94063	0.88312	0.01362	0.02501	24	0.59097	0.92643	0.001	0.02092	24	0.96228	0.98966
gi_48095204	0.00076	0.01097	24	0.94541	0.88562	0.00366	0.01399	24	0.7959	0.92758	0.00085	0.01129	24	0.94082	0.98966
gi_48138568	0.00191	0.03095	16	0.95164	0.88687	0.01538	0.04219	16	0.72019	0.92643	0.00277	0.03618	16	0.93999	0.98966
gi_94400901	-0.00262	0.04293	22	0.9519	0.88687	-0.01692	0.05764	22	0.7718	0.92758	0.01545	0.04396	22	0.72857	0.98948
gi_66512107	0.00146	0.02791	23	0.95875	0.88687	-0.00689	0.03158	23	0.82918	0.92758	0.00426	0.02749	23	0.87811	0.98948
gi_110765839	0.00179	0.03412	19	0.95876	0.88687	0.01066	0.04885	19	0.8295	0.92758	0.02127	0.03558	19	0.55696	0.98948
gi_66512737	-0.00062	0.01224	24	0.96024	0.88687	-0.00573	0.0157	24	0.71861	0.92643	0.00706	0.01253	24	0.57868	0.98948
gi_66523907	0.00091	0.01855	24	0.9613	0.88687	0.02046	0.02286	24	0.37972	0.92643	0.00679	0.01867	24	0.71917	0.98948
gi_66531851	-0.00039	0.00822	24	0.96283	0.88687	-0.0022	0.01048	24	0.83536	0.92758	-0.00122	0.00846	24	0.88644	0.98948
gi_66500170	-0.00447	0.10573	17	0.96677	0.88687	0.05151	0.10967	17	0.64455	0.92643	-0.02267	0.09525	17	0.81477	0.98948
gi_66565903	-0.00374	0.08932	14	0.96718	0.88687	0.08737	0.11207	14	0.44859	0.92643	-0.01576	0.11325	14	0.89131	0.98948
gi_110749015	-0.00045	0.01178	24	0.9697	0.88687	0.00622	0.01547	24	0.69141	0.92643	0.00357	0.01242	24	0.77628	0.98948
gi_110750934	0.00106	0.02775	22	0.96994	0.88687	0.02726	0.03615	22	0.45876	0.92643	0.01535	0.02885	22	0.60009	0.98948
gi_110758613	-0.00128	0.04247	12	0.97647	0.88905	-0.04547	0.05208	12	0.39972	0.92643	0.01379	0.05617	12	0.81024	0.98948
gi_66530527	-0.00022	0.00742	24	0.97655	0.88905	-0.00746	0.00936	24	0.43305	0.92643	-0.00447	0.0076	24	0.56195	0.98948
gi_48095525	4e-05	0.00405	24	0.99166	0.89664	-0.00264	0.00518	24	0.61563	0.92643	-0.00241	0.00417	24	0.56864	0.98948
gi_48104663	-0.00023	0.02984	20	0.99395	0.89664	0.00316	0.03477	20	0.92847	0.93441	-0.00383	0.0319	20	0.90555	0.98966
gi_110750162	5e-05	0.00801	24	0.99487	0.89664	-0.00194	0.01035	24	0.85301	0.92758	-0.0032	0.00833	24	0.70472	0.98948
gi_66534671	-0.00011	0.01788	24	0.99529	0.89664	0.0055	0.02225	24	0.8069	0.92758	0.00301	0.01817	24	0.86987	0.98948
gi_110758823	-7e-05	0.01192	24	0.99554	0.89664	-0.00973	0.01529	24	0.53042	0.92643	-0.00222	0.01241	24	0.85966	0.98948
gi_110761876	0	0.01329	24	0.99983	0.89858	-0.00197	0.01722	24	0.90989	0.9333	0.00097	0.01385	24	0.94454	0.98966

## Sheet: BL-Y2
Protein GI	R24 Value	R24 SE	R24 DF	R24 p-value	R24 q-value	R48 Value	R48 SE	R48 DF	R48 p-value	R48 q-value	U24 Value	U24 SE	U24 DF	U24 p-value	U24 q-value	U48 Value	U48 SE	U48 DF	U48 p-value	U48 q-value
gi_110748820	1.64609	1.13293	32	0.155976	0.84922	2.10579	1.3609	32	0.131613	0.958205	1.50502	1.34905	32	0.272898	0.96058	2.07948	1.66252	32	0.220076	0.999429
gi_110748949	0.393835	0.49066	34	0.427745	0.84922	0.513872	0.57157	34	0.374947	0.958205	0.548989	0.558085	34	0.332211	0.96058	0.673906	0.675804	34	0.325716	0.999429
gi_110749004	-3.07584	3.46998	22	0.384982	0.84922	-2.33449	4.1578	22	0.58015	0.958205	-3.22231	3.88683	22	0.41599	0.96058	-1.79389	4.98374	22	0.722318	0.999429
gi_110749015	-0.772481	0.819756	34	0.352671	0.84922	-0.926524	0.959778	34	0.341185	0.958205	-0.415548	0.952956	34	0.665548	0.96058	-0.507047	1.15798	34	0.664247	0.999429
gi_110749017	0.158215	0.8012	34	0.844634	0.854062	0.405324	0.936123	34	0.667763	0.958205	0.100774	0.91621	34	0.913064	0.96058	0.668502	1.10775	34	0.550195	0.999429
gi_110749036	1.118	0.853164	34	0.198839	0.84922	1.29211	1.01295	34	0.210746	0.958205	0.984232	0.99404	34	0.329103	0.96058	1.07601	1.22048	34	0.384169	0.999429
gi_110749067	0.177301	1.47305	30	0.904998	0.859739	0.483892	1.74977	30	0.784025	0.98118	0.365535	1.68348	30	0.829577	0.96058	0.643857	2.1092	30	0.762275	0.999429
gi_110749082	-2.0441	1.38299	34	0.148603	0.84922	-1.80846	1.62229	34	0.272773	0.958205	-1.50883	1.60802	34	0.3547	0.96058	-1.98231	1.9214	34	0.309495	0.999429
gi_110749420	0.04951	0.965287	29	0.959446	0.870059	0.163672	1.19207	29	0.891742	0.98118	-0.343886	1.1274	29	0.762525	0.96058	0.274475	1.44501	29	0.850674	0.999429
gi_110749515	2.05524	2.35423	19	0.393565	0.84922	1.78749	2.57101	19	0.495315	0.958205	2.81552	2.5757	19	0.288013	0.96058	1.85836	3.05477	19	0.550163	0.999429
gi_110749558	-0.392093	0.647559	34	0.548872	0.84922	-0.505582	0.758277	34	0.509431	0.958205	-0.636183	0.737523	34	0.394404	0.96058	-0.742373	0.896417	34	0.413358	0.999429
gi_110749614	-0.584048	0.596187	34	0.334184	0.84922	-0.823633	0.701456	34	0.248483	0.958205	-0.789086	0.685834	34	0.257945	0.96058	-1.00105	0.837311	34	0.240143	0.999429
gi_110749616	1.82213	1.15344	34	0.123428	0.84922	1.93667	1.38054	34	0.169732	0.958205	2.26639	1.30746	34	0.0920808	0.96058	2.6735	1.6329	34	0.110797	0.999429
gi_110749621	-1.32486	0.784531	34	0.100425	0.84922	-1.52197	0.92937	34	0.11072	0.958205	-1.73202	0.884771	34	0.0585262	0.96058	-1.75803	1.1135	34	0.123634	0.999429
gi_110749631	0.559818	0.805068	34	0.491551	0.84922	0.255997	0.960733	34	0.791494	0.98118	0.171813	0.933628	34	0.855085	0.96058	0.110043	1.14803	34	0.9242	0.999429
gi_110749824	-2.10385	1.29363	24	0.116942	0.84922	-2.94193	1.56319	24	0.0720169	0.958205	-2.93117	1.43713	24	0.0525443	0.96058	-3.77956	1.92805	24	0.0616685	0.999429
gi_110750119	0.592856	1.76299	19	0.740346	0.84922	0.902657	2.0819	19	0.669481	0.958205	0.483726	2.13575	19	0.82324	0.96058	1.42194	2.55324	19	0.584087	0.999429
gi_110750162	-0.179783	0.517255	34	0.730305	0.84922	-0.251711	0.611886	34	0.683384	0.958205	-0.356908	0.593976	34	0.551905	0.96058	-0.503364	0.725986	34	0.492798	0.999429
gi_110750672	1.63607	1.1215	33	0.154066	0.84922	1.04053	1.37755	33	0.455398	0.958205	0.981088	1.33913	33	0.468954	0.96058	1.00522	1.65665	33	0.548151	0.999429
gi_110750674	-0.124153	0.881344	34	0.888805	0.859739	0.100672	1.04077	34	0.92351	0.988047	0.153299	1.01439	34	0.880771	0.96058	0.148228	1.23803	34	0.905402	0.999429
gi_110750676	-0.610871	0.928411	34	0.514986	0.84922	-0.580807	1.09394	34	0.598918	0.958205	-0.506068	1.05754	34	0.635333	0.96058	-0.448871	1.30067	34	0.73214	0.999429
gi_110750754	-0.557672	0.71433	34	0.440386	0.84922	-0.699639	0.8654	34	0.424448	0.958205	-0.724156	0.830887	34	0.389569	0.96058	-0.682392	1.05279	34	0.521224	0.999429
gi_110750764	-0.514963	1.24961	34	0.682854	0.84922	-0.420492	1.46352	34	0.775614	0.98118	-0.383521	1.43111	34	0.790328	0.96058	-0.231689	1.73681	34	0.894664	0.999429
gi_110750766	-0.10049	1.41143	33	0.943671	0.865333	0.682766	1.6563	33	0.68284	0.958205	-0.131877	1.58936	33	0.934373	0.96215	0.567048	1.97603	33	0.775935	0.999429
gi_110750903	-0.456053	0.690303	27	0.514431	0.84922	0.131093	0.793269	27	0.869973	0.98118	-0.164851	0.810265	27	0.840307	0.96058	0.198605	0.931171	27	0.832707	0.999429
gi_110750934	-0.212229	0.969294	32	0.828078	0.854062	-0.651294	1.14795	32	0.574431	0.958205	-0.748682	1.10326	32	0.502265	0.96058	-0.523615	1.35935	32	0.702641	0.999429
gi_110751008	-0.484451	1.84886	32	0.79498	0.854062	-0.881937	2.22283	32	0.694175	0.962714	-0.770835	2.17066	32	0.724833	0.96058	0.0550583	2.71777	32	0.983963	0.999429
gi_110751012	-1.68251	2.91458	29	0.56821	0.84922	-0.41907	3.37097	29	0.901922	0.98118	-0.631948	3.43536	29	0.85533	0.96058	-0.555106	4.14925	29	0.894497	0.999429
gi_110751100	-4.77486	3.3636	19	0.171933	0.84922	-6.15312	3.76507	19	0.118663	0.958205	-6.10598	3.88183	19	0.132232	0.96058	-6.8105	4.19671	19	0.121103	0.999429
gi_110751158	-0.540509	0.584041	34	0.361247	0.84922	-0.142147	0.692478	34	0.838583	0.98118	-0.258846	0.676654	34	0.704443	0.96058	0.0229757	0.821439	34	0.97785	0.999429
gi_110751295	-0.0870775	0.542302	34	0.873382	0.859739	-0.00145818	0.637429	34	0.998188	0.99186	-0.147548	0.623689	34	0.814407	0.96058	-0.0248851	0.764884	34	0.974236	0.999429
gi_110751310	-0.0488917	1.15505	22	0.966618	0.871738	-1.28155	1.50679	22	0.404199	0.958205	-0.602613	1.50946	22	0.693577	0.96058	-2.22184	1.89084	22	0.252535	0.999429
gi_110751312	0.764785	1.21535	17	0.537537	0.84922	0.366785	1.41199	17	0.798165	0.98118	0.370474	1.32442	17	0.783063	0.96058	0.383086	1.65938	17	0.820178	0.999429
gi_110751318	1.27957	3.3802	27	0.707983	0.84922	1.77863	3.86847	27	0.649358	0.958205	0.403139	3.66613	27	0.913252	0.96058	1.40259	4.47472	27	0.75635	0.999429
gi_110751360	0.700171	1.18853	33	0.5598	0.84922	1.62677	1.38389	33	0.248202	0.958205	1.55445	1.37825	33	0.26752	0.96058	1.96777	1.66252	33	0.245025	0.999429
gi_110754998	0.199683	0.609433	34	0.745183	0.84922	0.0782593	0.713178	34	0.913266	0.984764	0.082481	0.698526	34	0.9067	0.96058	-0.147226	0.845523	34	0.8628	0.999429
gi_110755329	2.35752	2.20153	32	0.292246	0.84922	3.21925	2.7118	32	0.243915	0.958205	3.78039	2.63205	32	0.160625	0.96058	3.81018	3.15463	32	0.235974	0.999429
gi_110755367	1.6952	1.31707	34	0.206754	0.84922	1.87687	1.53232	34	0.229047	0.958205	2.42594	1.47451	34	0.109133	0.96058	2.73741	1.80678	34	0.138997	0.999429
gi_110755382	2.25732	1.049	32	0.0390556	0.84922	2.72968	1.19355	32	0.0289534	0.958205	2.50869	1.23074	32	0.0498494	0.96058	2.89273	1.45522	32	0.0554438	0.999429
gi_110755553	-0.122873	0.766769	34	0.873635	0.859739	-0.177791	0.912226	34	0.846633	0.98118	-0.0379726	0.886484	34	0.966084	0.971344	-0.0474535	1.08986	34	0.965525	0.999429
gi_110755689	0.554639	2.05307	25	0.789262	0.854062	-0.162211	2.43644	25	0.947448	0.988047	0.860923	2.26689	25	0.707315	0.96058	0.164252	2.83625	25	0.954279	0.999429
gi_110755732	1.0186	1.60534	25	0.531514	0.84922	0.742427	2.06164	25	0.721786	0.963824	1.01549	1.91403	25	0.600411	0.96058	0.498395	2.39679	25	0.836958	0.999429
gi_110755762	-1.03216	1.6647	21	0.541909	0.84922	-2.04643	2.11148	21	0.34348	0.958205	-1.99942	2.01578	21	0.332546	0.96058	-2.94358	2.60969	21	0.272068	0.999429
gi_110755784	-0.964086	1.40462	26	0.498556	0.84922	-2.04693	1.66429	26	0.229744	0.958205	-2.03059	1.68106	26	0.237948	0.96058	-3.09232	2.02473	26	0.138767	0.999429
gi_110756003	-0.0609522	0.462022	34	0.895821	0.859739	0.0571651	0.542626	34	0.916718	0.984764	-0.0980972	0.528145	34	0.853753	0.96058	0.0443788	0.641607	34	0.945261	0.999429
gi_110756011	-0.553636	0.612126	34	0.372123	0.84922	-0.379844	0.731189	34	0.606785	0.958205	-0.383805	0.710256	34	0.59246	0.96058	-0.65745	0.871461	34	0.455789	0.999429
gi_110756013	0.0451401	0.528303	34	0.93241	0.86239	-0.362785	0.621376	34	0.56318	0.958205	0.136629	0.606525	34	0.823121	0.96058	-0.301003	0.740273	34	0.686842	0.999429
gi_110756016	-0.00030271	0.741868	34	0.999677	0.877403	0.195194	0.878296	34	0.825455	0.98118	0.153818	0.861812	34	0.859403	0.96058	0.269176	1.05185	34	0.799565	0.999429
gi_110756063	0.857395	0.661179	34	0.203443	0.84922	0.693989	0.789896	34	0.385795	0.958205	0.859027	0.770888	34	0.272952	0.96058	0.760136	0.942988	34	0.425791	0.999429
gi_110756097	-0.566221	1.23679	29	0.650496	0.84922	-0.978673	1.47804	29	0.513108	0.958205	-1.48891	1.48465	29	0.324219	0.96058	-1.33107	1.81505	29	0.469231	0.999429
gi_110756123	-0.234693	0.4838	34	0.630714	0.84922	-0.480751	0.569755	34	0.404687	0.958205	-0.300529	0.555512	34	0.592038	0.96058	-0.60572	0.679635	34	0.379063	0.999429
gi_110756254	-0.307643	0.703933	34	0.66485	0.84922	-0.0333913	0.833522	34	0.968279	0.988047	-0.381993	0.8086	34	0.63965	0.96058	-0.0928953	0.988099	34	0.92565	0.999429
gi_110756571	-0.360855	0.871782	32	0.681688	0.84922	0.1433	1.04182	32	0.89146	0.98118	-0.434198	1.01412	32	0.671408	0.96058	0.1697	1.26722	32	0.894309	0.999429
gi_110756584	0.150704	0.664808	34	0.822024	0.854062	0.162195	0.767854	34	0.833967	0.98118	0.290443	0.775972	34	0.710509	0.96058	0.283596	0.932016	34	0.762767	0.999429
gi_110756613	0.675993	0.842604	34	0.427971	0.84922	0.567713	1.00488	34	0.575813	0.958205	0.497698	0.976687	34	0.613639	0.96058	0.432709	1.20189	34	0.721056	0.999429
gi_110756698	0.0530928	1.0103	34	0.958397	0.870059	0.046414	1.20091	34	0.969396	0.988047	0.303414	1.18119	34	0.798826	0.96058	0.238499	1.45377	34	0.870659	0.999429
gi_110756705	1.43551	1.92758	19	0.465551	0.84922	3.08349	2.03476	19	0.146129	0.958205	3.11272	2.09446	19	0.153641	0.96058	4.17984	2.44677	19	0.103865	0.999429
gi_110756725	-0.521984	0.958765	32	0.589917	0.84922	-0.718781	1.10278	32	0.519192	0.958205	-1.08424	1.06547	32	0.316492	0.96058	-1.33513	1.30778	32	0.314955	0.999429
gi_110756783	0.635493	0.880095	34	0.475187	0.84922	1.02622	1.02372	34	0.323212	0.958205	0.868262	1.01047	34	0.396212	0.96058	1.22737	1.21909	34	0.321148	0.999429
gi_110756835	-0.793401	0.820681	34	0.340491	0.84922	-1.32669	0.953253	34	0.173036	0.958205	-1.21826	0.946745	34	0.20686	0.96058	-1.60986	1.15251	34	0.171517	0.999429
gi_110756927	-0.141895	1.564	30	0.928314	0.86239	-1.47963	1.79356	30	0.415902	0.958205	-0.0290219	1.73576	30	0.986771	0.973066	-1.90503	2.09045	30	0.369403	0.999429
gi_110757390	-1.07466	0.903221	34	0.242363	0.84922	-1.57657	1.04903	34	0.142099	0.958205	-1.56464	1.02282	34	0.135332	0.96058	-1.81413	1.25229	34	0.156593	0.999429
gi_110757630	-1.11258	1.4969	29	0.463308	0.84922	-2.44386	1.69276	29	0.159537	0.958205	-1.43001	1.65037	29	0.393341	0.96058	-2.39076	1.98844	29	0.238962	0.999429
gi_110757651	0.761484	0.892453	34	0.399493	0.84922	0.953966	1.04394	34	0.367248	0.958205	0.886036	1.02212	34	0.392095	0.96058	1.1612	1.2378	34	0.354801	0.999429
gi_110757658	-0.292506	2.0288	18	0.886963	0.859739	1.2497	2.40395	18	0.609499	0.958205	1.03864	2.30853	18	0.658144	0.96058	1.29007	2.71802	18	0.640754	0.999429
gi_110757903	1.48889	4.96836	18	0.767859	0.851763	0.19147	6.17346	18	0.975599	0.988047	1.94274	5.37834	18	0.722144	0.96058	-0.302507	7.21512	18	0.967019	0.999429
gi_110757951	-0.729679	1.13023	32	0.52314	0.84922	-1.38891	1.29321	32	0.290853	0.958205	-0.964858	1.29263	32	0.460858	0.96058	-1.87387	1.51807	32	0.226052	0.999429
gi_110757994	0.0131137	2.30379	15	0.995533	0.875899	-2.84961	2.37051	15	0.247956	0.958205	-2.0384	2.2252	15	0.374131	0.96058	-4.15655	2.79703	15	0.157977	0.999429
gi_110758074	1.72456	1.71193	31	0.321554	0.84922	2.5998	2.00152	31	0.203551	0.958205	2.96817	2.01236	31	0.150305	0.96058	3.4095	2.50595	31	0.183462	0.999429
gi_110758113	-0.134528	2.44638	16	0.956827	0.870059	1.72482	2.70467	16	0.532677	0.958205	1.0491	2.87606	16	0.720059	0.96058	1.60464	3.14387	16	0.616738	0.999429
gi_110758129	-0.778629	0.835101	34	0.357716	0.84922	-0.542746	0.982909	34	0.584435	0.958205	-0.762922	0.957073	34	0.430901	0.96058	-0.769415	1.15906	34	0.511277	0.999429
gi_110758163	-0.23898	1.00882	29	0.814407	0.854062	-0.199745	1.16084	29	0.864579	0.98118	-0.00240235	1.18088	29	0.998391	0.977759	-0.447931	1.38366	29	0.748467	0.999429
gi_110758189	-0.980132	3.59804	16	0.788793	0.854062	-3.83209	3.98857	16	0.350964	0.958205	-2.19061	3.85261	16	0.57752	0.96058	-4.62961	4.74465	16	0.343709	0.999429
gi_110758214	0.607881	1.92782	25	0.755136	0.84922	-0.204661	2.28299	25	0.929283	0.988047	0.31301	2.2225	25	0.889128	0.96058	-0.86493	2.83791	25	0.763059	0.999429
gi_110758324	-1.95958	0.965496	23	0.0541209	0.84922	-1.94749	1.15136	23	0.104256	0.958205	-2.22843	1.05869	23	0.0464303	0.96058	-2.14482	1.4073	23	0.141125	0.999429
gi_110758534	-2.1496	1.68081	24	0.213157	0.84922	-2.38075	1.96328	24	0.237069	0.958205	-3.00939	1.88443	24	0.123356	0.96058	-2.12015	2.32273	24	0.370435	0.999429
gi_110758626	2.33947	2.03284	22	0.262156	0.84922	1.63243	2.59795	22	0.536242	0.958205	3.30806	2.30539	22	0.165373	0.96058	2.41937	3.11908	22	0.446204	0.999429
gi_110758754	0.288377	1.1355	34	0.801053	0.854062	0.186448	1.32252	34	0.888718	0.98118	0.611915	1.2928	34	0.639005	0.96058	0.40676	1.56349	34	0.796309	0.999429
gi_110758758	-0.180983	1.16961	34	0.877943	0.859739	-0.261559	1.36332	34	0.848998	0.98118	0.366009	1.33507	34	0.785629	0.96058	-0.202134	1.61416	34	0.901082	0.999429
gi_110758819	2.45193	1.40267	34	0.0894821	0.84922	3.11759	1.62566	34	0.0635759	0.958205	2.64136	1.60814	34	0.109706	0.96058	3.56653	1.95537	34	0.0769572	0.999429
gi_110758823	-1.2091	1.0514	34	0.258174	0.84922	-0.440073	1.26229	34	0.729517	0.963824	-0.529775	1.23323	34	0.670208	0.96058	-0.0765979	1.50488	34	0.959703	0.999429
gi_110758825	-0.242093	1.1375	27	0.833059	0.854062	-0.658766	1.32747	27	0.62373	0.958205	-0.245746	1.28489	27	0.849754	0.96058	-0.946707	1.6228	27	0.564481	0.999429
gi_110758921	-0.344449	0.887321	34	0.700295	0.84922	-0.867077	1.04122	34	0.410799	0.958205	-0.814111	1.01396	34	0.427606	0.96058	-1.67507	1.22163	34	0.179303	0.999429
gi_110759146	-0.657439	1.00674	34	0.518122	0.84922	-1.17269	1.16795	34	0.322443	0.958205	-1.08298	1.14282	34	0.350002	0.96058	-1.43203	1.38505	34	0.308472	0.999429
gi_110759191	4.5623	3.50126	34	0.201315	0.84922	4.29211	4.0873	34	0.301075	0.958205	4.07796	4.02363	34	0.317978	0.96058	4.50658	4.84268	34	0.358624	0.999429
gi_110759314	1.60421	1.47359	34	0.283971	0.84922	1.58503	1.76958	34	0.376704	0.958205	1.33144	1.7302	34	0.446891	0.96058	1.30747	2.15905	34	0.548818	0.999429
gi_110759396	-1.6759	0.875442	34	0.0640226	0.84922	-2.12146	1.00496	34	0.0422054	0.958205	-1.96007	0.978748	34	0.0532435	0.96058	-2.46854	1.19285	34	0.0461724	0.999429
gi_110759500	6.4956	2.08998	28	0.0042931	0.610578	6.73981	2.35518	28	0.00788548	0.958205	7.8139	2.35203	28	0.00249471	0.68332	7.65674	2.93347	28	0.0143716	0.999429
gi_110759540	-1.64173	0.801917	34	0.0484234	0.84922	-1.35795	1.0159	34	0.190198	0.958205	-1.6737	0.969773	34	0.0934493	0.96058	-1.53231	1.24027	34	0.225128	0.999429
gi_110759577	-2.75583	1.25999	34	0.0357034	0.84922	-3.64322	1.45845	34	0.0174888	0.958205	-3.1914	1.44122	34	0.0336093	0.96058	-4.11998	1.73953	34	0.0236886	0.999429
gi_110759591	-0.502371	1.6072	26	0.757098	0.84922	0.212091	1.74713	26	0.904312	0.98118	0.679756	1.68907	26	0.690648	0.96058	0.375346	1.99619	26	0.852312	0.999429
gi_110759728	-1.82749	1.64662	31	0.275603	0.84922	-1.747	1.97848	31	0.384034	0.958205	-1.72073	1.99094	31	0.394073	0.96058	-2.45469	2.44349	31	0.322876	0.999429
gi_110759783	-0.033147	0.531621	34	0.950649	0.86849	-0.29235	0.62363	34	0.642213	0.958205	-0.196226	0.614399	34	0.751394	0.96058	-0.39958	0.74661	34	0.596001	0.999429
gi_110759996	3.65812	1.97749	25	0.0761859	0.84922	4.18961	2.54532	25	0.112278	0.958205	4.00241	2.60949	25	0.13764	0.96058	6.1235	3.09478	25	0.0589717	0.999429
gi_110760009	-0.253406	1.04399	34	0.809674	0.854062	-0.413767	1.2246	34	0.73753	0.97021	0.0538999	1.19007	34	0.96414	0.971344	-0.351229	1.45245	34	0.810373	0.999429
gi_110760029	0.319132	1.21185	27	0.794285	0.854062	-0.407416	1.4325	27	0.778267	0.98118	-0.598083	1.38528	27	0.669358	0.96058	-0.687435	1.7295	27	0.694141	0.999429
gi_110760062	0.374924	1.33871	34	0.781126	0.854062	-0.0200039	1.57694	34	0.989953	0.989354	-0.0664208	1.53469	34	0.965732	0.971344	-0.0927635	1.88937	34	0.961129	0.999429
gi_110760082	-0.981533	1.02255	34	0.34389	0.84922	-0.851709	1.22383	34	0.491198	0.958205	-0.785976	1.20789	34	0.519614	0.96058	-0.719122	1.47613	34	0.629266	0.999429
gi_110760095	-0.501902	2.82325	19	0.860781	0.859739	-0.367773	3.04535	19	0.905145	0.98118	0.274307	3.22504	19	0.933107	0.96215	-0.0814861	3.63072	19	0.982328	0.999429
gi_110760134	-1.03832	1.63114	31	0.529083	0.84922	-2.23416	1.90304	31	0.249337	0.958205	-2.37924	1.92443	31	0.225621	0.96058	-3.57859	2.26026	31	0.12351	0.999429
gi_110760259	3.08779	5.1974	19	0.559451	0.84922	3.88832	6.20643	19	0.538443	0.958205	4.50301	5.55857	19	0.427912	0.96058	4.8262	7.12108	19	0.50611	0.999429
gi_110760290	3.25183	3.62952	31	0.377189	0.84922	2.33404	4.3161	31	0.592527	0.958205	2.2934	4.21075	31	0.589889	0.96058	2.0479	5.23661	31	0.698418	0.999429
gi_110760701	-0.374426	0.485184	34	0.445611	0.84922	-0.252984	0.578962	34	0.664901	0.958205	-0.453754	0.560599	34	0.423908	0.96058	-0.239967	0.691873	34	0.730852	0.999429
gi_110760845	-0.332293	0.707662	34	0.641664	0.84922	-0.737694	0.833655	34	0.38243	0.958205	-0.598348	0.801136	34	0.460273	0.96058	-0.846096	0.985737	34	0.396717	0.999429
gi_110760871	-0.0507384	0.501954	34	0.920079	0.859739	-0.128139	0.585971	34	0.828209	0.98118	-0.029845	0.574331	34	0.958861	0.971344	-0.0567858	0.695328	34	0.93539	0.999429
gi_110761214	1.48749	0.589572	34	0.0164795	0.84922	1.56422	0.712651	34	0.0350955	0.958205	1.63744	0.709858	34	0.0272923	0.96058	1.52563	0.887607	34	0.0947431	0.999429
gi_110761334	2.43334	2.2987	34	0.297257	0.84922	4.37348	2.6006	34	0.101788	0.958205	4.3639	2.54547	34	0.0955631	0.96058	5.3942	3.0643	34	0.0873453	0.999429
gi_110761364	3.8797	2.62785	34	0.149045	0.84922	3.71216	3.11412	34	0.241499	0.958205	3.33029	3.07398	34	0.286263	0.96058	3.62351	3.73988	34	0.339445	0.999429
gi_110761561	0.179646	0.553743	34	0.747607	0.84922	-0.0224014	0.65587	34	0.972953	0.988047	0.113531	0.639667	34	0.86018	0.96058	0.0746551	0.781523	34	0.924459	0.999429
gi_110761627	-2.70103	2.21187	19	0.236966	0.84922	-3.27162	2.80862	19	0.258497	0.958205	-4.10821	2.70785	19	0.145692	0.96058	-6.17269	3.21794	19	0.070238	0.999429
gi_110761725	-1.96931	2.34516	29	0.407927	0.84922	-2.24156	2.81916	29	0.433006	0.958205	-2.57359	2.7084	29	0.349851	0.96058	-2.68564	3.37239	29	0.432294	0.999429
gi_110761815	0.763082	1.1482	27	0.51195	0.84922	1.26391	1.26761	27	0.327579	0.958205	1.27878	1.32255	27	0.342172	0.96058	1.31277	1.50273	27	0.390046	0.999429
gi_110761825	-0.0569574	2.61332	19	0.982839	0.872106	0.801831	3.06637	19	0.796527	0.98118	0.322385	3.12572	19	0.918933	0.96058	1.3853	3.74773	19	0.71574	0.999429
gi_110761827	-1.08847	0.95301	34	0.261374	0.84922	-1.16757	1.11888	34	0.304075	0.958205	-1.25263	1.09637	34	0.261217	0.96058	-1.56959	1.35006	34	0.253086	0.999429
gi_110761835	-2.49319	1.82401	20	0.186833	0.84922	-1.36986	2.79672	20	0.629597	0.958205	-2.08555	2.42311	20	0.399609	0.96058	-2.74267	3.31897	20	0.418349	0.999429
gi_110761876	0.508122	1.33604	34	0.706074	0.84922	0.321131	1.57089	34	0.839239	0.98118	0.337229	1.53326	34	0.827231	0.96058	0.18697	1.86541	34	0.92075	0.999429
gi_110761886	1.25982	1.51339	28	0.4122	0.84922	1.73624	1.88555	28	0.365016	0.958205	1.84576	1.74263	28	0.298568	0.96058	1.86961	2.26727	28	0.416562	0.999429
gi_110761968	0.423926	0.665198	34	0.528203	0.84922	0.38384	0.77526	34	0.623707	0.958205	0.520131	0.758062	34	0.497282	0.96058	0.640482	0.913137	34	0.487822	0.999429
gi_110762076	-0.121016	0.790155	34	0.879181	0.859739	-0.329454	0.934477	34	0.726599	0.963824	0.0567543	0.907141	34	0.95048	0.971344	-0.525858	1.1187	34	0.641311	0.999429
gi_110762180	-0.570957	0.595286	34	0.344264	0.84922	-0.558629	0.704362	34	0.43322	0.958205	-0.727291	0.679018	34	0.291672	0.96058	-0.664485	0.832467	34	0.430288	0.999429
gi_110762335	-0.53493	1.66603	28	0.750533	0.84922	-0.765858	1.85916	28	0.683521	0.958205	-0.398081	1.8742	28	0.833333	0.96058	-0.808984	2.18273	28	0.713703	0.999429
gi_110762376	-1.76877	1.57503	25	0.272102	0.84922	-2.60095	1.74993	25	0.149699	0.958205	-2.38171	1.76496	25	0.189292	0.96058	-3.31751	2.14292	25	0.134158	0.999429
gi_110762380	-8.16853	3.26929	21	0.020843	0.84922	-8.86218	3.58623	21	0.022111	0.958205	-8.46599	3.83359	21	0.0384714	0.96058	-9.98116	4.43435	21	0.0352334	0.999429
gi_110762620	-0.210813	0.665892	34	0.753492	0.84922	-0.00211372	0.790226	34	0.997881	0.99186	-0.0413174	0.771925	34	0.957627	0.971344	-0.261014	0.952912	34	0.78581	0.999429
gi_110762641	-6.77116	4.33252	19	0.134586	0.84922	-8.18812	4.56621	19	0.0888756	0.958205	-11.181	4.5354	19	0.0233881	0.96058	-11.2734	5.55792	19	0.0567795	0.999429
gi_110762648	1.20483	0.761503	31	0.123762	0.84922	1.67976	0.889967	31	0.0684943	0.958205	1.38684	0.860839	31	0.117309	0.96058	2.09471	1.05638	31	0.0562984	0.999429
gi_110762773	-0.480575	1.27707	33	0.709093	0.84922	-0.252623	1.53194	33	0.870025	0.98118	-1.00615	1.49794	33	0.50646	0.96058	-0.765737	1.84755	33	0.681218	0.999429
gi_110762813	-1.62238	2.53591	17	0.530855	0.84922	-3.33895	3.15307	17	0.304438	0.958205	-1.47321	3.01009	17	0.630798	0.96058	-3.73704	3.81666	17	0.341242	0.999429
gi_110762823	0.821668	0.907027	30	0.372212	0.84922	1.2269	1.04794	30	0.250909	0.958205	0.848446	1.07611	30	0.436625	0.96058	1.49465	1.23175	30	0.234434	0.999429
gi_110762877	0.432037	0.358934	34	0.237032	0.84922	0.361204	0.434507	34	0.411607	0.958205	0.359381	0.42232	34	0.400741	0.96058	0.482848	0.517111	34	0.357022	0.999429
gi_110762902	0.464583	0.475758	34	0.335709	0.84922	0.580157	0.5558	34	0.303932	0.958205	0.533972	0.544582	34	0.333757	0.96058	0.794668	0.655963	34	0.234075	0.999429
gi_110762998	-1.86462	2.9587	31	0.533171	0.84922	-1.20198	3.34389	31	0.721692	0.963824	0.222275	3.2551	31	0.945997	0.970472	-1.84288	3.81676	31	0.632602	0.999429
gi_110763051	0.328526	0.496718	34	0.512818	0.84922	0.34866	0.588419	34	0.557411	0.958205	0.0948018	0.58403	34	0.872012	0.96058	0.463316	0.705634	34	0.515861	0.999429
gi_110763102	-0.6881	0.689177	34	0.325121	0.84922	-0.509805	0.83101	34	0.543644	0.958205	-0.435783	0.803755	34	0.591228	0.96058	-0.529852	1.00478	34	0.601387	0.999429
gi_110763187	2.78744	2.43269	19	0.266095	0.84922	2.99882	3.36387	19	0.383823	0.958205	3.32233	2.96345	19	0.276215	0.96058	3.56219	4.01372	19	0.385905	0.999429
gi_110763326	0.873404	0.541469	34	0.115983	0.84922	0.99765	0.64551	34	0.131478	0.958205	0.956886	0.627157	34	0.136321	0.96058	1.26598	0.768122	34	0.108535	0.999429
gi_110763375	-2.17155	1.87685	32	0.255829	0.84922	-3.65007	2.2154	32	0.109224	0.958205	-3.11344	2.17083	32	0.16121	0.96058	-4.12397	2.68035	32	0.133734	0.999429
gi_110763383	0.506695	0.69677	33	0.472228	0.84922	0.35919	0.858517	33	0.678376	0.958205	0.246601	0.827968	33	0.767693	0.96058	0.309816	1.02459	33	0.764259	0.999429
gi_110763386	-1.91767	0.721206	34	0.0118641	0.84922	-2.14318	0.850875	34	0.0166454	0.958205	-2.30817	0.814185	34	0.00766152	0.96058	-2.34724	1.02648	34	0.0285633	0.999429
gi_110763546	0.386325	0.804698	34	0.63424	0.84922	0.44331	0.955665	34	0.645693	0.958205	0.605278	0.957157	34	0.531375	0.96058	0.531995	1.16529	34	0.65091	0.999429
gi_110763730	-0.107287	0.873022	34	0.902917	0.859739	-0.461297	1.01671	34	0.652915	0.958205	0.086607	1.0005	34	0.931526	0.96215	-0.432608	1.20859	34	0.722597	0.999429
gi_110763826	0.447326	0.495517	34	0.373013	0.84922	0.302632	0.583568	34	0.607407	0.958205	0.343342	0.570616	34	0.551363	0.96058	0.342169	0.691657	34	0.623987	0.999429
gi_110763879	0.802136	1.6242	34	0.624577	0.84922	0.920572	1.94127	34	0.638381	0.958205	0.594555	1.86155	34	0.751387	0.96058	0.529556	2.29684	34	0.819039	0.999429
gi_110763897	-1.41396	1.2089	34	0.250289	0.84922	-1.35152	1.48766	34	0.370015	0.958205	-1.97807	1.38731	34	0.163034	0.96058	-1.04225	1.82562	34	0.571822	0.999429
gi_110763974	-2.54939	1.50919	31	0.101209	0.84922	-2.69287	1.76878	31	0.138034	0.958205	-2.17455	1.72671	31	0.217302	0.96058	-2.42903	2.10663	31	0.257706	0.999429
gi_110764071	3.44081	1.83118	27	0.0710776	0.84922	3.53825	2.22509	27	0.123441	0.958205	3.46563	2.13728	27	0.116529	0.96058	4.31463	2.60659	27	0.109448	0.999429
gi_110764127	2.24342	2.85326	25	0.439101	0.84922	2.58009	3.52551	25	0.471075	0.958205	2.69193	3.41811	25	0.438363	0.96058	2.89819	4.33833	25	0.510227	0.999429
gi_110764131	1.775	1.26693	33	0.170539	0.84922	1.31608	1.49596	33	0.385355	0.958205	1.4953	1.50256	33	0.326894	0.96058	1.29691	1.78418	33	0.472415	0.999429
gi_110764306	-0.406532	1.5754	27	0.798325	0.854062	-1.18419	1.73157	27	0.499876	0.958205	-0.651382	1.72134	27	0.708081	0.96058	-1.20922	2.04257	27	0.55877	0.999429
gi_110764492	-0.68343	0.846714	33	0.425357	0.84922	-0.837462	0.979246	33	0.398601	0.958205	-0.447259	0.948632	33	0.640402	0.96058	-0.840535	1.15678	33	0.472586	0.999429
gi_110764577	3.102	1.77349	25	0.092544	0.84922	3.80814	2.13265	25	0.0862955	0.958205	2.9228	1.98452	25	0.153285	0.96058	3.58342	2.54556	25	0.171529	0.999429
gi_110764629	-2.63777	1.51696	26	0.0938906	0.84922	-4.13133	1.876	26	0.0367205	0.958205	-3.31065	1.77077	26	0.0728399	0.96058	-4.87962	2.25266	26	0.039651	0.999429
gi_110764717	0.120752	0.35927	34	0.738858	0.84922	0.221334	0.423652	34	0.604749	0.958205	0.375895	0.409312	34	0.3649	0.96058	0.427665	0.500667	34	0.398978	0.999429
gi_110765081	1.13683	0.78905	34	0.1588	0.84922	1.41519	0.925528	34	0.1355	0.958205	1.11488	0.915953	34	0.231915	0.96058	1.64421	1.10569	34	0.14622	0.999429
gi_110765224	0.627157	1.3065	29	0.63481	0.84922	2.05947	1.56135	29	0.197481	0.958205	1.65542	1.56582	29	0.299137	0.96058	2.17313	1.93927	29	0.271656	0.999429
gi_110765226	0.122135	0.999476	34	0.903461	0.859739	0.879653	1.16754	34	0.456382	0.958205	0.163435	1.14951	34	0.887779	0.96058	0.851562	1.3934	34	0.545173	0.999429
gi_110765839	1.29811	0.970517	31	0.190775	0.84922	1.61796	1.15514	31	0.171247	0.958205	1.18977	1.10896	31	0.291611	0.96058	2.11051	1.35159	31	0.128557	0.999429
gi_110765996	5.2785	4.48308	26	0.249691	0.84922	2.46565	4.85949	26	0.616159	0.958205	1.13526	4.96499	26	0.820927	0.96058	1.6541	5.79834	26	0.777697	0.999429
gi_110766149	-0.920439	0.758409	30	0.234352	0.84922	-1.32975	0.945807	30	0.170014	0.958205	-1.22674	0.908918	30	0.187218	0.96058	-2.00257	1.1296	30	0.0864142	0.999429
gi_110766174	-0.546861	1.02335	34	0.596554	0.84922	-0.773429	1.18931	34	0.519858	0.958205	-0.688543	1.16795	34	0.559402	0.96058	-1.02753	1.40526	34	0.469666	0.999429
gi_110766188	0.907482	2.04064	23	0.66069	0.84922	1.02843	2.50352	23	0.685025	0.958205	0.93774	2.43154	23	0.703295	0.96058	1.09908	3.12272	23	0.728071	0.999429
gi_110766355	-1.12538	1.76516	23	0.530062	0.84922	-1.42929	1.99997	23	0.482014	0.958205	-1.24359	1.88361	23	0.515674	0.96058	-1.19454	2.40827	23	0.624592	0.999429
gi_110766380	0.633066	2.03382	21	0.758665	0.84922	-0.0932688	2.52067	21	0.970833	0.988047	0.136095	2.40213	21	0.955355	0.971344	0.0290579	3.11962	21	0.992656	0.999429
gi_110766472	-0.227884	0.852427	33	0.790875	0.854062	-0.217476	1.00497	33	0.830009	0.98118	-0.606463	0.982451	33	0.541276	0.96058	-0.298036	1.20488	33	0.806165	0.999429
gi_110766509	-0.598663	1.39037	30	0.669852	0.84922	0.0213167	1.74448	30	0.990331	0.989354	-0.463982	1.67051	30	0.78311	0.96058	-0.292449	2.09344	30	0.889833	0.999429
gi_110766687	-0.0568414	0.69997	34	0.935755	0.86239	-0.13272	0.815501	34	0.871682	0.98118	0.0683855	0.783736	34	0.93098	0.96215	-0.0502707	0.953649	34	0.958268	0.999429
gi_110766823	0.764783	1.14943	20	0.513422	0.84922	1.47222	1.30808	20	0.273712	0.958205	1.54176	1.32411	20	0.257973	0.96058	1.87395	1.5491	20	0.240497	0.999429
gi_110767168	0.976322	0.598063	34	0.111809	0.84922	1.12912	0.702478	34	0.117229	0.958205	0.937929	0.695499	34	0.18639	0.96058	1.32155	0.83576	34	0.12308	0.999429
gi_110767298	0.327758	1.68197	32	0.84673	0.854062	0.583709	2.03269	32	0.775841	0.98118	-0.284191	1.96577	32	0.885957	0.96058	0.446987	2.44841	32	0.856293	0.999429
gi_110767398	-0.207798	1.0752	32	0.847973	0.854062	-0.765229	1.32799	32	0.568489	0.958205	-0.862427	1.24603	32	0.49384	0.96058	-1.32966	1.60719	32	0.414184	0.999429
gi_110767470	-1.07468	1.30308	34	0.41528	0.84922	-1.48269	1.51608	34	0.334994	0.958205	-0.97994	1.49783	34	0.517357	0.96058	-1.51135	1.80386	34	0.40797	0.999429
gi_110767543	-0.484303	1.52276	34	0.752398	0.84922	-0.479151	1.78035	34	0.789454	0.98118	-0.860194	1.73827	34	0.623885	0.96058	-0.373584	2.11126	34	0.860599	0.999429
gi_110767655	-2.84058	3.29364	21	0.398186	0.84922	-3.85575	3.89153	21	0.333059	0.958205	-3.45146	4.01697	21	0.399921	0.96058	-4.86395	4.8477	21	0.327113	0.999429
gi_110767793	0.956373	2.26959	18	0.678462	0.84922	1.31519	2.74076	18	0.637104	0.958205	0.416072	2.55868	18	0.872636	0.96058	0.991159	3.33118	18	0.769461	0.999429
gi_110767982	-1.32025	1.03023	34	0.208685	0.84922	-0.892881	1.21416	34	0.467147	0.958205	-1.06102	1.19403	34	0.380461	0.96058	-0.9001	1.45396	34	0.539997	0.999429
gi_110768214	0.679539	1.18778	33	0.571125	0.84922	0.570041	1.4215	33	0.690995	0.962714	0.474995	1.36075	33	0.729255	0.96058	0.284665	1.70311	33	0.868276	0.999429
gi_110768236	4.08847	4.46022	34	0.365781	0.84922	3.18816	5.19142	34	0.543223	0.958205	4.07513	5.08786	34	0.428721	0.96058	3.89244	6.12215	34	0.529166	0.999429
gi_110768336	-0.67419	1.28922	22	0.60624	0.84922	-1.15164	1.51227	22	0.454426	0.958205	-1.44718	1.50268	22	0.345982	0.96058	-2.13222	1.85074	22	0.261651	0.999429
gi_110768411	-1.62595	1.29903	34	0.219236	0.84922	-1.72553	1.54811	34	0.272837	0.958205	-1.14211	1.52697	34	0.459627	0.96058	-1.69453	1.87711	34	0.373019	0.999429
gi_110768510	0.26316	0.456696	34	0.568258	0.84922	0.0290598	0.545612	34	0.957836	0.988047	0.248347	0.527466	34	0.640769	0.96058	0.0374302	0.649459	34	0.954378	0.999429
gi_110768698	3.68724	2.34689	20	0.131843	0.84922	5.22166	2.80383	20	0.0773139	0.958205	4.42908	2.69281	20	0.115642	0.96058	6.37081	3.40055	20	0.0756924	0.999429
gi_110768979	-0.523928	2.55653	32	0.838919	0.854062	0.209002	2.97599	32	0.944448	0.988047	-0.664635	2.8695	32	0.818307	0.96058	-0.169188	3.45415	32	0.961239	0.999429
gi_110770269	-1.09592	0.957519	34	0.260393	0.84922	-1.48768	1.1202	34	0.193008	0.958205	-1.25888	1.10336	34	0.261866	0.96058	-1.79507	1.3348	34	0.187584	0.999429
gi_110770384	-0.0369822	1.22813	21	0.976262	0.872106	0.114039	1.41341	21	0.936458	0.988047	-0.019262	1.42998	21	0.98938	0.973066	-0.126316	1.7022	21	0.941548	0.999429
gi_110770725	-0.512763	4.53656	18	0.911259	0.859739	-1.12668	5.01091	18	0.824632	0.98118	0.699926	5.19077	18	0.894234	0.96058	-1.53302	6.03557	18	0.802376	0.999429
gi_110771519	0.304687	0.884713	33	0.732738	0.84922	0.122571	1.03367	33	0.906328	0.98118	0.450849	1.01223	33	0.658937	0.96058	-0.15158	1.2622	33	0.905138	0.999429
gi_110771860	-1.95123	1.21892	25	0.121985	0.84922	-1.85105	1.52025	25	0.234744	0.958205	-1.84714	1.57086	25	0.250721	0.96058	-1.75548	1.96104	25	0.379232	0.999429
gi_110772145	0.49112	1.11509	29	0.662891	0.84922	0.746856	1.35072	29	0.584546	0.958205	0.454601	1.3412	29	0.737089	0.96058	0.48614	1.7031	29	0.777333	0.999429
gi_110773165	-0.456228	1.10846	34	0.683226	0.84922	-0.635507	1.30861	34	0.630341	0.958205	-0.498049	1.27026	34	0.697442	0.96058	-0.766624	1.54818	34	0.623661	0.999429
gi_110773271	-0.541065	0.411411	34	0.197263	0.84922	-0.635212	0.483956	34	0.19813	0.958205	-0.504646	0.477634	34	0.298164	0.96058	-0.534983	0.587042	34	0.368544	0.999429
gi_110773801	1.21451	0.844883	34	0.15972	0.84922	1.04734	0.992873	34	0.298929	0.958205	1.25002	0.960025	34	0.201645	0.96058	1.10892	1.16663	34	0.348551	0.999429
gi_110773823	0.373856	1.709	19	0.829172	0.854062	0.883588	2.14755	19	0.685354	0.958205	1.05759	2.25229	19	0.644013	0.96058	1.44955	2.80374	19	0.611118	0.999429
gi_110773851	-0.0146216	0.830211	34	0.986051	0.873181	0.345484	0.96414	34	0.722309	0.963824	0.0230885	0.947848	34	0.980709	0.973066	0.567354	1.13799	34	0.621301	0.999429
gi_110774625	0.771026	2.60598	29	0.769439	0.851763	0.38851	3.00584	29	0.898051	0.98118	0.811991	2.87868	29	0.779893	0.96058	0.91687	3.5331	29	0.797076	0.999429
gi_110775155	1.34255	1.58642	34	0.403314	0.84922	0.868484	1.83279	34	0.63863	0.958205	1.30894	1.77561	34	0.466072	0.96058	1.48582	2.17191	34	0.498544	0.999429
gi_110775909	0.0832075	0.411911	34	0.841118	0.854062	0.171218	0.487197	34	0.727431	0.963824	0.135294	0.474375	34	0.777217	0.96058	0.240855	0.580703	34	0.68092	0.999429
gi_110776452	-0.97702	0.694201	34	0.168385	0.84922	-1.24506	0.847736	34	0.151108	0.958205	-1.39266	0.810625	34	0.0948908	0.96058	-1.41061	1.05333	34	0.189393	0.999429
gi_110776794	0.564214	0.986006	34	0.570936	0.84922	0.4008	1.156	34	0.730944	0.963824	0.365972	1.13364	34	0.748802	0.96058	0.0996761	1.37843	34	0.942778	0.999429
gi_110776938	-3.44686	2.07207	27	0.107782	0.84922	-4.14647	2.39565	27	0.0948972	0.958205	-3.73885	2.38669	27	0.128869	0.96058	-4.82103	2.84614	27	0.101795	0.999429
gi_110777113	-1.87233	1.01001	34	0.0724647	0.84922	-1.76576	1.23025	34	0.160343	0.958205	-1.90131	1.22104	34	0.1287	0.96058	-2.01708	1.49925	34	0.187403	0.999429
gi_110777303	0.197744	1.14803	32	0.864329	0.859739	0.262478	1.36473	32	0.8487	0.98118	0.607492	1.31964	32	0.648381	0.96058	0.0321996	1.62021	32	0.984268	0.999429
gi_110777438	-0.428667	0.747858	33	0.570399	0.84922	-0.36878	0.888052	33	0.680633	0.958205	-0.69671	0.873425	33	0.430761	0.96058	-0.470323	1.06085	33	0.660408	0.999429
gi_110777451	-1.53879	0.852681	33	0.0802633	0.84922	-1.36039	1.02798	33	0.194811	0.958205	-1.7645	1.03098	33	0.0963773	0.96058	-1.55282	1.26006	33	0.226529	0.999429
gi_110777586	2.67765	1.45629	30	0.0758819	0.84922	3.93676	1.71141	30	0.0285618	0.958205	2.87883	1.65321	30	0.091868	0.96058	4.54586	2.04605	30	0.033988	0.999429
gi_110777681	1.24675	2.93609	28	0.674352	0.84922	-0.186383	3.34301	28	0.955934	0.988047	0.816941	3.07714	28	0.792579	0.96058	-0.240792	3.86484	28	0.950764	0.999429
gi_110777801	2.59199	2.9145	21	0.383894	0.84922	1.35589	3.51599	21	0.703645	0.963824	0.817759	3.79315	21	0.831389	0.96058	-0.426512	4.41045	21	0.923878	0.999429
gi_110777963	-0.311206	0.843786	34	0.714548	0.84922	-0.450355	0.979666	34	0.648656	0.958205	-0.125602	0.98676	34	0.899463	0.96058	-0.564032	1.16704	34	0.631979	0.999429
gi_48094441	4.20276	4.02717	34	0.304033	0.84922	3.13146	4.72254	34	0.511744	0.958205	3.07679	4.64203	34	0.51192	0.96058	3.38771	5.58061	34	0.54785	0.999429
gi_48095070	-0.900221	1.04315	34	0.394192	0.84922	-0.707461	1.2351	34	0.570553	0.958205	-0.722848	1.20369	34	0.552138	0.96058	-0.379986	1.47355	34	0.79806	0.999429
gi_48095204	0.439643	0.763265	34	0.568407	0.84922	0.332704	0.909438	34	0.716755	0.963824	0.091693	0.884331	34	0.918028	0.96058	0.264826	1.08683	34	0.808952	0.999429
gi_48095246	-1.52816	2.64539	31	0.567661	0.84922	-3.32022	3.0527	31	0.285141	0.958205	-2.28383	3.04531	31	0.458939	0.96058	-4.58699	3.6584	31	0.219279	0.999429
gi_48095525	-0.137303	0.236717	34	0.565717	0.84922	-0.0432954	0.284718	34	0.880035	0.98118	-0.0868777	0.275521	34	0.754445	0.96058	-0.0596627	0.339247	34	0.861441	0.999429
gi_48095625	-3.67907	3.39529	16	0.29461	0.84922	-2.4466	3.77396	16	0.525996	0.958205	-1.735	3.75304	16	0.650096	0.96058	-3.25396	4.22542	16	0.452467	0.999429
gi_48095960	2.48449	2.45575	26	0.321002	0.84922	2.95709	2.86192	26	0.311001	0.958205	2.75385	2.72791	26	0.322034	0.96058	3.45434	3.32194	26	0.307979	0.999429
gi_48096074	2.79006	1.49479	29	0.0721093	0.84922	3.17759	1.72263	29	0.0753308	0.958205	2.43125	1.59132	29	0.137392	0.96058	3.38829	1.94661	29	0.0923542	0.999429
gi_48096138	-0.475216	2.31229	20	0.839245	0.854062	-1.31637	2.81444	20	0.645042	0.958205	-0.86207	2.77262	20	0.759077	0.96058	-1.80062	3.48962	20	0.611517	0.999429
gi_48096291	-0.509997	1.28583	32	0.694274	0.84922	-0.982632	1.50876	32	0.519512	0.958205	-0.605123	1.47529	32	0.684412	0.96058	-0.960427	1.78557	32	0.59438	0.999429
gi_48096523	-0.586727	0.501935	34	0.250562	0.84922	-0.470962	0.605106	34	0.441767	0.958205	-0.556756	0.585614	34	0.348455	0.96058	-0.521823	0.723217	34	0.475516	0.999429
gi_48096769	0.412958	0.495802	34	0.410709	0.84922	0.530421	0.59523	34	0.379129	0.958205	0.510909	0.571532	34	0.377645	0.96058	0.456329	0.718974	34	0.529875	0.999429
gi_48096941	-0.993393	1.5955	22	0.539935	0.84922	-2.29511	1.99917	22	0.263287	0.958205	-1.35655	1.95629	22	0.495297	0.96058	-3.04749	2.37173	22	0.212182	0.999429
gi_48096996	1.11759	1.05606	34	0.297392	0.84922	1.34028	1.23199	34	0.284294	0.958205	1.40903	1.20125	34	0.248961	0.96058	1.92007	1.44715	34	0.193418	0.999429
gi_48097086	-0.11031	0.462336	34	0.812854	0.854062	-0.0149934	0.552883	34	0.978524	0.988047	-0.0107482	0.534853	34	0.984085	0.973066	-0.138302	0.657123	34	0.834561	0.999429
gi_48097100	-0.408255	0.544575	34	0.458606	0.84922	-0.501443	0.640698	34	0.439249	0.958205	-0.486696	0.623446	34	0.440407	0.96058	-0.492702	0.762688	34	0.522611	0.999429
gi_48097144	-0.713745	2.21721	33	0.74955	0.84922	-1.46129	2.52577	33	0.566819	0.958205	-0.454009	2.51182	33	0.85767	0.96058	-1.92783	2.98621	33	0.523018	0.999429
gi_48097366	1.03849	1.17354	32	0.382801	0.84922	1.61742	1.37324	32	0.247554	0.958205	1.50354	1.35058	32	0.273891	0.96058	1.89348	1.63994	32	0.256802	0.999429
gi_48097536	1.1048	1.3065	22	0.406867	0.84922	0.374278	1.49088	22	0.804109	0.98118	0.182753	1.60645	22	0.910459	0.96058	0.387027	1.79854	22	0.831602	0.999429
gi_48097744	0.467707	0.768386	34	0.546777	0.84922	0.653246	0.900789	34	0.473295	0.958205	0.473365	0.882116	34	0.595021	0.96058	0.414659	1.07611	34	0.702393	0.999429
gi_48097748	0.899231	1.57248	34	0.571181	0.84922	0.586621	1.85758	34	0.754086	0.978208	0.919406	1.80121	34	0.613043	0.96058	0.963813	2.20978	34	0.66548	0.999429
gi_48097857	0.414807	0.697039	34	0.555717	0.84922	0.247469	0.827078	34	0.766602	0.98118	0.1481	0.808702	34	0.855781	0.96058	0.0213053	0.988866	34	0.982937	0.999429
gi_48097948	2.44962	1.70255	31	0.16023	0.84922	3.64651	1.90902	31	0.0654037	0.958205	3.19186	1.87559	31	0.0988052	0.96058	4.62148	2.25251	31	0.0487281	0.999429
gi_48098039	0.261044	0.700723	34	0.711807	0.84922	0.0977247	0.818578	34	0.905674	0.98118	0.359536	0.79934	34	0.655715	0.96058	0.220305	0.968083	34	0.821345	0.999429
gi_48098073	0.839985	1.56188	28	0.594961	0.84922	0.416477	1.92013	28	0.829859	0.98118	-0.551913	1.84734	28	0.767329	0.96058	-0.0301622	2.24707	28	0.989386	0.999429
gi_48098081	-0.0181286	1.37056	29	0.989537	0.873181	0.122823	1.66524	29	0.94171	0.988047	-0.463737	1.60876	29	0.7752	0.96058	0.362198	2.06541	29	0.862012	0.999429
gi_48098085	-1.2668	1.21963	34	0.306288	0.84922	-2.07211	1.46652	34	0.166763	0.958205	-1.6828	1.43548	34	0.24923	0.96058	-2.5842	1.75739	34	0.150628	0.999429
gi_48098249	0.0378548	0.512578	34	0.941561	0.865012	-0.0954743	0.606092	34	0.875763	0.98118	-0.0134231	0.589395	34	0.981963	0.973066	0.0197423	0.720232	34	0.978292	0.999429
gi_48098315	0.087524	0.747629	34	0.907494	0.859739	0.149638	0.879042	34	0.865839	0.98118	0.194484	0.857477	34	0.82193	0.96058	0.374943	1.04215	34	0.721238	0.999429
gi_48098427	-1.43019	3.05607	20	0.644855	0.84922	-1.71526	3.43365	20	0.622848	0.958205	-2.83858	3.44555	20	0.419747	0.96058	-3.73825	3.97339	20	0.358022	0.999429
gi_48098918	-0.923613	2.02353	23	0.652358	0.84922	-0.124179	2.40299	23	0.959232	0.988047	-1.49411	2.44667	23	0.547404	0.96058	-0.452576	3.11308	23	0.885678	0.999429
gi_48100320	-0.859378	1.24509	23	0.496966	0.84922	-1.29245	1.44567	23	0.380575	0.958205	-0.853786	1.41617	23	0.552486	0.96058	-1.26899	1.66877	23	0.454719	0.999429
gi_48100966	0.359804	0.61101	34	0.559843	0.84922	0.436456	0.714322	34	0.545258	0.958205	0.458084	0.698792	34	0.516533	0.96058	0.558215	0.846114	34	0.513865	0.999429
gi_48101950	-1.18464	1.69928	28	0.491463	0.84922	-0.935176	1.99172	28	0.642326	0.958205	-1.24965	1.98539	28	0.534174	0.96058	-1.38419	2.41606	28	0.571276	0.999429
gi_48102233	0.205719	2.02218	25	0.919782	0.859739	-0.196999	2.36163	25	0.934185	0.988047	-0.233247	2.32795	25	0.920989	0.96058	-0.36173	2.85672	25	0.900251	0.999429
gi_48102814	1.56616	1.64989	34	0.349192	0.84922	1.53073	1.93736	34	0.43494	0.958205	1.72748	1.88342	34	0.365498	0.96058	1.82737	2.30029	34	0.432466	0.999429
gi_48102954	-0.855367	1.17329	34	0.470973	0.84922	-0.896557	1.42377	34	0.533095	0.958205	-1.0312	1.36809	34	0.456189	0.96058	-1.01527	1.69623	34	0.553444	0.999429
gi_48103127	1.23079	1.11869	34	0.27897	0.84922	1.30363	1.30379	34	0.324436	0.958205	0.937322	1.31525	34	0.480922	0.96058	1.36629	1.56926	34	0.390047	0.999429
gi_48103639	-0.644125	0.635551	34	0.317984	0.84922	-0.858959	0.75474	34	0.263041	0.958205	-0.628278	0.736225	34	0.399422	0.96058	-0.801963	0.904758	34	0.381637	0.999429
gi_48104453	1.1856	1.64087	29	0.475748	0.84922	2.0408	1.92708	29	0.298337	0.958205	0.661571	1.94445	29	0.736131	0.96058	2.11231	2.42868	29	0.391588	0.999429
gi_48104474	-0.38972	2.24886	23	0.863934	0.859739	1.51931	2.72893	23	0.583081	0.958205	1.2563	2.49605	23	0.619527	0.96058	2.51702	2.98537	23	0.407844	0.999429
gi_48104663	-0.890216	0.804722	34	0.276388	0.84922	-0.448931	0.962698	34	0.643956	0.958205	-0.974392	0.921222	34	0.297642	0.96058	-0.674885	1.16305	34	0.565557	0.999429
gi_48104680	0.0213824	0.463224	34	0.963453	0.871738	0.0855227	0.546625	34	0.876599	0.98118	-0.0670547	0.532316	34	0.900499	0.96058	0.182537	0.652659	34	0.781416	0.999429
gi_48109165	4.25843	2.30105	29	0.0744318	0.84922	5.6056	2.83242	29	0.0573714	0.958205	5.87633	2.61906	29	0.032657	0.96058	7.09955	3.28836	29	0.0392604	0.999429
gi_48120555	0.48773	1.06238	26	0.649984	0.84922	0.173935	1.18467	26	0.884405	0.98118	0.13321	1.22954	26	0.914557	0.96058	0.310395	1.41984	26	0.828659	0.999429
gi_48120572	-0.836359	2.35829	21	0.726392	0.84922	-0.0753271	2.8725	21	0.979327	0.988047	-0.416588	2.76004	21	0.881467	0.96058	0.803493	3.34575	21	0.81254	0.999429
gi_48121613	1.51467	1.22733	20	0.231465	0.84922	1.05124	1.50741	20	0.493592	0.958205	1.44368	1.329	20	0.290269	0.96058	0.756653	1.80575	20	0.679665	0.999429
gi_48124643	0.386517	0.911527	17	0.676859	0.84922	0.1293	1.07281	17	0.90548	0.98118	0.0431496	1.13449	17	0.970103	0.971344	-0.108703	1.35504	17	0.936998	0.999429
gi_48128110	0.815074	1.10105	32	0.464535	0.84922	0.564941	1.31308	32	0.669904	0.958205	1.10165	1.27009	32	0.392194	0.96058	0.910556	1.57521	32	0.567274	0.999429
gi_48128966	-0.639973	0.947712	34	0.504064	0.84922	-0.59763	1.09771	34	0.589696	0.958205	-0.89472	1.12776	34	0.43307	0.96058	-0.782923	1.32335	34	0.558018	0.999429
gi_48129806	-0.286672	0.480042	34	0.554343	0.84922	-0.34353	0.579852	34	0.557472	0.958205	-0.146896	0.560795	34	0.794946	0.96058	-0.314677	0.695697	34	0.653911	0.999429
gi_48138741	-1.78701	1.43669	26	0.224656	0.84922	-2.11812	1.73288	26	0.232554	0.958205	-1.68849	1.54878	26	0.285624	0.96058	-2.22817	1.98725	26	0.272439	0.999429
gi_48138819	-0.71848	1.34024	34	0.59539	0.84922	-0.7443	1.59886	34	0.644528	0.958205	-0.403853	1.59037	34	0.801073	0.96058	-0.600494	1.95875	34	0.76104	0.999429
gi_48139240	0.143511	1.32981	31	0.914756	0.859739	0.555625	1.53124	31	0.719173	0.963824	0.683433	1.50536	31	0.652991	0.96058	0.562668	1.79101	31	0.755503	0.999429
gi_48140499	0.147159	1.17681	34	0.901221	0.859739	-0.0136045	1.41825	34	0.992403	0.989646	-0.328851	1.3588	34	0.810221	0.96058	-0.355565	1.7196	34	0.837421	0.999429
gi_48140590	-0.540426	0.57649	34	0.355143	0.84922	-0.477621	0.690763	34	0.493984	0.958205	-0.376968	0.67386	34	0.579545	0.96058	-0.60874	0.823598	34	0.464905	0.999429
gi_48141383	-0.181647	0.415108	34	0.664451	0.84922	-0.344762	0.492838	34	0.488971	0.958205	-0.144719	0.480184	34	0.764959	0.96058	-0.38202	0.588944	34	0.520921	0.999429
gi_48141571	-0.424707	0.851468	33	0.621233	0.84922	-0.416687	1.01609	33	0.684392	0.958205	-0.0957064	0.978031	33	0.922638	0.96058	-0.0199128	1.21735	33	0.987048	0.999429
gi_48141870	-1.1716	0.731662	34	0.118565	0.84922	-1.1159	0.880943	34	0.213867	0.958205	-0.92132	0.864692	34	0.294163	0.96058	-1.25101	1.0543	34	0.243618	0.999429
gi_48142173	0.977376	1.41874	34	0.495557	0.84922	0.597276	1.69033	34	0.726009	0.963824	0.436804	1.71072	34	0.800005	0.96058	0.585704	2.06943	34	0.778872	0.999429
gi_48142237	0.390156	1.01603	32	0.703517	0.84922	0.558254	1.24707	32	0.65742	0.958205	0.346582	1.20467	32	0.775433	0.96058	0.572446	1.5404	32	0.712623	0.999429
gi_48142692	0.140947	0.59085	34	0.812887	0.854062	0.613448	0.686289	34	0.377679	0.958205	0.44407	0.672844	34	0.513707	0.96058	0.762205	0.814818	34	0.356164	0.999429
gi_48142798	-0.174203	1.05846	32	0.870309	0.859739	0.154163	1.26805	32	0.903996	0.98118	-0.0373144	1.25726	32	0.976507	0.972629	0.140237	1.55767	32	0.928825	0.999429
gi_5834928	-0.513249	1.25306	34	0.684672	0.84922	-0.272667	1.46583	34	0.853538	0.98118	-0.317045	1.47324	34	0.830895	0.96058	-0.200308	1.75628	34	0.909867	0.999429
gi_58531215	0.433213	0.912288	34	0.63792	0.84922	0.353887	1.08638	34	0.746612	0.978208	0.193004	1.05601	34	0.856065	0.96058	0.303943	1.29808	34	0.816274	0.999429
gi_58585076	-1.59505	1.8559	34	0.396113	0.84922	-2.85384	2.12518	34	0.188211	0.958205	-1.92151	2.11812	34	0.370699	0.96058	-3.83297	2.49527	34	0.13377	0.999429
gi_58585082	-0.682846	0.960954	34	0.482184	0.84922	-0.922765	1.11739	34	0.414662	0.958205	-0.644983	1.10329	34	0.562678	0.96058	-1.025	1.33734	34	0.448699	0.999429
gi_58585086	-2.59596	2.14785	34	0.235143	0.84922	-3.83687	2.47274	34	0.130001	0.958205	-2.57613	2.46994	34	0.304312	0.96058	-3.92341	2.95686	34	0.19339	0.999429
gi_58585098	-1.0432	5.28712	34	0.844761	0.854062	-2.87149	6.23944	34	0.648291	0.958205	-0.576788	6.00792	34	0.924081	0.96058	-1.54494	7.35859	34	0.834959	0.999429
gi_58585104	-5.33521	3.57101	34	0.14439	0.84922	-8.38321	4.01648	34	0.0444375	0.958205	-5.62235	4.09069	34	0.178302	0.96058	-9.18299	4.79497	34	0.0639188	0.999429
gi_58585106	1.40939	1.06794	34	0.195745	0.84922	2.26236	1.22355	34	0.0731667	0.958205	2.00279	1.206	34	0.105972	0.96058	2.64311	1.46352	34	0.0797789	0.999429
gi_58585108	-1.87581	6.67153	34	0.780286	0.854062	-4.44382	7.85179	34	0.575136	0.958205	-0.922252	7.55684	34	0.903584	0.96058	-2.85805	9.19651	34	0.757869	0.999429
gi_58585118	-4.04576	1.18778	34	0.00170762	0.419652	-3.82022	1.43394	34	0.0117151	0.958205	-3.47809	1.43968	34	0.021218	0.96058	-3.8837	1.75138	34	0.0333755	0.999429
gi_58585122	-1.27568	0.776151	34	0.109476	0.84922	-1.32672	0.92523	34	0.160725	0.958205	-1.01936	0.91564	34	0.273397	0.96058	-1.34643	1.12084	34	0.237947	0.999429
gi_58585124	-0.477026	1.38273	32	0.732361	0.84922	-0.295336	1.62069	32	0.856553	0.98118	-0.190226	1.56964	32	0.904298	0.96058	0.287813	1.95905	32	0.884121	0.999429
gi_58585126	-2.00842	1.34482	34	0.144543	0.84922	-1.94112	1.59355	34	0.231567	0.958205	-1.6378	1.58018	34	0.307299	0.96058	-1.82507	1.92087	34	0.348754	0.999429
gi_58585132	-0.157637	1.20851	32	0.897036	0.859739	-0.0340055	1.41895	32	0.981029	0.988047	-0.50336	1.35932	32	0.713596	0.96058	-0.310666	1.62962	32	0.850015	0.999429
gi_58585138	2.40012	8.07825	26	0.768744	0.851763	0.559029	9.58877	26	0.953955	0.988047	0.930506	8.73444	26	0.915977	0.96058	0.189968	10.8858	26	0.98621	0.999429
gi_58585142	0.50971	5.85217	33	0.93112	0.86239	-0.655461	6.96715	33	0.925615	0.988047	1.41316	6.53849	33	0.830217	0.96058	0.388298	8.01202	33	0.961638	0.999429
gi_58585146	-0.0143559	0.455267	34	0.975029	0.872106	-0.0771061	0.540305	34	0.887363	0.98118	-0.172593	0.525292	34	0.744499	0.96058	0.088629	0.642535	34	0.891104	0.999429
gi_58585170	7.58053	9.70575	20	0.443929	0.84922	3.62023	11.5069	20	0.756315	0.978358	4.25907	10.101	20	0.677779	0.96058	3.36313	12.5915	20	0.792131	0.999429
gi_58585196	-0.788942	1.47083	31	0.595517	0.84922	-0.257521	1.73926	31	0.883252	0.98118	0.189685	1.7276	31	0.913278	0.96058	0.259389	2.07951	31	0.901538	0.999429
gi_58585198	-0.197226	0.71146	34	0.783295	0.854062	-0.320077	0.810349	34	0.69532	0.962714	-0.314139	0.797402	34	0.696076	0.96058	-0.432282	0.958374	34	0.654812	0.999429
gi_58585202	-0.609466	0.512934	34	0.24299	0.84922	-0.451875	0.617404	34	0.469247	0.958205	-0.258813	0.608171	34	0.673111	0.96058	-0.20504	0.748314	34	0.78574	0.999429
gi_58585214	-2.13839	0.874058	34	0.0197502	0.84922	-2.12741	1.0458	34	0.049789	0.958205	-1.77205	1.04606	34	0.0994041	0.96058	-2.10791	1.26948	34	0.106021	0.999429
gi_58585246	5.78857	3.3367	33	0.0921061	0.84922	4.16669	3.99245	33	0.304237	0.958205	4.3879	3.88151	33	0.266431	0.96058	4.35444	4.73551	33	0.364492	0.999429
gi_58585250	0.243307	1.08011	34	0.823124	0.854062	0.636381	1.30223	34	0.628202	0.958205	0.614361	1.24074	34	0.623674	0.96058	1.09262	1.53943	34	0.482695	0.999429
gi_60115688	0.00755727	1.56665	32	0.996181	0.875899	0.269857	1.85708	32	0.885376	0.98118	0.744539	1.78132	32	0.67876	0.96058	0.677886	2.18077	32	0.757932	0.999429
gi_62198227	11.1247	9.0367	24	0.230231	0.84922	8.54751	10.4995	24	0.4236	0.958205	8.85712	9.56278	24	0.363559	0.96058	9.2386	11.4142	24	0.426239	0.999429
gi_62198229	1.34101	5.55838	19	0.811939	0.854062	1.38242	6.12258	19	0.823776	0.98118	2.3488	5.76256	19	0.688126	0.96058	2.10283	6.83554	19	0.761709	0.999429
gi_62526112	0.179838	0.470334	34	0.704573	0.84922	0.234537	0.550848	34	0.672955	0.958205	-0.108013	0.540594	34	0.842824	0.96058	0.191134	0.654848	34	0.772156	0.999429
gi_66499088	-1.2097	1.75288	28	0.495798	0.84922	-1.71417	1.98361	28	0.394838	0.958205	-0.772678	2.02504	28	0.705666	0.96058	-1.81899	2.48928	28	0.471016	0.999429
gi_66499293	-0.0353938	1.50035	33	0.981321	0.872106	-0.639346	1.79082	33	0.723355	0.963824	0.458267	1.73948	33	0.793841	0.96058	-0.910102	2.14336	33	0.673874	0.999429
gi_66499360	-0.449927	0.670951	34	0.507017	0.84922	-0.63955	0.780507	34	0.418264	0.958205	-0.407865	0.769986	34	0.599759	0.96058	-0.684849	0.926849	34	0.465038	0.999429
gi_66499419	0.985701	1.55065	33	0.529375	0.84922	2.24043	1.89159	33	0.244711	0.958205	2.35289	1.81592	33	0.204068	0.96058	2.49676	2.33997	33	0.293714	0.999429
gi_66499429	-1.24907	0.830717	33	0.142193	0.84922	-1.40069	0.993381	33	0.167891	0.958205	-1.25161	0.979477	33	0.210225	0.96058	-1.7592	1.1907	33	0.149037	0.999429
gi_66499475	-1.77298	1.813	18	0.341072	0.84922	-1.62078	2.17802	18	0.466389	0.958205	-2.88065	2.14714	18	0.1964	0.96058	-2.74249	2.73068	18	0.328533	0.999429
gi_66499585	0.194274	1.59408	23	0.904059	0.859739	1.42774	1.84278	23	0.446365	0.958205	0.164842	1.81497	23	0.928419	0.96215	1.58235	2.23842	23	0.486726	0.999429
gi_66500127	4.58676	1.05097	18	0.000373862	0.183755	6.15431	1.16031	18	4.83113e-05	0.0268828	6.43603	1.08023	18	1.22835e-05	0.00672909	7.27811	1.64266	18	0.000322797	0.180767
gi_66500170	0.0695136	0.87192	32	0.936953	0.86239	0.0591467	1.04232	32	0.955101	0.988047	-0.380197	0.993382	32	0.704451	0.96058	0.139821	1.23075	32	0.910259	0.999429
gi_66500174	0.204121	0.709525	34	0.775333	0.854062	0.577996	0.826289	34	0.488993	0.958205	0.570191	0.823273	34	0.49327	0.96058	0.822489	0.987242	34	0.410592	0.999429
gi_66500205	0.877484	0.60434	34	0.155676	0.84922	0.693031	0.718266	34	0.341425	0.958205	0.883025	0.695886	34	0.213087	0.96058	0.888452	0.848572	34	0.302488	0.999429
gi_66500225	0.394652	1.27578	34	0.75895	0.84922	1.1559	1.52473	34	0.453616	0.958205	0.927642	1.46437	34	0.530662	0.96058	1.35449	1.8102	34	0.459453	0.999429
gi_66500352	0.0475314	1.39246	29	0.973003	0.872106	-0.331589	1.59976	29	0.837244	0.98118	0.298786	1.54304	29	0.847812	0.96058	-0.276031	1.86017	29	0.883062	0.999429
gi_66500396	2.90321	2.14072	34	0.18398	0.84922	3.39453	2.49361	34	0.182375	0.958205	3.44184	2.43441	34	0.166504	0.96058	4.20523	2.94229	34	0.16206	0.999429
gi_66500427	-1.5749	2.19407	29	0.478623	0.84922	-2.51831	2.74198	29	0.365971	0.958205	-2.95366	2.66674	29	0.27714	0.96058	-3.47643	3.36648	29	0.310298	0.999429
gi_66501172	-1.21259	1.81829	22	0.511777	0.84922	-2.55267	2.37227	22	0.293566	0.958205	-2.38438	2.33033	22	0.317336	0.96058	-3.20291	2.97037	22	0.292588	0.999429
gi_66501507	-0.131117	0.280945	34	0.64369	0.84922	-0.147832	0.33303	34	0.659927	0.958205	-0.121497	0.323727	34	0.709763	0.96058	-0.195532	0.395911	34	0.624568	0.999429
gi_66503776	-0.123806	0.416376	34	0.768014	0.851763	-0.319821	0.491594	34	0.51969	0.958205	-0.15996	0.480497	34	0.74125	0.96058	-0.382401	0.586508	34	0.518787	0.999429
gi_66504157	-1.12284	1.44013	34	0.440971	0.84922	-2.01631	1.68046	34	0.238489	0.958205	-1.16196	1.65822	34	0.488241	0.96058	-2.08609	2.02231	34	0.309571	0.999429
gi_66504249	-3.12819	1.21645	29	0.0155157	0.84922	-4.14063	1.32748	29	0.00407579	0.915234	-3.7423	1.33739	29	0.0090377	0.96058	-4.16058	1.59187	29	0.0140556	0.999429
gi_66504263	-1.34897	0.873129	34	0.131608	0.84922	-1.63906	1.01961	34	0.117183	0.958205	-1.58453	0.991787	34	0.119374	0.96058	-2.05947	1.20037	34	0.0953168	0.999429
gi_66504343	-0.80196	0.702895	33	0.262108	0.84922	-0.982869	0.830635	33	0.245155	0.958205	-0.825347	0.788856	33	0.303045	0.96058	-1.3042	0.974028	33	0.189729	0.999429
gi_66504360	1.14722	0.944922	34	0.23308	0.84922	1.11097	1.10762	34	0.32293	0.958205	1.00091	1.08457	34	0.362579	0.96058	1.19096	1.31875	34	0.372827	0.999429
gi_66504551	-1.85165	2.23109	27	0.413856	0.84922	-2.61766	2.40447	27	0.285925	0.958205	-1.49158	2.41025	27	0.541203	0.96058	-3.05615	2.74722	27	0.27575	0.999429
gi_66504768	3.03821	2.86133	23	0.299341	0.84922	3.3374	3.2171	23	0.310337	0.958205	4.56965	3.20998	23	0.167994	0.96058	4.57716	4.00337	23	0.264665	0.999429
gi_66504786	0.290368	1.33499	34	0.829115	0.854062	0.205918	1.54677	34	0.894877	0.98118	0.301718	1.51037	34	0.842855	0.96058	0.311662	1.83118	34	0.865864	0.999429
gi_66505007	-0.285371	0.493766	34	0.567107	0.84922	-0.681198	0.562369	34	0.234132	0.958205	-0.584465	0.553158	34	0.298146	0.96058	-0.987689	0.654928	34	0.140769	0.999429
gi_66505131	0.314868	0.59194	34	0.598236	0.84922	0.568756	0.702408	34	0.42373	0.958205	0.519645	0.682783	34	0.451862	0.96058	0.580873	0.840037	34	0.493956	0.999429
gi_66505480	0.706285	0.644071	34	0.280525	0.84922	0.625169	0.761264	34	0.417239	0.958205	0.852647	0.735296	34	0.254292	0.96058	0.968696	0.895753	34	0.287116	0.999429
gi_66505531	-4.5594	2.23684	27	0.0514218	0.84922	-7.11322	2.66102	27	0.0125924	0.958205	-4.68643	2.54123	27	0.0761603	0.96058	-7.67049	3.17199	27	0.0226169	0.999429
gi_66505721	0.480461	2.28429	19	0.835647	0.854062	0.613303	2.91633	19	0.835673	0.98118	0.847942	2.47258	19	0.73541	0.96058	0.270633	3.31082	19	0.935707	0.999429
gi_66505914	0.389988	0.821786	34	0.638133	0.84922	0.379206	0.967299	34	0.697486	0.963067	0.570098	0.940943	34	0.548619	0.96058	0.679207	1.15032	34	0.558794	0.999429
gi_66505984	0.554667	0.932194	34	0.555775	0.84922	0.617577	1.10197	34	0.578859	0.958205	0.648381	1.0723	34	0.549418	0.96058	0.581506	1.31855	34	0.661992	0.999429
gi_66506287	1.12557	0.848466	34	0.193483	0.84922	1.03316	1.04327	34	0.329019	0.958205	1.11974	0.98104	34	0.261685	0.96058	1.5513	1.23146	34	0.216348	0.999429
gi_66506623	1.78744	1.47297	31	0.234107	0.84922	1.80572	1.70089	31	0.296603	0.958205	2.14827	1.72045	31	0.221133	0.96058	1.95144	2.03419	31	0.34482	0.999429
gi_66506786	-0.755003	0.367264	34	0.0475507	0.84922	-0.734137	0.446669	34	0.10948	0.958205	-0.776203	0.429643	34	0.0796788	0.96058	-0.705252	0.541267	34	0.201342	0.999429
gi_66506837	0.535496	1.02948	30	0.606768	0.84922	0.932944	1.23871	30	0.457227	0.958205	1.0167	1.18254	30	0.396742	0.96058	1.09746	1.47701	30	0.463244	0.999429
gi_66507099	-2.29286	3.57964	17	0.530369	0.84922	-3.39724	3.79025	17	0.382605	0.958205	-2.36192	3.62409	17	0.523291	0.96058	-3.65343	4.36303	17	0.414008	0.999429
gi_66507594	0.0980876	0.522768	34	0.852281	0.856462	0.102405	0.613399	34	0.868401	0.98118	0.153418	0.596612	34	0.798613	0.96058	0.181936	0.725767	34	0.803569	0.999429
gi_66507623	-0.856754	0.572268	34	0.143589	0.84922	-0.730253	0.689222	34	0.296827	0.958205	-0.814803	0.670052	34	0.23235	0.96058	-0.757918	0.826973	34	0.365862	0.999429
gi_66508341	-6.02842	2.16313	19	0.0117542	0.84922	-8.40047	2.64197	19	0.00493432	0.915234	-6.91517	2.42932	19	0.01032	0.96058	-10.7298	3.10868	19	0.00267348	0.748576
gi_66508439	-0.570421	0.961195	34	0.556808	0.84922	-0.571535	1.13121	34	0.616647	0.958205	-0.501555	1.10284	34	0.652154	0.96058	-0.550965	1.34405	34	0.684429	0.999429
gi_66508914	-0.481535	0.502665	34	0.344844	0.84922	-0.4343	0.595309	34	0.47067	0.958205	-0.438368	0.579029	34	0.45422	0.96058	-0.411851	0.710948	34	0.566207	0.999429
gi_66508940	0.182918	0.799339	34	0.820367	0.854062	-0.0460177	0.948026	34	0.961569	0.988047	-0.0301154	0.916934	34	0.973991	0.97189	0.123468	1.1225	34	0.913061	0.999429
gi_66508961	-2.38999	1.12921	33	0.0419278	0.84922	-3.38134	1.33526	33	0.0162701	0.958205	-3.31682	1.27592	33	0.013853	0.96058	-4.21292	1.56169	33	0.0109151	0.999429
gi_66509032	1.92	2.63034	20	0.473888	0.84922	2.13541	3.4371	20	0.541432	0.958205	0.956035	3.26389	20	0.772606	0.96058	3.43573	4.23872	20	0.42716	0.999429
gi_66509265	-0.259221	0.827806	32	0.756204	0.84922	-0.0347885	0.971434	32	0.971655	0.988047	-0.481834	0.958614	32	0.618662	0.96058	-0.172872	1.14943	32	0.881395	0.999429
gi_66509654	0.245681	0.449154	32	0.588183	0.84922	0.285606	0.531917	32	0.595025	0.958205	0.00933789	0.514338	32	0.985628	0.973066	0.228293	0.623839	32	0.716812	0.999429
gi_66509780	3.21758	2.15591	34	0.144803	0.84922	3.12856	2.52121	34	0.223138	0.958205	3.08553	2.47724	34	0.221446	0.96058	3.47299	2.98484	34	0.25271	0.999429
gi_66510064	-1.8283	0.7955	34	0.0278206	0.84922	-1.72036	0.957921	34	0.0813977	0.958205	-2.1581	0.893617	34	0.021261	0.96058	-1.79863	1.16653	34	0.132363	0.999429
gi_66510285	4.95038	2.034	18	0.0255837	0.84922	4.69513	2.65217	18	0.0936129	0.958205	3.89396	2.99341	18	0.20972	0.96058	5.14453	3.24698	18	0.130513	0.999429
gi_66510482	4.06054	3.14601	34	0.205517	0.84922	4.17907	3.66905	34	0.262663	0.958205	4.10816	3.60097	34	0.261905	0.96058	4.55558	4.34884	34	0.302241	0.999429
gi_66510528	2.2001	1.40089	28	0.12753	0.84922	2.91237	1.50104	28	0.0624825	0.958205	2.65515	1.47242	28	0.0821193	0.96058	3.51219	1.71554	28	0.0501181	0.999429
gi_66510566	-2.32984	1.60122	34	0.154828	0.84922	-2.12316	1.92523	34	0.277855	0.958205	-2.04898	1.89448	34	0.287065	0.96058	-2.31941	2.31781	34	0.324046	0.999429
gi_66510928	-1.73374	0.739887	34	0.0251038	0.84922	-1.89152	0.884552	34	0.0397547	0.958205	-1.67526	0.893341	34	0.0693648	0.96058	-2.25429	1.07216	34	0.0429842	0.999429
gi_66511001	-2.94074	2.55722	34	0.25818	0.84922	-5.29485	2.9728	34	0.0838322	0.958205	-5.61518	2.81096	34	0.0538114	0.96058	-7.10355	3.51289	34	0.0510869	0.999429
gi_66512039	-0.224605	0.575887	34	0.698957	0.84922	-0.44192	0.669552	34	0.513686	0.958205	-0.580792	0.654659	34	0.381222	0.96058	-0.851891	0.785412	34	0.285711	0.999429
gi_66512107	-0.619502	1.34296	34	0.647525	0.84922	-0.417547	1.62217	34	0.798422	0.98118	-0.593913	1.6107	34	0.714615	0.96058	-0.499719	1.99543	34	0.803761	0.999429
gi_66512307	0.215533	1.62134	29	0.895163	0.859739	0.616977	2.01204	29	0.761306	0.978358	0.572388	1.93478	29	0.769459	0.96058	0.788488	2.49612	29	0.754351	0.999429
gi_66512625	-0.12173	0.534508	34	0.821211	0.854062	-0.285969	0.629902	34	0.652721	0.958205	-0.403305	0.612467	34	0.514656	0.96058	-0.501786	0.747626	34	0.506646	0.999429
gi_66512737	-0.628042	0.440757	34	0.163297	0.84922	-0.75584	0.515799	34	0.152005	0.958205	-0.542238	0.51333	34	0.298272	0.96058	-0.744971	0.621188	34	0.238715	0.999429
gi_66512788	1.69019	0.937988	30	0.081613	0.84922	2.29076	1.15983	30	0.0575242	0.958205	2.18972	1.10937	30	0.0576706	0.96058	2.44264	1.40757	30	0.0929398	0.999429
gi_66512987	-0.833119	0.976102	33	0.399526	0.84922	-1.61273	1.15409	33	0.171618	0.958205	-1.45015	1.09395	33	0.194075	0.96058	-2.0789	1.35563	33	0.134677	0.999429
gi_66513092	0.318959	0.646045	34	0.624686	0.84922	0.412118	0.751866	34	0.587186	0.958205	0.42163	0.735894	34	0.570449	0.96058	0.674098	0.8857	34	0.45185	0.999429
gi_66513205	0.14863	1.33916	27	0.912448	0.859739	0.206186	1.64784	27	0.901352	0.98118	-0.022361	1.57582	27	0.988783	0.973066	-0.106465	2.00785	27	0.958103	0.999429
gi_66513257	2.47053	1.25519	21	0.0623812	0.84922	2.25575	1.50842	21	0.149677	0.958205	2.37325	1.5118	21	0.131402	0.96058	2.61745	1.85518	21	0.172922	0.999429
gi_66513260	1.13526	1.17775	34	0.341891	0.84922	1.48693	1.38042	34	0.28899	0.958205	1.4743	1.34392	34	0.280341	0.96058	1.83204	1.62601	34	0.267755	0.999429
gi_66513481	-0.0833222	0.610957	34	0.892325	0.859739	-0.154725	0.71984	34	0.831096	0.98118	-0.114518	0.721623	34	0.874848	0.96058	-0.506511	0.877042	34	0.567392	0.999429
gi_66513527	-0.630532	0.549526	34	0.259221	0.84922	-0.497021	0.657321	34	0.454777	0.958205	-0.450506	0.638947	34	0.485566	0.96058	-0.342814	0.787278	34	0.665994	0.999429
gi_66513595	0.605434	0.904508	34	0.507791	0.84922	0.757853	1.07575	34	0.485927	0.958205	0.703113	1.02848	34	0.498836	0.96058	0.915413	1.26899	34	0.475614	0.999429
gi_66513649	0.313603	0.326889	34	0.344151	0.84922	0.160626	0.391042	34	0.683822	0.958205	0.233399	0.379333	34	0.542461	0.96058	0.00217951	0.467637	34	0.996309	0.999429
gi_66513934	1.4633	1.3736	34	0.294245	0.84922	2.82327	1.55075	34	0.077481	0.958205	2.63279	1.54724	34	0.0979586	0.96058	3.78439	1.84988	34	0.0485797	0.999429
gi_66514422	1.43523	1.04914	16	0.190216	0.84922	1.33645	1.25411	16	0.302397	0.958205	1.17086	1.18596	16	0.338206	0.96058	1.43913	1.54034	16	0.364039	0.999429
gi_66514673	3.76669	4.56672	30	0.415987	0.84922	3.488	5.14988	30	0.503408	0.958205	2.96127	5.30212	30	0.580644	0.96058	3.62655	6.1567	30	0.560244	0.999429
gi_66515272	-0.161039	0.348763	34	0.647205	0.84922	-0.325887	0.409847	34	0.432046	0.958205	-0.238572	0.399368	34	0.554216	0.96058	-0.286453	0.491075	34	0.563529	0.999429
gi_66515294	-0.394506	0.512145	34	0.44644	0.84922	-0.527855	0.602743	34	0.387309	0.958205	-0.351156	0.590413	34	0.55594	0.96058	-0.409365	0.723229	34	0.575095	0.999429
gi_66515679	-0.394509	1.19972	31	0.744492	0.84922	-0.81214	1.46433	31	0.583137	0.958205	-0.417383	1.39063	31	0.766075	0.96058	-0.988738	1.76505	31	0.579386	0.999429
gi_66515987	0.556905	0.873733	33	0.528272	0.84922	0.639717	0.961894	33	0.510634	0.958205	0.907204	0.972106	33	0.357477	0.96058	0.990184	1.1304	33	0.387382	0.999429
gi_66516122	2.91996	3.81161	22	0.451776	0.84922	5.11316	4.51102	22	0.269214	0.958205	3.93424	4.53629	22	0.395149	0.96058	7.67824	5.56407	22	0.181461	0.999429
gi_66516797	-0.240647	2.11991	25	0.910527	0.859739	-0.399716	2.5017	25	0.87434	0.98118	-0.59944	2.52119	25	0.814004	0.96058	0.201443	3.01008	25	0.947175	0.999429
gi_66516926	-0.192461	1.27922	23	0.88172	0.859739	-0.0607875	1.53975	23	0.968849	0.988047	0.731379	1.4987	23	0.630163	0.96058	-0.558679	1.91342	23	0.77292	0.999429
gi_66517155	0.29534	0.257604	34	0.259599	0.84922	0.420795	0.30523	34	0.177018	0.958205	0.391447	0.296879	34	0.196135	0.96058	0.562522	0.3633	34	0.130793	0.999429
gi_66517287	1.09578	0.673595	34	0.113022	0.84922	0.790495	0.814583	34	0.338686	0.958205	1.07286	0.789074	34	0.182892	0.96058	0.907644	0.973796	34	0.357873	0.999429
gi_66517317	0.510843	0.826812	34	0.540793	0.84922	0.844171	0.966005	34	0.388315	0.958205	1.06596	0.934583	34	0.262018	0.96058	1.24228	1.13973	34	0.283385	0.999429
gi_66517407	-0.26092	0.907708	34	0.775514	0.854062	0.0355579	1.07038	34	0.973693	0.988047	-0.345673	1.04505	34	0.742846	0.96058	-0.207948	1.28462	34	0.872362	0.999429
gi_66517421	-0.10612	1.0056	32	0.916615	0.859739	0.0488372	1.22394	32	0.968419	0.988047	-0.236811	1.17762	32	0.841899	0.96058	-0.376173	1.48999	32	0.802295	0.999429
gi_66517659	1.39395	0.73686	34	0.067067	0.84922	1.89277	0.845556	34	0.0318446	0.958205	1.68171	0.843376	34	0.0542191	0.96058	2.09185	1.02566	34	0.0492309	0.999429
gi_66517758	-1.18596	1.0259	34	0.255734	0.84922	-1.4941	1.19966	34	0.221488	0.958205	-1.11663	1.21442	34	0.364325	0.96058	-1.34578	1.46187	34	0.363752	0.999429
gi_66517761	-1.31732	1.4685	33	0.376189	0.84922	-1.35234	1.70579	33	0.433561	0.958205	-1.42975	1.70534	33	0.40784	0.96058	-1.22893	2.11226	33	0.56465	0.999429
gi_66517870	0.770127	2.25902	30	0.735547	0.84922	0.090344	2.64686	30	0.972998	0.988047	0.440876	2.59995	30	0.866486	0.96058	-0.221475	3.12103	30	0.943899	0.999429
gi_66518140	-0.490502	1.31028	17	0.712773	0.84922	-0.171357	1.60256	17	0.916099	0.984764	-0.706715	1.67034	17	0.677528	0.96058	-0.453907	2.0437	17	0.826882	0.999429
gi_66518223	1.20026	3.34273	29	0.722146	0.84922	1.0883	3.92269	29	0.783412	0.98118	0.75965	3.81795	29	0.843676	0.96058	0.0411684	4.68009	29	0.993042	0.999429
gi_66518451	-0.555967	1.70805	25	0.747512	0.84922	-0.819003	1.99449	25	0.68484	0.958205	-0.443495	1.91123	25	0.81839	0.96058	-1.31715	2.33751	25	0.578127	0.999429
gi_66518853	0.61932	1.25162	34	0.623914	0.84922	-0.375558	1.48127	34	0.80138	0.98118	0.471776	1.43144	34	0.743738	0.96058	-0.589392	1.75093	34	0.738475	0.999429
gi_66519157	-0.352614	0.826212	33	0.672308	0.84922	-0.563203	0.943604	33	0.554671	0.958205	-0.445876	0.929134	33	0.634476	0.96058	-0.243639	1.13485	33	0.831331	0.999429
gi_66519254	1.03417	1.16119	32	0.379785	0.84922	1.00786	1.37892	32	0.470154	0.958205	1.02611	1.37088	32	0.45962	0.96058	1.13541	1.67714	32	0.503276	0.999429
gi_66519360	0.381796	0.785646	33	0.630204	0.84922	0.839786	0.916257	33	0.366034	0.958205	0.597652	0.898535	33	0.510583	0.96058	1.20112	1.08331	33	0.275555	0.999429
gi_66519390	2.36039	2.02434	21	0.256684	0.84922	1.47633	2.54448	21	0.567947	0.958205	0.995117	2.56094	21	0.701502	0.96058	-0.286424	3.03057	21	0.925599	0.999429
gi_66519838	-0.86902	1.08436	34	0.42846	0.84922	-1.3005	1.27594	34	0.315284	0.958205	-1.07242	1.22648	34	0.388041	0.96058	-1.5767	1.5098	34	0.303711	0.999429
gi_66519842	1.70413	1.21465	34	0.16969	0.84922	1.74574	1.52175	34	0.259312	0.958205	2.13381	1.44811	34	0.149811	0.96058	1.80867	1.86135	34	0.338062	0.999429
gi_66519888	-1.12649	1.03536	21	0.288914	0.84922	-1.22545	1.25219	21	0.338895	0.958205	-1.81043	1.21934	21	0.152462	0.96058	-1.54461	1.5754	21	0.338025	0.999429
gi_66519936	-0.794667	0.551188	34	0.158525	0.84922	-0.735569	0.66317	34	0.27514	0.958205	-0.614695	0.641904	34	0.345019	0.96058	-0.690231	0.793038	34	0.390206	0.999429
gi_66520179	0.541818	1.19135	20	0.654156	0.84922	0.627905	1.41676	20	0.66238	0.958205	0.312863	1.3675	20	0.821359	0.96058	0.686663	1.7239	20	0.694615	0.999429
gi_66520256	-1.1218	0.745721	34	0.141735	0.84922	-0.991376	0.890622	34	0.273462	0.958205	-0.815719	0.87945	34	0.360187	0.96058	-1.07139	1.06699	34	0.322413	0.999429
gi_66520497	0.126218	0.614276	34	0.838427	0.854062	0.488643	0.717438	34	0.500425	0.958205	0.433134	0.701412	34	0.541008	0.96058	0.745977	0.848572	34	0.385519	0.999429
gi_66521083	-1.03521	0.8731	17	0.25206	0.84922	-1.23476	1.03968	17	0.251305	0.958205	-1.25791	1.04224	17	0.243987	0.96058	-1.63755	1.28474	17	0.219593	0.999429
gi_66521282	-0.0204911	0.954145	33	0.982995	0.872106	-0.14556	1.13768	33	0.898969	0.98118	0.0513365	1.10122	33	0.963099	0.971344	-0.119734	1.36045	33	0.9304	0.999429
gi_66521433	4.89189	3.24389	34	0.140783	0.84922	5.21354	3.78653	34	0.177553	0.958205	4.72174	3.72663	34	0.213756	0.96058	5.6559	4.49684	34	0.217052	0.999429
gi_66521459	0.214755	0.600775	34	0.722954	0.84922	0.139147	0.700798	34	0.843794	0.98118	0.272307	0.685006	34	0.693465	0.96058	0.301469	0.827655	34	0.71793	0.999429
gi_66521738	0.40782	0.677807	34	0.551381	0.84922	0.502805	0.79787	34	0.532787	0.958205	0.262868	0.782464	34	0.738973	0.96058	0.554099	0.952357	34	0.564527	0.999429
gi_66522232	0.262824	1.54076	34	0.865564	0.859739	0.846229	1.80248	34	0.641724	0.958205	0.782598	1.75098	34	0.657747	0.96058	1.46296	2.1166	34	0.494142	0.999429
gi_66522386	3.89418	3.94574	34	0.330648	0.84922	4.59145	4.55785	34	0.320872	0.958205	4.88748	4.468	34	0.281695	0.96058	5.6846	5.36763	34	0.297043	0.999429
gi_66522463	-0.70655	0.738176	34	0.345246	0.84922	-0.745102	0.859252	34	0.391938	0.958205	-0.526519	0.8492	34	0.53938	0.96058	-0.791176	1.0189	34	0.442823	0.999429
gi_66522931	-2.91709	3.37892	16	0.400719	0.84922	-1.70751	4.0158	16	0.676356	0.958205	-3.22087	3.8508	16	0.415238	0.96058	-0.514047	4.9163	16	0.918025	0.999429
gi_66523390	0.0866979	0.44791	34	0.847672	0.854062	-0.163619	0.533167	34	0.760805	0.978358	0.0589238	0.516914	34	0.909915	0.96058	-0.125285	0.635727	34	0.844943	0.999429
gi_66523464	0.543673	0.75561	34	0.47674	0.84922	0.55656	0.878575	34	0.530659	0.958205	0.543836	0.863627	34	0.533092	0.96058	0.766334	1.0401	34	0.466305	0.999429
gi_66523907	-0.299351	0.939961	33	0.752134	0.84922	-0.798085	1.09786	33	0.472385	0.958205	-0.401898	1.07473	33	0.710831	0.96058	-0.888837	1.29688	33	0.497899	0.999429
gi_66524128	0.64533	0.991511	26	0.520851	0.84922	-0.0682053	1.10371	26	0.951197	0.988047	0.151579	1.10117	26	0.891576	0.96058	-0.392611	1.288	26	0.762927	0.999429
gi_66524293	-0.0216327	0.700443	34	0.975542	0.872106	-0.398245	0.805338	34	0.624129	0.958205	-0.306132	0.778937	34	0.696764	0.96058	-0.780634	0.946457	34	0.415237	0.999429
gi_66524519	0.5151	1.17869	24	0.66601	0.84922	0.23827	1.42998	24	0.869061	0.98118	0.701458	1.38598	24	0.617397	0.96058	0.476932	1.65633	24	0.775861	0.999429
gi_66524882	-0.169904	0.427429	34	0.693482	0.84922	0.160621	0.508773	34	0.754158	0.978208	-0.065362	0.494581	34	0.89564	0.96058	0.265416	0.607284	34	0.664836	0.999429
gi_66524917	1.08864	2.46604	21	0.663396	0.84922	-0.907289	2.78707	21	0.747998	0.978208	0.833167	2.52149	21	0.744351	0.96058	-1.49726	3.14551	21	0.63899	0.999429
gi_66524926	-0.40056	0.692669	33	0.566998	0.84922	-0.602655	0.830529	33	0.473182	0.958205	-0.55829	0.79524	33	0.487576	0.96058	-0.789529	0.984747	33	0.428428	0.999429
gi_66525165	-0.35239	0.763468	34	0.647333	0.84922	-0.593806	0.902544	34	0.515017	0.958205	-0.572479	0.86951	34	0.51472	0.96058	-0.685535	1.06925	34	0.525734	0.999429
gi_66525285	-1.44202	1.06974	32	0.187119	0.84922	-1.02857	1.24598	32	0.415193	0.958205	-1.25442	1.22724	32	0.314377	0.96058	-1.36335	1.48673	32	0.365996	0.999429
gi_66525499	1.26797	1.15589	33	0.280597	0.84922	1.63285	1.33862	33	0.231185	0.958205	1.70909	1.27343	33	0.18872	0.96058	1.77498	1.59354	33	0.273387	0.999429
gi_66525522	0.645702	1.51101	27	0.672526	0.84922	-0.0465412	1.74566	27	0.978926	0.988047	0.470278	1.77137	27	0.79265	0.96058	-0.707011	2.1716	27	0.747258	0.999429
gi_66525576	0.658275	0.664069	34	0.328554	0.84922	0.160457	0.806388	34	0.843462	0.98118	0.429986	0.781208	34	0.585636	0.96058	-0.0109047	0.962966	34	0.991031	0.999429
gi_66525858	0.442201	0.693296	34	0.527861	0.84922	0.687136	0.820932	34	0.408427	0.958205	0.501624	0.797063	34	0.533333	0.96058	0.906124	0.982983	34	0.363123	0.999429
gi_66525867	2.06889	1.33891	34	0.131554	0.84922	2.80046	1.58641	34	0.0864965	0.958205	2.68763	1.54645	34	0.0912734	0.96058	3.56429	1.89528	34	0.0686126	0.999429
gi_66525882	0.511216	0.981892	30	0.606436	0.84922	0.148316	1.20409	30	0.902789	0.98118	0.281209	1.11382	30	0.802398	0.96058	-0.00187603	1.37332	30	0.998919	0.999429
gi_66525954	-1.27217	1.33885	28	0.350144	0.84922	-2.11161	1.48621	28	0.166415	0.958205	-1.67507	1.45164	28	0.258289	0.96058	-2.64595	1.80706	28	0.154269	0.999429
gi_66526470	0.243967	0.559879	34	0.665772	0.84922	0.516563	0.654376	34	0.43535	0.958205	0.300451	0.641099	34	0.64231	0.96058	0.630228	0.777057	34	0.422982	0.999429
gi_66526646	0.51916	0.644937	34	0.426426	0.84922	0.358595	0.761004	34	0.640499	0.958205	0.789707	0.734356	34	0.28978	0.96058	0.433314	0.90268	34	0.63428	0.999429
gi_66526748	-0.982509	2.53909	21	0.702685	0.84922	-0.484247	3.33871	21	0.886062	0.98118	-0.995143	3.11428	21	0.752473	0.96058	-1.46225	3.9185	21	0.712765	0.999429
gi_66529463	0.825526	1.13136	34	0.470586	0.84922	0.974429	1.32458	34	0.466986	0.958205	1.09928	1.29406	34	0.401558	0.96058	1.09703	1.58273	34	0.492937	0.999429
gi_66529866	0.770663	1.2374	28	0.538452	0.84922	1.08021	1.38897	28	0.443263	0.958205	0.421229	1.36054	28	0.759155	0.96058	0.796747	1.65698	28	0.634364	0.999429
gi_66529931	-0.159458	1.02126	34	0.876847	0.859739	-0.210862	1.22138	34	0.863957	0.98118	0.143471	1.2005	34	0.905575	0.96058	-0.171636	1.48921	34	0.908923	0.999429
gi_66529941	-0.174644	1.19041	25	0.884538	0.859739	-0.142626	1.317	25	0.914626	0.984764	0.0480148	1.2613	25	0.969936	0.971344	-0.0464154	1.44914	25	0.974703	0.999429
gi_66530010	-1.95359	1.47495	31	0.195016	0.84922	-2.09481	1.78051	31	0.248341	0.958205	-1.40005	1.70415	31	0.417604	0.96058	-2.9377	2.15621	31	0.182877	0.999429
gi_66530060	-2.53255	0.837328	31	0.00496905	0.610578	-1.96272	1.10957	31	0.0867499	0.958205	-2.04507	1.04932	31	0.0604003	0.96058	-1.87008	1.35087	31	0.176137	0.999429
gi_66530147	-1.95492	1.93702	32	0.320431	0.84922	-0.86766	2.41804	32	0.72208	0.963824	-1.26364	2.27544	32	0.582526	0.96058	-0.774232	2.91774	32	0.792439	0.999429
gi_66530240	-0.838342	1.79302	25	0.64415	0.84922	-0.787162	2.1519	25	0.717592	0.963824	-0.6141	2.17147	25	0.779655	0.96058	-1.09064	2.7278	25	0.692681	0.999429
gi_66530257	-0.19353	0.602932	34	0.750189	0.84922	-0.329915	0.716809	34	0.648263	0.958205	-0.363956	0.696089	34	0.604464	0.96058	-0.390037	0.856193	34	0.651612	0.999429
gi_66530377	-1.61739	2.58361	17	0.539618	0.84922	-1.35041	3.392	17	0.6955	0.962714	-1.06588	3.23152	17	0.745551	0.96058	-2.10777	4.10136	17	0.613923	0.999429
gi_66530404	1.03559	1.92698	30	0.594945	0.84922	0.225292	2.36655	30	0.92479	0.988047	0.182145	2.40087	30	0.940029	0.966159	-0.315413	2.85697	30	0.912826	0.999429
gi_66530423	0.903588	1.01716	34	0.380598	0.84922	0.552981	1.19315	34	0.645987	0.958205	1.41548	1.14858	34	0.226263	0.96058	0.740255	1.40863	34	0.602636	0.999429
gi_66530530	-0.00624932	0.425902	34	0.988379	0.873181	0.295679	0.49751	34	0.556234	0.958205	0.208908	0.487947	34	0.671252	0.96058	0.30673	0.592109	34	0.607792	0.999429
gi_66530616	-0.936261	1.05873	34	0.382731	0.84922	-1.36613	1.23523	34	0.276503	0.958205	-1.15912	1.21614	34	0.347261	0.96058	-1.82324	1.46456	34	0.22168	0.999429
gi_66530776	-1.79741	1.69618	33	0.296986	0.84922	-1.63749	2.04404	33	0.428802	0.958205	-1.76546	2.05995	33	0.397605	0.96058	-1.70938	2.52987	33	0.503951	0.999429
gi_66531429	-0.851044	0.476703	34	0.0831413	0.84922	-0.755703	0.572755	34	0.195846	0.958205	-0.60744	0.568925	34	0.293179	0.96058	-0.629844	0.694231	34	0.370658	0.999429
gi_66531434	-0.331322	0.326718	34	0.317701	0.84922	-0.385814	0.386323	34	0.325003	0.958205	-0.298965	0.378136	34	0.434641	0.96058	-0.266184	0.466547	34	0.572063	0.999429
gi_66531474	-0.113652	0.760549	34	0.882094	0.859739	-0.439908	0.883282	34	0.621664	0.958205	-0.350742	0.862412	34	0.686778	0.96058	-0.519454	1.04611	34	0.622696	0.999429
gi_66531601	2.60587	2.1107	19	0.232032	0.84922	1.89943	2.61208	19	0.475986	0.958205	2.54001	2.55987	19	0.33355	0.96058	2.33548	3.26386	19	0.482966	0.999429
gi_66531681	-0.281411	1.10849	23	0.801853	0.854062	0.625813	1.38199	23	0.654911	0.958205	-0.180085	1.33219	23	0.893646	0.96058	0.505094	1.68425	23	0.766953	0.999429
gi_66531851	-0.53375	0.407074	34	0.198582	0.84922	-0.334313	0.493196	34	0.502453	0.958205	-0.404057	0.478453	34	0.40429	0.96058	-0.43405	0.586744	34	0.464523	0.999429
gi_66532014	1.58339	2.94752	22	0.596526	0.84922	1.43685	3.27167	22	0.664816	0.958205	1.83675	3.18474	22	0.569973	0.96058	2.27016	3.54601	22	0.528654	0.999429
gi_66532597	-1.85085	0.827893	34	0.0320506	0.84922	-2.31108	0.982491	34	0.0245888	0.958205	-2.23976	0.978395	34	0.0284002	0.96058	-2.79211	1.17029	34	0.0227546	0.999429
gi_66532824	0.550581	0.979446	32	0.577941	0.84922	1.05703	1.17736	32	0.375997	0.958205	0.730368	1.11457	32	0.516962	0.96058	1.09695	1.39857	32	0.438611	0.999429
gi_66533113	-0.67852	0.732827	34	0.361027	0.84922	-0.527368	0.866121	34	0.546647	0.958205	-0.488372	0.847297	34	0.568149	0.96058	-0.543562	1.02913	34	0.600809	0.999429
gi_66533332	0.989781	0.821194	30	0.237511	0.84922	0.654044	0.968089	30	0.504468	0.958205	1.06137	0.911374	30	0.253367	0.96058	0.985193	1.12339	30	0.387465	0.999429
gi_66533395	-0.0480792	0.712055	32	0.946587	0.86639	0.374976	0.829784	32	0.654392	0.958205	0.373259	0.799522	32	0.643769	0.96058	0.483383	0.995929	32	0.630728	0.999429
gi_66533950	0.506015	0.732977	34	0.494657	0.84922	0.772835	0.871793	34	0.381582	0.958205	0.353855	0.87965	34	0.690004	0.96058	1.07485	1.06082	34	0.318107	0.999429
gi_66534008	0.109829	1.34633	34	0.935462	0.86239	0.0292966	1.59716	34	0.985472	0.988047	0.520624	1.55787	34	0.74029	0.96058	0.19532	1.90827	34	0.919077	0.999429
gi_66534286	0.338472	0.618524	34	0.587798	0.84922	0.672267	0.726111	34	0.361051	0.958205	0.400869	0.714284	34	0.57833	0.96058	0.489353	0.875604	34	0.57991	0.999429
gi_66534614	0.547228	2.59295	23	0.834711	0.854062	-1.13452	2.90439	23	0.69967	0.963692	-0.536314	2.87704	23	0.853756	0.96058	-0.887226	3.50747	23	0.802551	0.999429
gi_66534655	-0.768499	0.335884	34	0.0284797	0.84922	-0.694158	0.406009	34	0.0964328	0.958205	-0.546487	0.397307	34	0.177979	0.96058	-0.631155	0.489244	34	0.205735	0.999429
gi_66534660	0.324743	1.05559	34	0.760231	0.84922	0.438217	1.2478	34	0.727611	0.963824	0.194279	1.20833	34	0.873216	0.96058	0.648532	1.47665	34	0.663302	0.999429
gi_66534671	0.256778	0.565395	34	0.652602	0.84922	0.370756	0.672236	34	0.58488	0.958205	0.339123	0.653258	34	0.607036	0.96058	0.325691	0.80374	34	0.687855	0.999429
gi_66534750	-0.18751	0.505609	34	0.713043	0.84922	0.0334828	0.602164	34	0.955983	0.988047	-0.109079	0.584884	34	0.853163	0.96058	0.177739	0.718931	34	0.806219	0.999429
gi_66534766	-0.520311	1.57752	25	0.744278	0.84922	-0.798906	1.92216	25	0.681227	0.958205	-0.836539	1.91969	25	0.666744	0.96058	-1.37411	2.4211	25	0.575397	0.999429
gi_66535082	-0.752208	0.765509	34	0.332734	0.84922	-0.261428	0.911393	34	0.775972	0.98118	-0.369609	0.888182	34	0.679922	0.96058	0.0199296	1.084	34	0.985439	0.999429
gi_66535209	-0.0871567	0.262529	34	0.741936	0.84922	-0.142613	0.311816	34	0.650319	0.958205	-0.157372	0.302295	34	0.606027	0.96058	-0.28341	0.369184	34	0.447985	0.999429
gi_66535330	-0.28009	1.06897	34	0.794889	0.854062	-0.254758	1.27374	34	0.842666	0.98118	-0.428477	1.26013	34	0.735928	0.96058	-0.591721	1.54061	34	0.70331	0.999429
gi_66535742	-1.32274	0.746986	34	0.0855659	0.84922	-1.7186	0.90315	34	0.0655508	0.958205	-1.37693	0.886225	34	0.129517	0.96058	-2.28946	1.05703	34	0.0374205	0.999429
gi_66535957	-0.359408	1.71072	34	0.83485	0.854062	-0.235493	1.9773	34	0.905898	0.98118	-0.508624	1.96035	34	0.796848	0.96058	-0.491192	2.33533	34	0.834664	0.999429
gi_66536233	-0.316528	0.52292	34	0.548994	0.84922	-0.413224	0.616461	34	0.507184	0.958205	-0.186415	0.603978	34	0.759474	0.96058	-0.349348	0.735929	34	0.638034	0.999429
gi_66536893	-2.46739	3.21363	22	0.450776	0.84922	-3.30511	4.02296	22	0.420142	0.958205	-2.74463	3.98458	22	0.498142	0.96058	-4.50342	4.86817	22	0.364964	0.999429
gi_66537377	-0.876086	1.67894	18	0.608165	0.84922	-1.39082	1.95317	18	0.485542	0.958205	-1.09755	1.78219	18	0.545706	0.96058	-1.67306	2.25177	18	0.467069	0.999429
gi_66537940	-0.186975	0.436614	34	0.671178	0.84922	-0.163893	0.514041	34	0.751804	0.978208	-0.246017	0.500848	34	0.62644	0.96058	-0.331486	0.609239	34	0.589925	0.999429
gi_66538476	-0.0915282	0.603787	34	0.880406	0.859739	0.278078	0.719451	34	0.701524	0.963824	0.0375836	0.69865	34	0.957414	0.971344	0.485077	0.859365	34	0.576146	0.999429
gi_66540596	1.11758	0.761723	30	0.152734	0.84922	1.25375	0.884271	30	0.166543	0.958205	0.987188	0.890826	30	0.276594	0.96058	1.20978	1.07085	30	0.26754	0.999429
gi_66541426	-0.287778	1.29738	34	0.825785	0.854062	-1.48218	1.46782	34	0.319734	0.958205	-1.80927	1.42598	34	0.213133	0.96058	-1.30268	1.76239	34	0.464887	0.999429
gi_66543659	-1.92789	2.27349	18	0.407579	0.84922	-1.72581	2.69644	18	0.530213	0.958205	-2.3286	2.67598	18	0.395656	0.96058	-1.57663	3.15538	18	0.623365	0.999429
gi_66544702	2.85015	2.04949	26	0.176117	0.84922	3.2842	2.61678	26	0.220623	0.958205	2.86627	2.47027	26	0.256468	0.96058	3.92871	3.23725	26	0.235813	0.999429
gi_66545506	-0.505185	0.699585	34	0.475158	0.84922	-0.462482	0.835073	34	0.583325	0.958205	-0.29361	0.81833	34	0.72197	0.96058	-0.374857	1.00395	34	0.711181	0.999429
gi_66546646	-0.566878	0.740261	34	0.44909	0.84922	-0.512668	0.872493	34	0.56069	0.958205	-0.479388	0.854305	34	0.578379	0.96058	-0.304216	1.04422	34	0.772566	0.999429
gi_66546657	-0.738208	0.558277	34	0.194896	0.84922	-0.778278	0.659409	34	0.246086	0.958205	-0.679578	0.645393	34	0.299782	0.96058	-0.967645	0.781633	34	0.224205	0.999429
gi_66546799	-0.239471	0.72214	34	0.742217	0.84922	0.30914	0.864561	34	0.722876	0.963824	-0.29865	0.831125	34	0.721569	0.96058	0.314076	1.029	34	0.762056	0.999429
gi_66547340	-0.671823	0.826144	34	0.42176	0.84922	-0.582196	0.992045	34	0.561171	0.958205	-0.858209	0.953724	34	0.374529	0.96058	-0.833232	1.18742	34	0.487632	0.999429
gi_66547438	-0.82388	0.981431	20	0.411129	0.84922	-0.955764	1.15784	20	0.418841	0.958205	-1.11359	1.09125	20	0.31969	0.96058	-1.21344	1.37147	20	0.386792	0.999429
gi_66547447	0.13937	0.644451	34	0.830076	0.854062	0.425373	0.752434	34	0.575562	0.958205	0.606311	0.730334	34	0.412226	0.96058	0.6576	0.889185	34	0.464647	0.999429
gi_66547450	-0.441916	0.435042	34	0.316898	0.84922	-0.65184	0.5088	34	0.208817	0.958205	-0.53632	0.498911	34	0.289952	0.96058	-0.732946	0.606128	34	0.234918	0.999429
gi_66547531	-0.860558	0.679571	34	0.214004	0.84922	-1.31774	0.779717	34	0.100174	0.958205	-1.17838	0.763922	34	0.1322	0.96058	-1.54169	0.929821	34	0.106507	0.999429
gi_66547760	0.614564	0.670243	34	0.36564	0.84922	0.94786	0.785203	34	0.235705	0.958205	0.820373	0.766417	34	0.29198	0.96058	1.14021	0.934442	34	0.230783	0.999429
gi_66548188	-0.131151	0.465607	34	0.779897	0.854062	0.175848	0.54677	34	0.749716	0.978208	0.0738517	0.534903	34	0.891003	0.96058	0.42034	0.645873	34	0.519544	0.999429
gi_66548261	0.443463	0.857338	34	0.608327	0.84922	0.159812	1.01568	34	0.875904	0.98118	0.727561	1.00013	34	0.471922	0.96058	0.174866	1.23755	34	0.888467	0.999429
gi_66548338	-0.750497	1.59117	33	0.640271	0.84922	-0.167666	1.87893	33	0.929435	0.988047	-0.323119	1.80718	33	0.85919	0.96058	-0.347998	2.21585	33	0.876163	0.999429
gi_66548684	0.762342	0.53179	34	0.160837	0.84922	0.731743	0.631363	34	0.254536	0.958205	0.671043	0.617156	34	0.284546	0.96058	0.765128	0.754079	34	0.317438	0.999429
gi_66548758	-1.43127	1.03179	31	0.175282	0.84922	-1.19656	1.29524	31	0.362718	0.958205	-1.00745	1.21409	31	0.412995	0.96058	-1.17744	1.50074	31	0.438658	0.999429
gi_66548968	0.437388	0.792179	34	0.584469	0.84922	0.800864	0.925073	34	0.392706	0.958205	0.430737	0.919255	34	0.642366	0.96058	0.704681	1.11336	34	0.531014	0.999429
gi_66549073	-1.29786	1.47501	19	0.389908	0.84922	-1.63451	1.79648	19	0.374303	0.958205	-1.85131	1.73256	19	0.298666	0.96058	-1.90618	2.2468	19	0.40678	0.999429
gi_66549728	-0.31824	1.36175	32	0.816707	0.854062	0.387514	1.64311	32	0.815058	0.98118	-0.325168	1.63389	32	0.84351	0.96058	0.36169	2.02724	32	0.859522	0.999429
gi_66550610	4.75553	3.0453	24	0.131474	0.84922	4.47383	3.38234	24	0.198401	0.958205	4.3781	3.32089	24	0.19983	0.96058	4.64434	3.95692	24	0.252021	0.999429
gi_66550870	-1.06565	1.83484	29	0.565871	0.84922	-1.28278	2.07703	29	0.541658	0.958205	-1.71741	2.08067	29	0.415877	0.96058	-0.898168	2.61367	29	0.733594	0.999429
gi_66550890	0.849074	0.815866	34	0.305358	0.84922	1.09443	0.945893	34	0.255323	0.958205	0.81792	0.934744	34	0.387703	0.96058	1.56271	1.10748	34	0.167313	0.999429
gi_66551115	0.36103	0.482338	34	0.459305	0.84922	0.0759173	0.576142	34	0.895944	0.98118	0.152524	0.559507	34	0.786806	0.96058	-0.109965	0.688112	34	0.873979	0.999429
gi_66551478	-0.674136	1.12005	23	0.553143	0.84922	-0.873816	1.24004	23	0.488093	0.958205	-0.28074	1.26372	23	0.826155	0.96058	-0.993053	1.4836	23	0.509933	0.999429
gi_66551875	4.26143	2.46252	28	0.0945469	0.84922	3.17414	2.96362	28	0.293299	0.958205	2.65926	2.92704	28	0.371361	0.96058	2.97044	3.54857	28	0.409636	0.999429
gi_66551889	-0.484468	0.855283	34	0.574814	0.84922	-0.739837	1.00795	34	0.467982	0.958205	-0.860814	0.977139	34	0.384528	0.96058	-0.77374	1.20497	34	0.5251	0.999429
gi_66551967	0.140316	1.60351	34	0.930783	0.86239	1.23235	1.92981	34	0.527372	0.958205	0.52992	1.88175	34	0.779949	0.96058	1.64293	2.34006	34	0.487402	0.999429
gi_66553147	0.743045	1.15096	34	0.52288	0.84922	1.2772	1.36716	34	0.356788	0.958205	0.857618	1.32923	34	0.52313	0.96058	1.69295	1.61331	34	0.301412	0.999429
gi_66553455	-1.72196	1.02687	33	0.103011	0.84922	-2.32019	1.15385	33	0.0525733	0.958205	-1.82479	1.20879	33	0.140663	0.96058	-2.80295	1.37973	33	0.0503182	0.999429
gi_66554156	0.729427	0.745069	34	0.334492	0.84922	0.870285	0.872458	34	0.325564	0.958205	0.8215	0.852587	34	0.342081	0.96058	1.15026	1.03127	34	0.272511	0.999429
gi_66554916	-0.152489	1.14889	34	0.895191	0.859739	0.324077	1.34848	34	0.81152	0.98118	0.573891	1.31453	34	0.665178	0.96058	0.554091	1.6101	34	0.732865	0.999429
gi_66555437	4.75349	4.12432	34	0.257133	0.84922	5.02562	4.79156	34	0.301646	0.958205	4.78151	4.71258	34	0.317449	0.96058	5.87649	5.65851	34	0.306356	0.999429
gi_66556180	-0.434659	0.765295	34	0.573792	0.84922	-0.444103	0.919813	34	0.632319	0.958205	-0.555022	0.889184	34	0.536667	0.96058	-0.886923	1.09332	34	0.42288	0.999429
gi_66556287	0.646558	0.539273	34	0.238839	0.84922	0.890454	0.632837	34	0.168479	0.958205	0.628389	0.627234	34	0.323498	0.96058	1.12859	0.751468	34	0.142367	0.999429
gi_66556661	1.02253	0.780223	34	0.19879	0.84922	1.23939	0.953108	34	0.202222	0.958205	1.3226	0.898293	34	0.150125	0.96058	1.34022	1.13314	34	0.245115	0.999429
gi_66557455	-1.0818	1.95668	22	0.585923	0.84922	0.161521	2.29089	22	0.944428	0.988047	-1.03418	2.2254	22	0.6467	0.96058	0.336228	2.78932	22	0.905149	0.999429
gi_66557463	-1.20229	1.24899	34	0.342538	0.84922	-0.891268	1.49252	34	0.55436	0.958205	-0.864524	1.44562	34	0.553783	0.96058	-0.532767	1.79218	34	0.768066	0.999429
gi_66557640	-1.16593	0.647812	34	0.0807714	0.84922	-1.33891	0.755926	34	0.0854885	0.958205	-0.998618	0.756913	34	0.195875	0.96058	-1.30802	0.911869	34	0.160583	0.999429
gi_66557660	0.895609	2.86362	31	0.756561	0.84922	0.13719	3.30763	31	0.967182	0.988047	0.00201294	3.22603	31	0.999506	0.977759	-0.14731	3.86969	31	0.969878	0.999429
gi_66557994	-0.0359447	1.3201	33	0.978441	0.872106	-0.248277	1.51924	33	0.871183	0.98118	-0.410011	1.53133	33	0.790559	0.96058	-0.541248	1.81009	33	0.766802	0.999429
gi_66558413	-1.00949	1.41156	28	0.480431	0.84922	-0.809596	1.61527	28	0.620139	0.958205	-0.689696	1.52723	28	0.655036	0.96058	-0.543443	1.88491	28	0.775231	0.999429
gi_66558612	-0.934769	1.22461	34	0.450538	0.84922	-1.44956	1.41729	34	0.313642	0.958205	-1.75104	1.37768	34	0.212353	0.96058	-1.83434	1.67828	34	0.282085	0.999429
gi_66558822	-1.96037	1.42841	24	0.182626	0.84922	-2.40375	1.73157	24	0.177831	0.958205	-2.50151	1.67323	24	0.147944	0.96058	-2.96088	2.12513	24	0.17631	0.999429
gi_66558942	0.109053	1.29421	29	0.933427	0.86239	0.733909	1.53425	29	0.635988	0.958205	0.703203	1.47883	29	0.637984	0.96058	0.942223	1.80461	29	0.605552	0.999429
gi_66558956	1.07564	2.33974	24	0.64985	0.84922	2.58934	2.79476	24	0.363412	0.958205	1.03007	2.79039	24	0.715254	0.96058	2.56172	3.41099	24	0.459941	0.999429
gi_66559141	0.145915	1.39436	27	0.91743	0.859739	-0.535684	1.74456	27	0.761154	0.978358	0.0110238	1.60419	27	0.994568	0.976415	-0.630626	2.08757	27	0.764901	0.999429
gi_66559208	-0.402691	1.29697	27	0.758576	0.84922	-0.3021	1.64136	27	0.855346	0.98118	-0.777205	1.49343	27	0.607014	0.96058	-0.355406	1.98732	27	0.859401	0.999429
gi_66559229	0.0680185	2.46515	34	0.978149	0.872106	-0.837383	2.86154	34	0.771581	0.98118	-0.42376	2.82202	34	0.881524	0.96058	-1.22347	3.39469	34	0.720772	0.999429
gi_66559310	0.480197	0.711664	34	0.504396	0.84922	0.451681	0.843734	34	0.595902	0.958205	0.275785	0.813896	34	0.73681	0.96058	0.213448	1.00121	34	0.832453	0.999429
gi_66559541	0.294834	0.802114	34	0.715471	0.84922	0.572956	0.952802	34	0.551603	0.958205	0.328423	0.927252	34	0.725384	0.96058	0.385239	1.14008	34	0.737512	0.999429
gi_66560172	0.366963	0.635838	33	0.567767	0.84922	0.208805	0.74368	33	0.780637	0.98118	0.102215	0.727294	33	0.889087	0.96058	-0.0243622	0.871795	33	0.977874	0.999429
gi_66560187	-1.87548	0.856579	34	0.0355207	0.84922	-2.0747	0.997648	34	0.045174	0.958205	-1.82007	0.997664	34	0.0769012	0.96058	-2.23632	1.19622	34	0.0701879	0.999429
gi_66560290	-0.536693	0.529062	34	0.317546	0.84922	-0.23915	0.644571	34	0.712923	0.963824	-0.439025	0.622508	34	0.485457	0.96058	-0.171391	0.778719	34	0.827115	0.999429
gi_66561330	0.541584	0.849125	34	0.527867	0.84922	0.761668	0.997226	34	0.450262	0.958205	0.758828	0.984878	34	0.446337	0.96058	1.08672	1.20479	34	0.373403	0.999429
gi_66562243	-0.15095	3.39297	18	0.965004	0.871738	0.724615	3.7802	18	0.850133	0.98118	-1.1016	3.95574	18	0.783818	0.96058	-0.540732	4.685	18	0.909392	0.999429
gi_66562752	-0.486345	1.03591	18	0.644358	0.84922	-0.323869	1.16054	18	0.783373	0.98118	-0.226623	1.16049	18	0.84736	0.96058	-0.0222439	1.32855	18	0.986826	0.999429
gi_66563168	0.227413	0.573045	34	0.693958	0.84922	0.559497	0.669817	34	0.409381	0.958205	0.521545	0.655875	34	0.43202	0.96058	0.960477	0.791549	34	0.233334	0.999429
gi_66563290	-0.425877	1.09039	29	0.698967	0.84922	-0.234553	1.26371	29	0.854046	0.98118	-0.191485	1.27198	29	0.88138	0.96058	-0.383094	1.51412	29	0.802042	0.999429
gi_66563717	1.43415	4.20075	18	0.736753	0.84922	-0.89745	5.3276	18	0.868105	0.98118	1.49261	5.2535	18	0.779562	0.96058	0.148011	6.77997	18	0.982823	0.999429
gi_66564402	0.820873	1.46491	24	0.58043	0.84922	1.25325	1.77746	24	0.487549	0.958205	0.500879	1.65754	24	0.765116	0.96058	1.78887	2.16081	24	0.415901	0.999429
gi_66564518	-0.443943	0.955452	33	0.64524	0.84922	0.0231611	1.11483	33	0.98355	0.988047	-0.0415534	1.12006	33	0.970629	0.971344	0.00203579	1.33155	33	0.998789	0.999429
gi_66564615	1.23666	1.9913	20	0.541593	0.84922	1.22133	2.21758	20	0.587904	0.958205	0.0783705	2.17936	20	0.971671	0.971344	1.32114	2.61501	20	0.618931	0.999429
gi_66565249	-1.04466	1.41399	30	0.465767	0.84922	-1.36766	1.72629	30	0.434433	0.958205	-1.63055	1.70182	30	0.34566	0.96058	-1.66	2.16324	30	0.44886	0.999429
gi_66565444	0.430869	0.762469	34	0.575718	0.84922	0.399001	0.904444	34	0.661893	0.958205	0.171221	0.876643	34	0.846309	0.96058	0.315788	1.06961	34	0.769608	0.999429
gi_66565929	-0.159378	0.754562	33	0.834015	0.854062	-0.237579	0.895387	33	0.792401	0.98118	-0.266123	0.869027	33	0.761353	0.96058	-0.374488	1.05854	33	0.725756	0.999429
gi_66566109	0.061795	1.18927	26	0.958958	0.870059	0.276016	1.45666	26	0.851184	0.98118	0.090477	1.47015	26	0.951398	0.971344	0.428519	1.79774	26	0.813466	0.999429
gi_66566113	1.05777	1.16844	31	0.372299	0.84922	1.21111	1.42496	31	0.401883	0.958205	0.881311	1.3556	31	0.5204	0.96058	0.942963	1.72631	31	0.588817	0.999429
gi_74271822	-1.97376	1.28785	34	0.134627	0.84922	-3.23898	1.44305	34	0.0314156	0.958205	-2.42037	1.45919	34	0.106372	0.96058	-3.40254	1.76089	34	0.0616907	0.999429
gi_94158657	0.859703	1.04153	34	0.414884	0.84922	0.570153	1.25123	34	0.651521	0.958205	0.145959	1.23002	34	0.90624	0.96058	0.00109284	1.51699	34	0.999429	0.999429
gi_94158668	0.31836	1.71506	34	0.853841	0.856462	1.08508	1.9967	34	0.590376	0.958205	0.545944	1.94654	34	0.780818	0.96058	1.34504	2.368	34	0.573762	0.999429
gi_94158709	-0.837747	1.31318	34	0.527777	0.84922	-2.24099	1.50018	34	0.144448	0.958205	-1.37724	1.49881	34	0.364625	0.96058	-2.71519	1.78417	34	0.1373	0.999429
gi_94158718	-1.75738	0.884032	34	0.0549214	0.84922	-1.66618	1.06127	34	0.12568	0.958205	-1.41414	1.05319	34	0.18826	0.96058	-1.67007	1.27995	34	0.200726	0.999429
gi_94158731	4.70017	4.91348	34	0.345528	0.84922	8.0807	5.53245	34	0.153305	0.958205	5.30741	5.59411	34	0.349444	0.96058	9.06133	6.53638	34	0.174682	0.999429
gi_94158822	-1.17136	2.12922	34	0.585823	0.84922	-1.09963	2.45231	34	0.656705	0.958205	-1.11264	2.42121	34	0.648772	0.96058	-0.456079	2.93925	34	0.877606	0.999429
gi_94400883	-1.43221	1.19114	32	0.238036	0.84922	-1.18514	1.44386	32	0.417825	0.958205	-1.07198	1.34588	32	0.431615	0.96058	-0.957051	1.68802	32	0.574692	0.999429
gi_94400893	4.25461	4.12804	34	0.309977	0.84922	4.24338	4.78652	34	0.381562	0.958205	4.00634	4.73465	34	0.403372	0.96058	4.64677	5.66393	34	0.417694	0.999429
gi_94400899	-0.636278	4.19586	26	0.880638	0.859739	0.0974666	4.82873	26	0.98405	0.988047	1.31722	4.80848	26	0.786298	0.96058	0.964833	5.71158	26	0.867162	0.999429
gi_94400901	-2.46921	2.44307	34	0.319299	0.84922	-2.13669	2.86295	34	0.460602	0.958205	-1.15228	2.84794	34	0.688305	0.96058	-1.71823	3.42227	34	0.618853	0.999429

## Sheet: GF-Y1
Protein GI	R24 Value	R24 SE	R24 DF	R24 p-value	R24 q-value	R48 Value	R48 SE	R48 DF	R48 p-value	R48 q-value	U24 Value	U24 SE	U24 DF	U24 p-value	U24 q-value	U48-Value	U48 SE	U48 DF	U48 p-value	U48 q-value
gi_58585198	0.0478357	0.0146429	25	0.00315327	0.794996	0.0705018	0.022123	25	0.00383797	0.420177	0.0607275	0.0160394	25	0.000856262	0.42774	0.113664	0.0268718	25	0.000274026	0.115469
gi_110762813	0.0330627	0.0173802	21	0.0709337	0.794996	0.065651	0.0209114	21	0.00495075	0.420177	0.0440117	0.0185582	21	0.0273523	0.578031	0.0915309	0.0221828	21	0.000480495	0.115469
gi_110762823	-0.039427	0.0156661	19	0.0209874	0.794996	-0.0718088	0.0179544	19	0.000767055	0.420177	-0.0487348	0.0182294	19	0.0150257	0.572567	-0.0891884	0.0217294	19	0.000603497	0.115469
gi_66516797	0.0344823	0.0124589	24	0.0107017	0.794996	0.0608524	0.017305	24	0.00176878	0.420177	0.0431302	0.013992	24	0.00509694	0.448931	0.0754118	0.0210001	24	0.0014701	0.210959
gi_110763375	-0.0492501	0.0197404	28	0.0187697	0.794996	-0.0725514	0.0277577	28	0.0142507	0.736047	-0.070616	0.0213968	28	0.00263842	0.448931	-0.105692	0.0314838	28	0.00228136	0.2619
gi_110755392	-0.0161987	0.00762936	14	0.0520468	0.794996	-0.0296578	0.00844004	14	0.0034386	0.420177	-0.0176497	0.00815329	14	0.0481751	0.578031	-0.0335636	0.00940492	14	0.00308406	0.295042
gi_58585124	0.0121454	0.0079756	28	0.139019	0.794996	0.0251981	0.0112166	28	0.032742	0.794158	0.0188766	0.00889953	28	0.0429028	0.578031	0.0387946	0.0127583	28	0.00507779	0.392834
gi_66499810	0.0482221	0.0183592	16	0.0183229	0.794996	0.0689562	0.0248212	16	0.0134338	0.736047	0.0654813	0.0197325	16	0.00434696	0.448931	0.0956211	0.0297993	16	0.00547503	0.392834
gi_66525576	0.00770258	0.00695615	28	0.277585	0.794996	0.0206261	0.00960377	28	0.0405362	0.794158	0.0161045	0.00764594	28	0.0442714	0.578031	0.0315776	0.0110186	28	0.00780631	0.461624
gi_66543659	0.027941	0.00935645	23	0.00659933	0.794996	0.0373665	0.0120375	23	0.00499799	0.420177	0.0300775	0.0115728	23	0.0160465	0.572567	0.0425075	0.0146498	23	0.00804223	0.461624
gi_110758626	0.0272067	0.012428	17	0.0428286	0.794996	0.0454413	0.0165812	17	0.0139419	0.736047	0.0344233	0.0139648	17	0.0246478	0.578031	0.0576048	0.020095	17	0.0106919	0.525885
gi_66523464	-0.021295	0.0145252	28	0.15377	0.794996	-0.0437304	0.0193755	28	0.0319999	0.794158	-0.0326849	0.0160545	28	0.0513248	0.578031	-0.0595293	0.0220262	28	0.0115554	0.525885
gi_94158709	-0.0253268	0.0157361	28	0.118731	0.794996	-0.046571	0.0220075	28	0.0433556	0.815751	-0.0389732	0.0174307	28	0.0335097	0.578031	-0.0681101	0.0253206	28	0.0119103	0.525885
gi_48095960	-0.0235192	0.0160746	26	0.155418	0.794996	-0.0467149	0.0198272	26	0.0262851	0.794158	-0.0371046	0.0180497	26	0.0499838	0.578031	-0.0622586	0.0234795	26	0.0134644	0.552042
gi_66515272	-0.0178299	0.0083657	28	0.0419796	0.794996	-0.0262624	0.0121163	28	0.038851	0.794158	-0.0255915	0.00958797	28	0.0125105	0.572567	-0.0368892	0.0146305	28	0.0176602	0.637715
gi_66558822	0.0284648	0.0102772	24	0.0106519	0.794996	0.0366569	0.0155463	24	0.0268666	0.794158	0.0344393	0.0114668	24	0.00615576	0.448931	0.047593	0.0187732	24	0.0181705	0.637715
gi_60115688	-0.01378	0.00731339	28	0.0699576	0.794996	-0.02056	0.0103058	28	0.0558605	0.815751	-0.0177309	0.00817105	28	0.0386479	0.578031	-0.0285385	0.0118247	28	0.0225924	0.637715
gi_66517758	0.00880866	0.0104286	28	0.405459	0.831354	0.0286761	0.0144216	28	0.056621	0.815751	0.0148043	0.0120158	28	0.228171	0.744798	0.0411235	0.0173343	28	0.024781	0.637715
gi_66508517	-0.0288426	0.0153988	20	0.075755	0.794996	-0.0497508	0.022127	20	0.035981	0.794158	-0.0320237	0.0174774	20	0.081841	0.676544	-0.0582588	0.024353	20	0.0266795	0.637715
gi_110776792	0.0288432	0.0126428	27	0.0306325	0.794996	0.0560083	0.0184091	27	0.00517688	0.420177	0.0249789	0.0155242	27	0.119242	0.744798	0.0573276	0.0246713	27	0.0279161	0.637715
gi_48104663	-0.0180129	0.0104696	25	0.0976986	0.794996	-0.0323757	0.0156035	25	0.0484403	0.815751	-0.0214754	0.0124304	25	0.0963862	0.729532	-0.0446756	0.0192719	25	0.02891	0.637715
gi_66521514	0.0309905	0.0172693	16	0.0916421	0.794996	0.0500182	0.0217013	16	0.0349111	0.794158	0.0454177	0.0190828	16	0.0300899	0.578031	0.0597285	0.0249286	16	0.0291514	0.637715
gi_66530423	-0.0186788	0.00686313	28	0.0110461	0.794996	-0.0227276	0.0105135	28	0.0393358	0.794158	-0.0239822	0.00777909	28	0.00457108	0.448931	-0.0291934	0.0127031	28	0.0292318	0.637715
gi_66504165	-0.0196514	0.0161312	24	0.23498	0.794996	-0.0460926	0.0236511	24	0.0630946	0.815751	-0.0228823	0.0187506	24	0.234189	0.744798	-0.0663696	0.0287284	24	0.0297857	0.637715
gi_66535330	0.0330704	0.0128971	24	0.0170253	0.794996	0.0613286	0.0211137	24	0.00777415	0.552109	0.039576	0.0164279	24	0.0240279	0.578031	0.0720046	0.0314247	24	0.0310216	0.637715
gi_66504360	-0.0105579	0.00649045	28	0.115008	0.794996	-0.0161107	0.00951749	28	0.101603	0.849341	-0.0168964	0.00726307	28	0.027462	0.578031	-0.0252746	0.0111417	28	0.0312055	0.637715
gi_66513205	0.0171354	0.00927654	28	0.0753144	0.794996	0.0230851	0.0132291	28	0.0919474	0.849341	0.0220861	0.01011	28	0.0374511	0.578031	0.0345944	0.0152658	28	0.0313653	0.637715
gi_66511001	0.00447781	0.00696265	28	0.525379	0.855882	0.015579	0.00939115	28	0.108297	0.849341	0.010805	0.00770639	28	0.17188	0.744798	0.0246462	0.0109073	28	0.0318177	0.637715
gi_66512737	-0.00896067	0.00734928	28	0.232919	0.794996	-0.0174507	0.0105454	28	0.10913	0.849341	-0.0171151	0.00840909	28	0.0513843	0.578031	-0.0285295	0.012658	28	0.032219	0.637715
gi_110757903	0.0310981	0.0264938	16	0.257658	0.794996	0.0837497	0.0343051	16	0.0266311	0.794158	0.0366786	0.0308233	16	0.251419	0.744798	0.0981721	0.0427641	16	0.0355471	0.654126
gi_66514422	-0.0277101	0.0144807	17	0.0726644	0.794996	-0.0364974	0.0211468	17	0.102492	0.849341	-0.0453896	0.0145685	17	0.00629077	0.448931	-0.0521	0.0231692	17	0.0380829	0.654126
gi_66506773	0.0177314	0.00990198	25	0.0854605	0.794996	0.0393311	0.0159199	25	0.0206612	0.794158	0.0167721	0.011804	25	0.167706	0.744798	0.045033	0.0206187	25	0.0385478	0.654126
gi_110775155	0.0222934	0.018499	27	0.238615	0.794996	0.0462314	0.0256471	27	0.0826255	0.815751	0.03497	0.020062	27	0.0926963	0.723529	0.0640101	0.0294453	27	0.0386535	0.654126
gi_110756016	0.00907349	0.00667597	28	0.184954	0.794996	0.0200655	0.00892634	28	0.0326435	0.794158	0.011005	0.00767309	28	0.162581	0.744798	0.0234308	0.010849	28	0.0395078	0.654126
gi_110759591	0.0183986	0.0130295	21	0.172574	0.794996	0.0315549	0.0188455	21	0.108881	0.849341	0.0310271	0.0142685	21	0.0412415	0.578031	0.0506793	0.023192	21	0.0403477	0.654126
gi_110762568	0.063193	0.0286681	14	0.0447381	0.794996	0.0716236	0.0341226	14	0.0544328	0.815751	0.0757577	0.0325416	14	0.0354146	0.578031	0.0892556	0.0399152	14	0.0421409	0.654126
gi_66519842	0.00901002	0.00839458	28	0.292293	0.794996	0.0222059	0.0117593	28	0.0693781	0.815751	0.0128842	0.00974644	28	0.196886	0.744798	0.0299297	0.014093	28	0.0426619	0.654126
gi_48142692	-0.0121199	0.00567765	28	0.0416807	0.794996	-0.0191141	0.0080827	28	0.0252045	0.794158	-0.0140673	0.00666779	28	0.0439476	0.578031	-0.021303	0.0100643	28	0.0433045	0.654126
gi_110758113	0.0240873	0.0129602	18	0.0795208	0.794996	0.0285016	0.0169882	18	0.110678	0.84975	0.0305197	0.0152023	18	0.0599423	0.608877	0.0448815	0.0209959	18	0.0465193	0.684669
gi_110759500	0.045972	0.0242555	17	0.0751839	0.794996	0.0819114	0.0397587	17	0.0550251	0.815751	0.0612304	0.0293129	17	0.0520703	0.578031	0.1272	0.0597882	17	0.0483117	0.693273
gi_66513934	0.0312317	0.014555	26	0.0414004	0.794996	0.0451674	0.0207295	26	0.0385922	0.794158	0.033708	0.0171061	26	0.0595138	0.608877	0.0542256	0.0263672	26	0.0498944	0.698522
gi_66558413	0.0185693	0.00930985	22	0.0586237	0.794996	0.027499	0.0134302	22	0.0527289	0.815751	0.0176973	0.0108915	22	0.118432	0.744798	0.0325987	0.0158888	22	0.0522919	0.714656
gi_66513257	-0.00720437	0.00907486	23	0.435379	0.833004	-0.0187655	0.0129412	23	0.160544	0.926395	-0.015127	0.0105931	23	0.166729	0.744798	-0.0315754	0.0157098	23	0.0563122	0.741254
gi_66525882	0.0211663	0.0109933	21	0.0678311	0.794996	0.0292424	0.0161606	21	0.0847126	0.815751	0.0282903	0.0121016	21	0.0293793	0.578031	0.0399517	0.0199498	21	0.0582978	0.741254
gi_66522467	-0.013899	0.0132468	28	0.303044	0.803071	-0.02724	0.0190515	28	0.163837	0.926395	-0.026046	0.0149606	28	0.0926681	0.723529	-0.044366	0.0224917	28	0.0584954	0.741254
gi_66545506	0.0101568	0.005392	28	0.0700316	0.794996	0.0143821	0.00783058	28	0.0768986	0.815751	0.0138894	0.00623575	28	0.0341368	0.578031	0.0187527	0.00954326	28	0.0594037	0.741254
gi_110773175	0.0214971	0.0121637	17	0.0951207	0.794996	0.0338589	0.0175512	17	0.0705774	0.815751	0.0276589	0.0131165	17	0.0501067	0.578031	0.0424878	0.0212257	17	0.0615379	0.751548
gi_66564402	-0.0154005	0.0111209	28	0.177042	0.794996	-0.0328512	0.0151574	28	0.0388674	0.794158	-0.0147053	0.0131548	28	0.273123	0.744798	-0.0368506	0.0191218	28	0.0641633	0.753211
gi_48138819	0.0297275	0.0138545	25	0.0417976	0.794996	0.0408058	0.0183693	25	0.0356092	0.794158	0.0352762	0.0163374	25	0.0406245	0.578031	0.0451509	0.0233518	25	0.0645736	0.753211
gi_66536233	-0.0264896	0.0104454	28	0.0170743	0.794996	-0.0310405	0.0157935	28	0.0593582	0.815751	-0.0337132	0.0117986	28	0.00796846	0.497575	-0.0371391	0.0193824	28	0.0656107	0.753211
gi_110760029	0.0178785	0.018501	19	0.346008	0.831354	0.0438075	0.0251936	19	0.0982416	0.849341	0.0264946	0.019969	19	0.200306	0.744798	0.0539177	0.0284807	19	0.0736738	0.816554
gi_66535742	-0.0109019	0.00722244	28	0.142386	0.794996	-0.0190372	0.0102551	28	0.0739544	0.815751	-0.01349	0.0087376	28	0.133841	0.744798	-0.0238293	0.0128375	28	0.0739735	0.816554
gi_110763386	-0.0125065	0.00689001	28	0.0802236	0.794996	-0.0194669	0.00993614	28	0.0601143	0.815751	-0.0134108	0.00813124	28	0.110264	0.744798	-0.0224302	0.0122776	28	0.0783898	0.848976
gi_66547531	0.00944511	0.00850172	24	0.27759	0.794996	0.0248507	0.0123264	24	0.0551216	0.815751	0.00887922	0.0101033	24	0.388203	0.783259	0.0291068	0.0160572	24	0.0824075	0.852559
gi_66520179	-0.0255442	0.0169074	19	0.147287	0.794996	-0.0577599	0.023518	19	0.023848	0.794158	-0.0279919	0.0196787	19	0.171106	0.744798	-0.0581209	0.0318483	19	0.0837761	0.852559
gi_5834928	0.00674187	0.0129093	21	0.606962	0.855882	0.0242374	0.0175521	21	0.181835	0.93211	0.0129384	0.0148129	21	0.392293	0.783259	0.0384822	0.0212051	21	0.0838723	0.852559
gi_110760429	-0.043403	0.0236093	24	0.0784138	0.794996	-0.05785	0.0339752	24	0.10154	0.849341	-0.0409686	0.0279733	24	0.156019	0.744798	-0.0720032	0.0405693	24	0.0886137	0.852559
gi_110766606	-0.00893756	0.00719067	17	0.230761	0.794996	-0.0276902	0.0110384	17	0.0225501	0.794158	-0.00811409	0.00835349	17	0.344997	0.783259	-0.0284445	0.0157485	17	0.0886272	0.852559
gi_110751295	0.0109007	0.0091299	27	0.242878	0.794996	0.024918	0.0133914	27	0.0737028	0.815751	0.0112515	0.0108832	27	0.310382	0.778917	0.030213	0.0171969	27	0.0902739	0.852559
gi_110756835	0.0103428	0.00907247	27	0.264289	0.794996	0.0180942	0.0130498	27	0.17692	0.930712	0.0135521	0.0103297	27	0.20058	0.744798	0.0264855	0.0151665	27	0.0921266	0.852559
gi_110757630	0.0120748	0.00997757	28	0.236323	0.794996	0.0274148	0.0146608	28	0.0719822	0.815751	0.0130495	0.0116706	28	0.273007	0.744798	0.0307998	0.0177479	28	0.0936646	0.852559
gi_110765839	-0.00386801	0.0093464	28	0.682137	0.855882	-0.0203886	0.0121519	28	0.104513	0.849341	-0.00770692	0.0108424	28	0.483078	0.783259	-0.024439	0.0142725	28	0.0978946	0.852559
gi_48096523	-0.0106675	0.00561234	28	0.0676796	0.794996	-0.0162805	0.00799346	28	0.0512321	0.815751	-0.0112295	0.00660856	28	0.100361	0.744558	-0.017022	0.0099851	28	0.0993156	0.852559
gi_48120555	0.0300699	0.0240659	15	0.230634	0.794996	0.0792406	0.0450043	15	0.0986504	0.849341	0.0381556	0.0290777	15	0.20918	0.744798	0.100705	0.0573497	15	0.0994835	0.852559
gi_110763546	-0.0155431	0.00836527	28	0.0737057	0.794996	-0.0187703	0.0123259	28	0.139016	0.89752	-0.0223475	0.00988332	28	0.0317113	0.578031	-0.0264526	0.0155289	28	0.0995616	0.852559
gi_66510755	0.0309819	0.0109448	25	0.00903276	0.794996	0.0356915	0.0174142	25	0.0510366	0.815751	0.0353041	0.0127974	25	0.0106952	0.572567	0.0368458	0.0216115	25	0.100608	0.852559
gi_110750762	0.0210941	0.0106508	20	0.0615687	0.794996	0.0273523	0.0146014	20	0.0757216	0.815751	0.0221043	0.0124931	20	0.0920883	0.723529	0.029399	0.0171868	20	0.102632	0.852559
gi_58585126	-0.0135324	0.012213	27	0.277622	0.794996	-0.0244706	0.0171875	27	0.165974	0.926395	-0.0211216	0.0138026	27	0.137584	0.744798	-0.0346006	0.0206262	27	0.104984	0.852559
gi_66565903	-0.0186664	0.0388103	15	0.637482	0.855882	-0.0596685	0.0534015	15	0.281419	0.93211	-0.0287063	0.0439027	15	0.5231	0.791532	-0.10748	0.0623208	15	0.105133	0.852559
gi_110758823	-0.00993609	0.00816949	28	0.234046	0.794996	-0.0210361	0.011662	28	0.0820314	0.815751	-0.0108721	0.00958663	28	0.266373	0.744798	-0.0240209	0.0143547	28	0.105388	0.852559
gi_110773165	-0.0213643	0.0107413	25	0.0577534	0.794996	-0.0200462	0.0167345	25	0.242193	0.93211	-0.0311716	0.0117776	25	0.0138621	0.572567	-0.0337074	0.020182	25	0.107361	0.852559
gi_58585146	-0.00615041	0.00443082	28	0.176054	0.794996	-0.0100483	0.00639609	28	0.127415	0.89752	-0.0072526	0.0051822	28	0.172639	0.744798	-0.0129853	0.00780689	28	0.107405	0.852559
gi_110756011	-0.00525981	0.00620032	28	0.403458	0.831354	-0.0137699	0.00899766	28	0.137141	0.89752	-0.00865773	0.00729075	28	0.245009	0.744798	-0.0188695	0.0113817	28	0.108504	0.852559
gi_66524277	-0.0296024	0.0234858	16	0.225585	0.794996	-0.0479548	0.0289513	16	0.117118	0.864163	-0.0283368	0.0271337	16	0.311851	0.778917	-0.0562538	0.0333086	16	0.110635	0.852559
gi_66554916	-0.0118947	0.00892428	28	0.193327	0.794996	-0.0211729	0.0126894	28	0.106352	0.849341	-0.0123297	0.0102318	28	0.238273	0.744798	-0.02484	0.0152977	28	0.115632	0.852559
gi_66549214	-0.0817566	0.0606035	18	0.194051	0.794996	-0.103775	0.0999352	18	0.312824	0.93211	-0.150574	0.0695327	18	0.0440246	0.578031	-0.211615	0.12924	18	0.118914	0.852559
gi_110749017	-0.0135786	0.00786196	28	0.0951622	0.794996	-0.0130048	0.0116066	28	0.272032	0.93211	-0.020872	0.00876974	28	0.024361	0.578031	-0.0219863	0.0137391	28	0.120761	0.852559
gi_48120572	0.0220105	0.013162	18	0.111762	0.794996	0.0316571	0.0171515	18	0.0814451	0.815751	0.017453	0.0154794	18	0.274336	0.744798	0.0328459	0.0201753	18	0.120897	0.852559
gi_66505480	-0.0081059	0.00603403	28	0.189941	0.794996	-0.0112492	0.00875856	28	0.209538	0.93211	-0.0106	0.00698156	28	0.140155	0.744798	-0.0167873	0.0105048	28	0.121255	0.852559
gi_66533113	-0.003423	0.00608524	28	0.578246	0.855882	-0.0119762	0.00850945	28	0.170313	0.926395	-0.00803888	0.00689906	28	0.253764	0.744798	-0.0164117	0.0102757	28	0.121461	0.852559
gi_110748949	-0.00365527	0.00439658	28	0.412787	0.831354	-0.00793647	0.00627819	28	0.216605	0.93211	-0.00713996	0.00499129	28	0.163644	0.744798	-0.0119293	0.00751414	28	0.123612	0.852559
gi_110766355	-0.0131544	0.0145292	14	0.380583	0.831354	-0.0459051	0.0243541	14	0.0803724	0.815751	-0.0109248	0.0187959	14	0.570323	0.79348	-0.0610546	0.0373092	14	0.124019	0.852559
gi_110756123	-0.00627483	0.00465927	28	0.188864	0.794996	-0.0102568	0.00672753	28	0.138577	0.89752	-0.00737056	0.00545016	28	0.187083	0.744798	-0.0129865	0.00822016	28	0.125377	0.852559
gi_48096996	-0.00905107	0.00741797	28	0.232583	0.794996	-0.013771	0.0108539	28	0.214973	0.93211	-0.00917476	0.00873092	28	0.302319	0.776028	-0.0206421	0.0131267	28	0.127061	0.852559
gi_110754998	0.00537283	0.00443861	28	0.236216	0.794996	0.00729448	0.00652055	28	0.272778	0.93211	0.00964324	0.00497149	28	0.0625499	0.608877	0.0122476	0.00779014	28	0.12714	0.852559
gi_66516926	-0.0190669	0.0134332	20	0.171184	0.794996	-0.0379007	0.0198376	20	0.0705062	0.815751	-0.0191664	0.0153178	20	0.225281	0.744798	-0.0384356	0.0242873	20	0.129212	0.852559
gi_58585196	-0.0196949	0.023545	14	0.416936	0.831354	-0.081382	0.047545	14	0.109008	0.849341	-0.0255336	0.0293796	14	0.399451	0.783259	-0.105183	0.0653281	14	0.129691	0.852559
gi_71480056	-0.078788	0.0544727	14	0.170087	0.794996	-0.112671	0.0876654	14	0.219566	0.93211	-0.107896	0.0642182	14	0.115095	0.744798	-0.172163	0.107533	14	0.131688	0.852559
gi_110751008	0.0175806	0.017613	18	0.331433	0.831354	0.0354918	0.0340937	18	0.311653	0.93211	0.0322076	0.0203283	18	0.13052	0.744798	0.0811698	0.0517075	18	0.133877	0.852559
gi_48100966	-0.00420048	0.00582569	28	0.47687	0.850962	-0.0117709	0.00834217	28	0.169255	0.926395	-0.00788436	0.00676635	28	0.253757	0.744798	-0.0156986	0.0101742	28	0.134063	0.852559
gi_58585082	0.013265	0.0123432	23	0.293664	0.794996	0.0222851	0.0186857	23	0.245175	0.93211	0.0200685	0.0138017	23	0.159441	0.744798	0.0337172	0.0217868	23	0.13537	0.852559
gi_66534286	0.0027619	0.00621657	28	0.660255	0.855882	0.00796873	0.00891331	28	0.378928	0.952058	0.00847605	0.00716233	28	0.246593	0.744798	0.0164174	0.0107245	28	0.137034	0.852559
gi_66531851	0.00319083	0.00419979	28	0.453748	0.847789	0.00800653	0.00602856	28	0.19487	0.93211	0.00586586	0.00487663	28	0.239107	0.744798	0.0111344	0.00734338	28	0.140667	0.852559
gi_110749015	-0.0113985	0.00713302	28	0.121271	0.794996	-0.0155053	0.0104494	28	0.149021	0.926395	-0.0151218	0.00821175	28	0.0761681	0.667531	-0.0193036	0.012735	28	0.140782	0.852559
gi_66507623	-0.0133297	0.00839064	28	0.123371	0.794996	-0.0191659	0.012343	28	0.131708	0.89752	-0.0159782	0.0097985	28	0.114158	0.744798	-0.0229851	0.0151765	28	0.141103	0.852559
gi_110777681	-0.0233604	0.0258888	22	0.376652	0.831354	-0.0398602	0.0304368	22	0.203841	0.93211	-0.0321941	0.0302941	22	0.299436	0.775034	-0.0542281	0.0356738	22	0.142726	0.853199
gi_110761825	0.0136654	0.0170336	19	0.432323	0.831354	0.0301498	0.0259729	19	0.260095	0.93211	0.0230279	0.0196227	19	0.255083	0.744798	0.0470529	0.0309925	19	0.145428	0.853199
gi_48097100	-0.0130682	0.00514823	28	0.0169814	0.794996	-0.012514	0.00812942	28	0.134946	0.89752	-0.0156853	0.00595387	28	0.0135743	0.572567	-0.014872	0.00993672	28	0.145668	0.853199
gi_110758129	0.00798506	0.00534805	28	0.1466	0.794996	0.0101853	0.00784564	28	0.204807	0.93211	0.0126771	0.00605507	28	0.0454702	0.578031	0.014098	0.00949864	28	0.148925	0.861973
gi_110766509	0.0063394	0.00970263	27	0.519044	0.855882	0.0171396	0.0147674	27	0.255947	0.93211	0.0102021	0.0112648	27	0.373127	0.783259	0.0258015	0.0178429	27	0.159675	0.861973
gi_66519390	-0.0393306	0.0254863	16	0.142327	0.794996	-0.0513689	0.0379331	16	0.194491	0.93211	-0.0514638	0.0302752	16	0.10851	0.744798	-0.0688507	0.0467167	16	0.15994	0.861973
gi_66550393	0.019678	0.0118825	19	0.114135	0.794996	0.0270184	0.0173463	19	0.13583	0.89752	0.0210085	0.0138954	19	0.147012	0.744798	0.0299786	0.0206886	19	0.163631	0.861973
gi_66503776	-0.00611499	0.0105923	28	0.568345	0.855882	-0.0135067	0.0154087	28	0.388183	0.952058	-0.0124929	0.0120351	28	0.308134	0.778917	-0.0260002	0.0181781	28	0.163696	0.861973
gi_110774625	-0.030753	0.0196799	24	0.131224	0.794996	-0.0509968	0.0272996	24	0.074013	0.815751	-0.0341304	0.0227225	24	0.146127	0.744798	-0.0477029	0.0333914	24	0.166006	0.861973
gi_110773801	-0.00163358	0.0113596	20	0.887093	0.874292	-0.0195233	0.0160338	20	0.237535	0.93211	-0.00998544	0.01256	20	0.435936	0.783259	-0.0272123	0.0189435	20	0.166319	0.861973
gi_58531215	-0.0153591	0.0139005	28	0.278593	0.794996	-0.0283795	0.0200228	28	0.167412	0.926395	-0.0199005	0.0162226	28	0.230147	0.744798	-0.0346009	0.0245037	28	0.168948	0.861973
gi_110760845	-0.00373234	0.0122269	27	0.762513	0.855882	-0.017456	0.0187463	27	0.360016	0.947609	-0.0161093	0.0143094	27	0.270165	0.744798	-0.032232	0.0228176	27	0.169199	0.861973
gi_110763102	0.0207546	0.0124821	24	0.109369	0.794996	0.0297783	0.0192355	24	0.134687	0.89752	0.0206019	0.0149655	24	0.181337	0.744798	0.0336207	0.0237217	24	0.169249	0.861973
gi_110761815	-0.0193879	0.0240103	14	0.432895	0.831354	-0.0404101	0.034706	14	0.263739	0.93211	-0.0298299	0.0267338	14	0.28329	0.764949	-0.0579024	0.0399841	14	0.169604	0.861973
gi_66565929	0.0120973	0.0107332	28	0.26927	0.794996	0.0233267	0.0157167	28	0.148927	0.926395	0.017422	0.0121779	28	0.163602	0.744798	0.0268074	0.0190236	28	0.169795	0.861973
gi_66505131	-0.0104724	0.0112984	28	0.361907	0.831354	-0.0215956	0.0161798	28	0.192718	0.93211	-0.0148682	0.012984	28	0.261854	0.744798	-0.0273975	0.019457	28	0.170106	0.861973
gi_66513595	-0.00804151	0.0111275	25	0.476591	0.850962	-0.0219029	0.0152295	25	0.162782	0.926395	-0.00559218	0.0125476	25	0.659666	0.819732	-0.0256008	0.0182743	25	0.173529	0.861973
gi_66517155	-0.00317314	0.0052311	28	0.549009	0.855882	-0.0104312	0.0074839	28	0.174337	0.926395	-0.00347025	0.00612234	28	0.575354	0.79348	-0.0127815	0.00915712	28	0.173744	0.861973
gi_66510064	0.0159443	0.0150619	18	0.303788	0.803071	0.0350523	0.0241194	18	0.163357	0.926395	0.014366	0.0173203	18	0.417724	0.783259	0.0454748	0.0321285	18	0.17402	0.861973
gi_110755553	-0.0120009	0.0110846	28	0.288194	0.794996	-0.0189588	0.0165225	28	0.260905	0.93211	-0.0181273	0.0128759	28	0.170183	0.744798	-0.0287264	0.0206152	28	0.174446	0.861973
gi_110776452	-0.00302544	0.0102547	25	0.770407	0.855882	-0.012763	0.0145749	25	0.389541	0.952058	-0.0108158	0.0113545	25	0.349932	0.783259	-0.0242626	0.0173937	25	0.175314	0.861973
gi_58585104	0.023217	0.0296652	28	0.44041	0.833302	0.0579242	0.0426604	28	0.18537	0.93211	0.0321197	0.0343988	28	0.358418	0.783259	0.0724672	0.0521617	28	0.175698	0.861973
gi_66534660	-0.0167174	0.0103059	28	0.115984	0.794996	-0.0219871	0.0153419	28	0.162891	0.926395	-0.0225264	0.0114437	28	0.0589885	0.608877	-0.0255827	0.0185341	28	0.178414	0.86788
gi_66509780	-0.00512173	0.0116148	28	0.662625	0.855882	-0.0214672	0.0166307	28	0.207325	0.93211	-0.011754	0.013522	28	0.392101	0.783259	-0.027919	0.0203113	28	0.180171	0.86906
gi_110760701	-0.00788255	0.00438448	28	0.082996	0.794996	-0.0106547	0.00640845	28	0.107549	0.849341	-0.00966049	0.00506993	28	0.0670377	0.608877	-0.0108283	0.00794302	28	0.183668	0.878546
gi_66509333	-0.00288766	0.0100518	15	0.77783	0.855882	-0.0222667	0.0136371	15	0.123321	0.89752	-0.00209674	0.0113206	15	0.855541	0.847565	-0.0238583	0.0173589	15	0.1895	0.89895
gi_48103506	0.00780064	0.00959869	16	0.42833	0.831354	0.0217092	0.0176459	16	0.236378	0.93211	0.0129864	0.0113215	16	0.268222	0.744798	0.0341441	0.0250224	16	0.191283	0.899969
gi_110760062	0.0190853	0.0156266	22	0.234886	0.794996	0.0380857	0.0220319	22	0.0978802	0.849341	0.0164732	0.0186565	22	0.3868	0.783259	0.037927	0.028287	22	0.193669	0.903787
gi_110761334	-0.00561407	0.0185155	28	0.763971	0.855882	-0.0279599	0.0269329	28	0.308092	0.93211	-0.00788807	0.0217094	28	0.719074	0.821541	-0.0437547	0.0330043	28	0.195646	0.905037
gi_110757390	-0.0244672	0.0152042	28	0.118781	0.794996	-0.0287443	0.0219076	28	0.200153	0.93211	-0.029999	0.0177894	28	0.102843	0.744558	-0.0351725	0.0266441	28	0.197497	0.905037
gi_110750764	0.00711011	0.0115687	27	0.543966	0.855882	0.0206296	0.0174556	27	0.247576	0.93211	0.0172936	0.0130125	27	0.194971	0.744798	0.0276367	0.020973	27	0.198667	0.905037
gi_110766472	-0.0133471	0.011689	20	0.267004	0.794996	-0.021923	0.0166017	20	0.20157	0.93211	-0.00819069	0.0145397	20	0.579471	0.79348	-0.0283631	0.0215467	20	0.202943	0.905213
gi_66525285	0.0300182	0.0213063	25	0.171186	0.794996	0.0378533	0.0307867	25	0.230318	0.93211	0.0428349	0.0246729	25	0.094855	0.728988	0.0502419	0.0384792	25	0.203546	0.905213
gi_48137684	-0.00193152	0.00637802	28	0.764251	0.855882	-0.00919128	0.00917618	28	0.325093	0.93211	-0.00462087	0.0074425	28	0.539703	0.791532	-0.0144623	0.0111635	28	0.205727	0.905213
gi_66546657	0.00531406	0.00487468	28	0.284946	0.794996	0.00632667	0.00718362	28	0.385973	0.952058	0.00790774	0.00559877	28	0.168849	0.744798	0.0111539	0.00863113	28	0.20682	0.905213
gi_58585086	0.00315501	0.0193941	28	0.87194	0.874292	0.0279162	0.0284273	28	0.334498	0.93211	0.0153085	0.0223838	28	0.499653	0.784681	0.0439265	0.0341123	28	0.208392	0.905213
gi_110756003	-0.00564426	0.0051213	28	0.279796	0.794996	-0.0102978	0.00729355	28	0.168995	0.926395	-0.00708237	0.0059331	28	0.242609	0.744798	-0.0112986	0.00881192	28	0.210288	0.905213
gi_66555974	0.00401943	0.0152247	20	0.794475	0.860425	0.0243731	0.0205553	20	0.249624	0.93211	0.00423438	0.0182705	20	0.819079	0.847565	0.0322474	0.0249904	20	0.211635	0.905213
gi_94400901	-0.0207091	0.0181839	26	0.265142	0.794996	-0.0294017	0.0282331	26	0.307282	0.93211	-0.0300077	0.021006	26	0.165043	0.744798	-0.0430442	0.033799	26	0.214097	0.905213
gi_66526635	-0.0181761	0.0139913	19	0.209452	0.794996	-0.0230796	0.0202378	19	0.268283	0.93211	-0.024073	0.015917	19	0.146884	0.744798	-0.031017	0.0241332	19	0.214154	0.905213
gi_110750676	0.0209471	0.00949897	28	0.03582	0.794996	0.0212475	0.0146486	28	0.158036	0.926395	0.0203386	0.011298	28	0.0826137	0.676544	0.0229041	0.0180322	28	0.214476	0.905213
gi_66544702	0.0264664	0.0176235	24	0.146201	0.794996	0.0424075	0.0303028	24	0.174469	0.926395	0.0244988	0.0216039	24	0.267995	0.744798	0.0565484	0.0449271	24	0.220256	0.917102
gi_66531434	-0.0058569	0.00640254	28	0.368119	0.831354	-0.00787464	0.00929426	28	0.404035	0.952058	-0.0105261	0.00741515	28	0.166779	0.744798	-0.0141367	0.0112899	28	0.220872	0.917102
gi_110766380	0.0188657	0.0101008	21	0.0758165	0.794996	0.0197534	0.0152672	21	0.209769	0.93211	0.017852	0.0124225	21	0.165432	0.744798	0.0238855	0.018982	21	0.222086	0.917102
gi_110751158	0.00584599	0.00417849	28	0.172773	0.794996	0.00390574	0.00614089	28	0.529926	0.96549	0.0101896	0.00478493	28	0.04214	0.578031	0.00921981	0.00744127	28	0.225628	0.919595
gi_66565910	0.0159499	0.0173873	21	0.369385	0.831354	0.033962	0.024412	21	0.17873	0.931604	0.0183531	0.0206632	21	0.384493	0.783259	0.0395633	0.0317103	21	0.225893	0.919595
gi_110756611	-0.0145056	0.0179469	28	0.425761	0.831354	-0.024603	0.0252369	28	0.337966	0.93211	-0.0224481	0.0208584	28	0.291018	0.765138	-0.0374919	0.0305072	28	0.229319	0.92379
gi_110762620	0.0122964	0.0145082	27	0.404139	0.831354	0.019744	0.0222723	27	0.383185	0.952058	0.0191991	0.0170566	27	0.270237	0.744798	0.0345982	0.0283432	27	0.232757	0.92379
gi_66517317	0.00812817	0.00589799	28	0.179079	0.794996	0.0105313	0.00872809	28	0.237684	0.93211	0.0127488	0.0066177	28	0.0642515	0.608877	0.0128671	0.0105923	28	0.234604	0.92379
gi_110762902	-0.00192844	0.00386609	28	0.621811	0.855882	-0.00632549	0.00553323	28	0.262643	0.93211	-0.00377013	0.00448274	28	0.407455	0.783259	-0.00817329	0.00673383	28	0.234977	0.92379
gi_110756097	0.0348669	0.0145813	24	0.0249863	0.794996	0.0298544	0.020441	24	0.157117	0.926395	0.038546	0.0168193	24	0.0309928	0.578031	0.0311578	0.0255801	24	0.235045	0.92379
gi_48095246	-0.00662693	0.018082	19	0.718046	0.855882	-0.0323402	0.0257137	19	0.223738	0.93211	-0.0126242	0.0211819	19	0.558216	0.792197	-0.0391981	0.0323577	19	0.240594	0.92379
gi_66563168	-0.00784986	0.0073439	27	0.29458	0.794996	-0.0115485	0.0110285	27	0.304315	0.93211	-0.0120097	0.00853192	27	0.170654	0.744798	-0.0163765	0.0137041	27	0.242476	0.92379
gi_110764555	0.0552164	0.023395	17	0.0304792	0.794996	0.0719578	0.0452544	17	0.130242	0.89752	0.0626551	0.0259248	17	0.0271859	0.578031	0.0629317	0.0521159	17	0.243759	0.92379
gi_66512307	0.00199307	0.0177054	16	0.911773	0.874292	0.030739	0.029392	16	0.311182	0.93211	0.00375724	0.0209262	16	0.859762	0.847565	0.0473741	0.0395879	16	0.248862	0.92379
gi_66504551	-0.0238942	0.0206793	14	0.26724	0.794996	-0.0405234	0.039101	14	0.317597	0.93211	-0.0191068	0.0262844	14	0.47925	0.783259	-0.0662013	0.0551024	14	0.249518	0.92379
gi_110750934	0.0118053	0.0174357	23	0.505112	0.855882	-0.00207837	0.0284897	23	0.942475	0.980292	-0.014489	0.0207339	23	0.491677	0.783259	-0.0437964	0.0373088	23	0.252452	0.92379
gi_110750857	0.0124628	0.0154385	19	0.429512	0.831354	0.020723	0.0202521	19	0.319041	0.93211	0.0137901	0.018944	19	0.475525	0.783259	0.0283177	0.0240201	19	0.252984	0.92379
gi_66557640	-0.0138679	0.00855454	28	0.116201	0.794996	-0.0129429	0.0129819	28	0.327305	0.93211	-0.0190969	0.00998889	28	0.0661832	0.608877	-0.0188519	0.016285	28	0.256796	0.92379
gi_110757951	0.0178424	0.0157431	15	0.274858	0.794996	0.0228412	0.0204482	15	0.281556	0.93211	0.0216642	0.017377	15	0.231619	0.744798	0.0280075	0.0237586	15	0.256825	0.92379
gi_110749614	-0.0142444	0.0123364	28	0.257985	0.794996	-0.0229336	0.018437	28	0.223853	0.93211	-0.0144575	0.0146613	28	0.332531	0.783259	-0.0270888	0.0234648	28	0.258077	0.92379
gi_66546733	-0.0155623	0.0173511	20	0.380442	0.831354	-0.0196662	0.0267599	20	0.470924	0.96549	-0.0307761	0.0187298	20	0.115979	0.744798	-0.0375709	0.0323516	20	0.25918	0.92379
gi_66537377	-0.030162	0.0273119	21	0.281933	0.794996	-0.0483661	0.0381918	21	0.219238	0.93211	-0.0245065	0.0318334	21	0.449972	0.783259	-0.0522808	0.045129	21	0.259676	0.92379
gi_66564615	0.0275102	0.0335392	14	0.425825	0.831354	0.027065	0.0393745	14	0.503076	0.96549	0.0408316	0.035378	14	0.26776	0.744798	0.0516517	0.0440378	14	0.260409	0.92379
gi_66547447	-0.00190148	0.00579816	28	0.745392	0.855882	-0.00919708	0.00832755	28	0.278814	0.93211	-0.00273618	0.00677997	28	0.689596	0.821541	-0.0116127	0.0101828	28	0.263774	0.92379
gi_110763730	-0.00463315	0.0110087	28	0.677068	0.855882	-0.0173279	0.0158851	28	0.284646	0.93211	-0.00980445	0.0126914	28	0.446273	0.783259	-0.0221646	0.0194416	28	0.263919	0.92379
gi_66508961	-0.0186203	0.0159452	15	0.261127	0.794996	-0.0270378	0.0221698	15	0.241456	0.93211	-0.0132519	0.0188686	15	0.493232	0.783259	-0.0307822	0.0265343	15	0.264143	0.92379
gi_66564518	-0.0102084	0.00757087	28	0.188344	0.794996	-0.0213253	0.0112503	28	0.0683891	0.815751	-0.00482038	0.00807028	28	0.555107	0.792197	-0.0151568	0.0133252	28	0.264989	0.92379
gi_66558942	-0.0140456	0.0104863	26	0.192025	0.794996	-0.0186593	0.0157482	26	0.246794	0.93211	-0.0141152	0.0121769	26	0.25692	0.744798	-0.0219415	0.0194036	26	0.268463	0.92379
gi_110761561	-0.0111983	0.0107005	27	0.304596	0.803071	-0.0256053	0.0157811	27	0.11631	0.864163	-0.0129696	0.0127345	27	0.317498	0.783259	-0.0232203	0.0206028	27	0.26964	0.92379
gi_94158668	0.0275178	0.0205101	27	0.190879	0.794996	0.0423801	0.0313316	27	0.187394	0.93211	0.0290181	0.0238389	27	0.234039	0.744798	0.0440487	0.0391592	27	0.270549	0.92379
gi_110777586	-0.00737123	0.0136587	23	0.594609	0.855882	-0.0123839	0.0203966	23	0.549695	0.96549	-0.0118543	0.0155507	23	0.453629	0.783259	-0.0269611	0.0239104	23	0.27112	0.92379
gi_66518223	-0.0215849	0.0304077	21	0.485605	0.852737	-0.0483037	0.0533384	21	0.375417	0.952058	-0.024632	0.0373609	21	0.516869	0.791532	-0.0866332	0.0770749	21	0.273692	0.92379
gi_110767543	-0.0306001	0.0207698	28	0.151825	0.794996	-0.0327689	0.0314634	28	0.306557	0.93211	-0.0487358	0.0234908	28	0.0473232	0.578031	-0.0425232	0.0382941	28	0.276256	0.92379
gi_58585214	0.00368565	0.00550364	28	0.50855	0.855882	0.0103572	0.00789417	28	0.200173	0.93211	0.00578602	0.00641837	28	0.375024	0.783259	0.0107623	0.00970015	28	0.276652	0.92379
gi_66509265	0.0042411	0.00925638	28	0.650359	0.855882	0.00619848	0.0137499	28	0.655604	0.96549	0.0120576	0.0105991	28	0.264928	0.744798	0.0183258	0.0165219	28	0.276787	0.92379
gi_110750903	-0.00747166	0.00988557	23	0.457432	0.847789	-0.0172233	0.0151266	23	0.266586	0.93211	-0.0103839	0.0115545	23	0.378133	0.783259	-0.0214001	0.0192638	23	0.278092	0.92379
gi_66534191	-0.00364908	0.0100267	21	0.719544	0.855882	-0.0129267	0.0138911	21	0.362648	0.949483	-0.00851882	0.0113185	21	0.460019	0.783259	-0.0183673	0.0165074	21	0.278424	0.92379
gi_110750119	0.00752767	0.00616002	28	0.231888	0.794996	0.0060682	0.00925272	28	0.517288	0.96549	0.0131274	0.00684255	28	0.0652958	0.608877	0.0122717	0.0111644	28	0.281051	0.927145
gi_66515294	0.0164976	0.0121418	28	0.185074	0.794996	0.0242624	0.0189698	28	0.211397	0.93211	0.0106643	0.0149901	28	0.482708	0.783259	0.0265412	0.0247223	28	0.292181	0.956807
gi_110760412	0.0418833	0.0301921	15	0.18564	0.794996	0.0749722	0.0404279	15	0.0834375	0.815751	0.0442297	0.0349396	15	0.224861	0.744798	0.05734	0.052691	15	0.293669	0.956807
gi_66510928	-0.0104777	0.0083977	28	0.22248	0.794996	-0.0151721	0.0122869	28	0.227159	0.93211	-0.0102516	0.00989127	28	0.308872	0.778917	-0.0161247	0.0151108	28	0.295043	0.956807
gi_48098315	0.00365958	0.00663038	28	0.585368	0.855882	0.0102526	0.00955063	28	0.292212	0.93211	0.00280992	0.00776831	28	0.72028	0.821541	0.012318	0.0116449	28	0.299187	0.959786
gi_48142798	-0.000112891	0.020823	20	0.995728	0.891048	0.0159645	0.0293476	20	0.592469	0.96549	0.0180239	0.0229932	20	0.442297	0.783259	0.0362522	0.0340851	20	0.300194	0.959786
gi_110768010	0.0287619	0.0235725	20	0.236602	0.794996	0.0611805	0.0421453	20	0.162104	0.926395	0.0149229	0.0293042	20	0.616155	0.795264	0.0625916	0.0590191	20	0.301543	0.959786
gi_110768510	0.0026442	0.00449218	28	0.560833	0.855882	0.00633495	0.00648005	28	0.336639	0.93211	0.00524901	0.00522529	28	0.323722	0.783259	0.00827099	0.00791999	28	0.305271	0.959786
gi_48098085	0.0205855	0.013663	27	0.143509	0.794996	0.0377884	0.0205386	27	0.0768064	0.815751	0.0143334	0.0167734	27	0.400329	0.783259	0.0286837	0.0275459	27	0.306968	0.959786
gi_48096485	0.021142	0.0138358	16	0.146024	0.794996	0.0242897	0.0189919	16	0.219155	0.93211	0.022902	0.0163676	16	0.180833	0.744798	0.0254951	0.0241638	16	0.307055	0.959786
gi_66546646	-0.0143455	0.00762104	28	0.0702182	0.794996	-0.0115405	0.0117365	28	0.333881	0.93211	-0.0166867	0.0088767	28	0.0705738	0.629548	-0.0147754	0.0142412	28	0.308376	0.959786
gi_66509032	-0.00762217	0.0256076	22	0.76876	0.855882	-0.0312582	0.0382515	22	0.42259	0.952058	-0.0204617	0.0292956	22	0.492208	0.783259	-0.0490173	0.0471893	22	0.310209	0.959786
gi_66520256	-0.00520682	0.00589173	28	0.384356	0.831354	-0.00649004	0.00828673	28	0.440093	0.952058	-0.00817054	0.0068311	28	0.241696	0.744798	-0.0102582	0.00994236	28	0.311011	0.959786
gi_110777963	-0.00176044	0.0118949	26	0.883485	0.874292	-0.00978716	0.0172569	26	0.575481	0.96549	-0.0158269	0.013868	26	0.264167	0.744798	-0.0218744	0.0213984	26	0.316084	0.967246
gi_66508914	0.00092063	0.00646492	28	0.887781	0.874292	0.00474692	0.00948241	28	0.620563	0.96549	0.00574238	0.00748672	28	0.449496	0.783259	0.0116655	0.0114469	28	0.31688	0.967246
gi_66524293	-0.0207784	0.014173	23	0.156171	0.794996	-0.0242783	0.0210873	23	0.261428	0.93211	-0.0248447	0.0165075	23	0.145921	0.744798	-0.0265443	0.0261474	23	0.320582	0.967246
gi_66530147	0.0200504	0.0122769	23	0.116046	0.794996	0.0152689	0.0230668	23	0.514585	0.96549	0.0212464	0.0152013	23	0.175547	0.744798	0.0341011	0.0337168	23	0.322349	0.967246
gi_110772198	-0.00536509	0.0105036	24	0.614167	0.855882	-0.0152106	0.015857	24	0.347006	0.936144	-0.00732893	0.0121609	24	0.552384	0.791824	-0.0199534	0.0197767	24	0.323071	0.967246
gi_66515679	0.000801234	0.0140123	26	0.954838	0.874292	0.0143211	0.0202802	26	0.486366	0.96549	0.00365869	0.0158574	26	0.819335	0.847565	0.0249409	0.0248298	26	0.324407	0.967246
gi_110750674	0.0129776	0.00993248	28	0.201986	0.794996	0.0147792	0.0145021	28	0.316876	0.93211	0.0146744	0.0116307	28	0.217467	0.744798	0.0177067	0.0176825	28	0.325224	0.967246
gi_66524917	-0.00629364	0.00874131	26	0.477956	0.850962	-0.0117922	0.0126171	26	0.358585	0.947609	-0.00738945	0.0101143	26	0.471561	0.783259	-0.0152562	0.015309	26	0.328167	0.968797
gi_110761214	-0.00885054	0.00811063	25	0.285579	0.794996	-0.0121598	0.011745	25	0.310433	0.93211	-0.00782454	0.0096053	25	0.42299	0.783259	-0.0148836	0.0149537	25	0.329121	0.968797
gi_66510482	-0.00998961	0.0203286	28	0.626969	0.855882	-0.0346851	0.0292627	28	0.245861	0.93211	-0.0149478	0.0235908	28	0.531465	0.791532	-0.0354625	0.0358527	28	0.331078	0.969585
gi_110766174	-0.0111418	0.0151545	28	0.468324	0.850962	-0.0178482	0.0222933	28	0.4301	0.952058	-0.019262	0.017853	28	0.28983	0.765138	-0.0274127	0.0278868	28	0.334028	0.973258
gi_66513092	-0.00362377	0.00413711	28	0.388527	0.831354	-0.0067332	0.00596053	28	0.268216	0.93211	-0.00404601	0.0048339	28	0.409676	0.783259	-0.0071518	0.00733938	28	0.338181	0.974095
gi_48094441	-0.00833172	0.0250378	25	0.742085	0.855882	-0.0310759	0.0368511	25	0.407066	0.952058	-0.0202936	0.029225	25	0.493839	0.783259	-0.0423867	0.0435429	25	0.339657	0.974095
gi_66521433	0.0414093	0.021157	28	0.0603553	0.794996	0.0405981	0.0344902	28	0.249069	0.93211	0.0395525	0.0264979	28	0.146707	0.744798	0.0434386	0.0448383	28	0.340948	0.974095
gi_66525954	-0.00464609	0.0131032	17	0.727267	0.855882	-0.0154188	0.0239533	17	0.528356	0.96549	-0.0102534	0.0162495	17	0.536434	0.791532	-0.0345782	0.0353045	17	0.341103	0.974095
gi_48101907	-0.0142532	0.00908375	22	0.130899	0.794996	-0.0190088	0.0138688	22	0.184317	0.93211	-0.0138864	0.0105191	22	0.200368	0.744798	-0.0162708	0.0168304	22	0.344177	0.977271
gi_48097857	-0.00192028	0.00756896	28	0.801577	0.860425	-0.00887235	0.0109388	28	0.424156	0.952058	-0.00682328	0.00868603	28	0.43873	0.783259	-0.0127093	0.0132959	28	0.347315	0.977271
gi_48097748	-0.0272706	0.0206428	14	0.207662	0.794996	-0.0273433	0.0301992	14	0.380555	0.952058	-0.0278302	0.024357	14	0.27237	0.744798	-0.0377591	0.0388937	14	0.348109	0.977271
gi_66530776	-0.0150847	0.0150816	27	0.326091	0.82452	-0.00976018	0.0227396	27	0.671173	0.96549	-0.0230791	0.0176369	27	0.201709	0.744798	-0.0272386	0.0286689	27	0.350485	0.977271
gi_48098081	0.019217	0.0132263	25	0.158679	0.794996	0.0312737	0.0191637	25	0.115231	0.864163	0.0130663	0.0157724	25	0.415267	0.783259	0.0232154	0.0245899	25	0.354154	0.977271
gi_110763897	-0.0163795	0.00869601	28	0.0700478	0.794996	-0.0114085	0.0133609	28	0.400422	0.952058	-0.0183942	0.0101558	28	0.0808504	0.676544	-0.0151283	0.0161297	28	0.356307	0.977271
gi_66521282	0.00988668	0.0111954	24	0.385944	0.831354	0.0148451	0.0192688	24	0.448569	0.952917	0.0100495	0.0134275	24	0.461477	0.783259	0.0248417	0.0264199	24	0.35645	0.977271
gi_66538476	0.00219204	0.0119979	28	0.856348	0.874292	-0.0147418	0.0176845	28	0.411561	0.952058	0.00551013	0.0141208	28	0.699332	0.821541	-0.0205152	0.0220804	28	0.360772	0.977271
gi_110748820	-0.0021733	0.0217437	19	0.921431	0.874292	-0.0205016	0.0308472	19	0.514281	0.96549	-0.0083815	0.0249488	19	0.740592	0.83458	-0.0347575	0.0374297	19	0.36474	0.977271
gi_110768979	-0.0352438	0.0203838	18	0.10092	0.794996	-0.0313449	0.0314066	18	0.33149	0.93211	-0.0423314	0.0228529	18	0.0804485	0.676544	-0.0343315	0.0376191	18	0.37351	0.977271
gi_48141870	0.00497501	0.00802477	28	0.540299	0.855882	-0.00237545	0.012105	28	0.845841	0.980292	-0.00122083	0.00949357	28	0.898597	0.855026	-0.0133425	0.0148593	28	0.376886	0.977271
gi_66556287	-0.0110703	0.00701601	28	0.125829	0.794996	-0.0144356	0.0102614	28	0.170495	0.926395	-0.00819551	0.00844109	28	0.339908	0.783259	-0.0115111	0.0128703	28	0.378737	0.977271
gi_66532597	0.0180832	0.0157356	27	0.260556	0.794996	0.029469	0.0237965	27	0.226236	0.93211	0.0184535	0.018788	27	0.334723	0.783259	0.0273462	0.0306405	27	0.380019	0.977271
gi_66548338	0.0212581	0.0117105	27	0.0806003	0.794996	0.0172035	0.0172092	27	0.326348	0.93211	0.025997	0.0135629	27	0.065907	0.608877	0.0187168	0.0209975	27	0.3806	0.977271
gi_66524128	0.0193571	0.011515	16	0.112168	0.794996	0.0263628	0.0210704	16	0.228856	0.93211	0.0227094	0.0141324	16	0.12763	0.744798	0.0258247	0.0287115	16	0.381748	0.977271
gi_66557463	0.00813221	0.00990835	28	0.418726	0.831354	0.0129068	0.0140583	28	0.36641	0.952058	0.012952	0.0115927	28	0.273382	0.744798	0.0152204	0.01713	28	0.38183	0.977271
gi_66565092	-0.00130041	0.0170995	18	0.940219	0.874292	0.0187998	0.0271898	18	0.498119	0.96549	0.00285449	0.0190039	18	0.882273	0.847565	0.0271686	0.0303659	18	0.382753	0.977271
gi_48140590	-0.00346921	0.00529324	28	0.517557	0.855882	-0.00894005	0.00744728	28	0.240025	0.93211	-0.00405432	0.00618389	28	0.517417	0.791532	-0.00827977	0.00934346	28	0.383081	0.977271
gi_66560187	0.00346375	0.00449464	28	0.447374	0.843368	0.00729233	0.00651579	28	0.272574	0.93211	0.00345989	0.00529061	28	0.518468	0.791532	0.00713834	0.00809827	28	0.38557	0.977271
gi_94400883	-0.00884902	0.00963943	28	0.366458	0.831354	-0.00285505	0.0142348	28	0.842486	0.980292	-0.0157255	0.0110045	28	0.164065	0.744798	-0.0151306	0.0172206	28	0.387078	0.977271
gi_110755382	-0.0207555	0.01197	28	0.0939241	0.794996	-0.0270889	0.0177266	28	0.137694	0.89752	-0.0145088	0.0141356	28	0.31349	0.779114	-0.0189307	0.0216449	28	0.389229	0.977271
gi_110759314	0.00483556	0.0145941	27	0.742948	0.855882	-0.0157418	0.0208923	27	0.457686	0.959534	0.00519338	0.0166288	27	0.757202	0.839537	-0.0217276	0.02502	27	0.392823	0.977271
gi_110756725	0.00756739	0.0132875	28	0.573549	0.855882	0.0126917	0.0196321	28	0.523235	0.96549	0.0140987	0.0153217	28	0.365339	0.783259	0.020856	0.0240465	28	0.393139	0.977271
gi_66533166	0.0167099	0.018577	14	0.383601	0.831354	0.0170902	0.0342777	14	0.625816	0.96549	0.0333768	0.0218139	14	0.148276	0.744798	0.0374343	0.0426702	14	0.395133	0.977271
gi_66508562	-0.00498222	0.0143286	19	0.73188	0.855882	-0.0181693	0.0218377	19	0.415736	0.952058	-0.00481271	0.0166521	19	0.775699	0.84036	-0.0243114	0.0280244	19	0.396488	0.977271
gi_110763879	0.0113204	0.011034	27	0.314015	0.809119	0.0108325	0.0167011	27	0.522069	0.96549	0.0167625	0.0129187	27	0.205425	0.744798	0.0176934	0.0206462	27	0.399	0.977271
gi_48121613	0.00592405	0.00919066	24	0.525317	0.855882	0.00626565	0.0122147	24	0.61267	0.96549	0.00931972	0.0104614	24	0.381844	0.783259	0.0120309	0.0140874	24	0.401539	0.977271
gi_110755367	0.0112361	0.0137279	23	0.421481	0.831354	0.015019	0.0190864	23	0.439377	0.952058	0.0171397	0.0148081	23	0.258968	0.744798	0.0193793	0.0226837	23	0.401735	0.977271
gi_66551115	0.00516031	0.00862323	26	0.554738	0.855882	0.01287	0.0131229	26	0.335766	0.93211	0.00608647	0.0101312	26	0.553198	0.791824	0.0143257	0.0168124	26	0.401944	0.977271
gi_66523390	-0.00681881	0.00850669	28	0.429546	0.831354	-0.00672063	0.012414	28	0.59253	0.96549	-0.0135367	0.00973929	28	0.175509	0.744798	-0.0125703	0.0149449	28	0.407411	0.977271
gi_66530530	0.00601067	0.00401972	28	0.146024	0.794996	0.00469087	0.00590988	28	0.434026	0.952058	0.00617152	0.00472379	28	0.202021	0.744798	0.00603247	0.00722735	28	0.410968	0.977271
gi_66507594	-0.00415678	0.0112109	27	0.713695	0.855882	-0.00858503	0.0162539	27	0.601686	0.96549	-0.0124749	0.0127417	27	0.336241	0.783259	-0.016503	0.0197925	27	0.41171	0.977271
gi_110762076	-0.00448518	0.0101848	28	0.663044	0.855882	-0.00858668	0.0140596	28	0.546301	0.96549	-0.0126129	0.0116168	28	0.286851	0.765138	-0.0137762	0.0166457	28	0.41489	0.977271
gi_66512838	0.0124163	0.0132468	15	0.363446	0.831354	0.0179516	0.018459	15	0.34622	0.936144	0.0142548	0.0148742	15	0.353076	0.783259	0.0173838	0.0208898	15	0.418369	0.977271
gi_66536893	-0.0171592	0.0166134	28	0.310512	0.804134	-0.0317342	0.023796	28	0.193084	0.93211	-0.0205813	0.0190323	28	0.288752	0.765138	-0.0241283	0.0295765	28	0.421505	0.977271
gi_66535082	-0.00865547	0.00866548	28	0.326424	0.82452	-0.00309829	0.0130594	28	0.814193	0.980292	-0.0122925	0.00999942	28	0.229182	0.744798	-0.0127964	0.0157047	28	0.422057	0.977271
gi_66533395	0.020991	0.0138602	27	0.141524	0.794996	0.020391	0.0231295	27	0.385774	0.952058	0.0180374	0.0160699	27	0.27156	0.744798	0.0236851	0.0290916	27	0.422677	0.977271
gi_110761725	-0.0223648	0.0126362	19	0.09279	0.794996	-0.0192938	0.0177673	19	0.291101	0.93211	-0.015043	0.0152516	19	0.336371	0.783259	-0.0176353	0.0215389	19	0.423071	0.977271
gi_66519157	-0.0359703	0.016751	15	0.0485176	0.794996	-0.0387005	0.031068	15	0.231993	0.93211	-0.0368901	0.0211604	15	0.101726	0.744558	-0.0386981	0.0471722	15	0.424857	0.977271
gi_110764717	-0.00542645	0.00435243	28	0.222813	0.794996	-0.00707141	0.00632826	28	0.273306	0.93211	-0.00409387	0.00513229	28	0.431776	0.783259	-0.00628779	0.0077834	28	0.425989	0.977271
gi_110757651	-0.00709253	0.00583207	28	0.23409	0.794996	-0.0087797	0.00848714	28	0.309768	0.93211	-0.00524492	0.00687586	28	0.45196	0.783259	-0.00837725	0.0104233	28	0.428338	0.977271
gi_48104453	-0.0142741	0.00888349	24	0.121173	0.794996	-0.0147533	0.0136516	24	0.29057	0.93211	-0.0194637	0.0100774	24	0.0653227	0.608877	-0.0144675	0.0179614	24	0.428454	0.977271
gi_110760009	0.0200502	0.0136413	28	0.15276	0.794996	0.0239966	0.0193388	28	0.224956	0.93211	0.0213604	0.0160085	28	0.192852	0.744798	0.0192638	0.0240132	28	0.429183	0.977271
gi_66554156	0.00221029	0.0109077	28	0.840885	0.874146	-0.00643864	0.015844	28	0.687555	0.96549	0.000195772	0.0126242	28	0.987737	0.869642	-0.0150705	0.018805	28	0.429644	0.977271
gi_66499419	0.0134326	0.0188514	20	0.484354	0.852737	0.0323975	0.0336865	20	0.347667	0.936144	0.00362473	0.0224067	20	0.87311	0.847565	0.0368466	0.0457183	20	0.429752	0.977271
gi_110767398	-0.00700826	0.00715088	26	0.336091	0.831354	-0.0126729	0.0115399	26	0.282192	0.93211	-0.00786374	0.00836311	26	0.355724	0.783259	-0.0117621	0.014881	26	0.436439	0.977271
gi_48097744	0.00828703	0.0143806	27	0.569209	0.855882	0.0134475	0.0223025	27	0.551567	0.96549	0.00333649	0.0172214	27	0.847829	0.847565	0.0225165	0.0285061	27	0.436478	0.977271
gi_66504157	0.0200393	0.0178288	26	0.271289	0.794996	0.0435964	0.0310322	26	0.171894	0.926395	0.0136827	0.0220648	26	0.540579	0.791532	0.0358153	0.0454083	26	0.437398	0.977271
gi_58585250	0.00618418	0.00689745	28	0.377582	0.831354	0.00447964	0.0100152	28	0.65811	0.96549	0.00950583	0.00794301	28	0.241438	0.744798	0.00948395	0.0120592	28	0.43821	0.977271
gi_48141383	-0.00851029	0.00503398	28	0.102023	0.794996	-0.00715814	0.00769602	28	0.360264	0.947609	-0.00824855	0.00603025	28	0.182234	0.744798	-0.00741956	0.00951341	28	0.44199	0.977271
gi_66499360	-0.00517604	0.0111076	28	0.644828	0.855882	-0.00927174	0.0160917	28	0.569095	0.96549	-0.010337	0.0129473	28	0.431364	0.783259	-0.0152501	0.019644	28	0.444067	0.977271
gi_110756296	-0.0157393	0.0132012	17	0.249535	0.794996	-0.0150038	0.0163045	17	0.37033	0.952058	-0.0187942	0.015166	17	0.232097	0.744798	-0.0160468	0.020702	17	0.448911	0.977271
gi_110764127	0.0197637	0.0218791	15	0.380638	0.831354	0.0232923	0.0333963	15	0.496189	0.96549	0.0183776	0.0247496	15	0.469229	0.783259	0.032308	0.0416395	15	0.449871	0.977271
gi_110773851	0.00282248	0.00632416	28	0.658812	0.855882	0.00465786	0.00928322	28	0.619766	0.96549	0.00474942	0.00735823	28	0.523886	0.791532	0.00862177	0.011259	28	0.450223	0.977271
gi_110751031	0.0105237	0.0156279	20	0.508406	0.855882	0.0174642	0.0248086	20	0.489575	0.96549	0.0207086	0.0165921	20	0.226411	0.744798	0.0234121	0.0305634	20	0.452613	0.977271
gi_94158842	0.0499675	0.0274516	18	0.085398	0.794996	0.0417803	0.0419137	18	0.332066	0.93211	0.0464383	0.0338307	18	0.186719	0.744798	0.0396072	0.0520167	18	0.456259	0.977271
gi_66499585	0.015135	0.0208642	27	0.474445	0.850962	0.0244824	0.0294747	27	0.41347	0.952058	0.0209152	0.0234003	27	0.379327	0.783259	0.0265274	0.0353672	27	0.459707	0.977271
gi_66499640	0.0103244	0.0254482	22	0.688879	0.855882	0.036404	0.0354083	22	0.315065	0.93211	-0.00128788	0.0302651	22	0.966441	0.868309	0.0336368	0.0447987	22	0.460703	0.977271
gi_110757658	-0.0117294	0.00981524	24	0.243755	0.794996	-0.012572	0.0143157	24	0.388547	0.952058	-0.0151226	0.011246	24	0.191292	0.744798	-0.0129183	0.0172312	24	0.460718	0.977271
gi_66561330	-0.00365466	0.0108132	27	0.737991	0.855882	-0.00631623	0.0164861	27	0.704627	0.96549	-0.00882978	0.0127672	27	0.495094	0.783259	-0.015444	0.0206533	27	0.461059	0.977271
gi_110756063	-0.000953439	0.00751938	28	0.900007	0.874292	-0.00487126	0.0109793	28	0.660686	0.96549	-0.00596227	0.00875531	28	0.501472	0.784681	-0.00997483	0.0133582	28	0.461457	0.977271
gi_66565444	0.0241821	0.0163926	27	0.151731	0.794996	0.0208664	0.024901	27	0.409401	0.952058	0.0278668	0.0191169	27	0.156456	0.744798	0.0225709	0.0305336	27	0.466156	0.977271
gi_66499429	-0.00736109	0.0127193	26	0.567749	0.855882	-0.0211857	0.0233993	26	0.373567	0.952058	-0.012578	0.0151502	26	0.413974	0.783259	-0.0243705	0.0330502	26	0.467495	0.977271
gi_48104680	0.00230178	0.00526235	28	0.665173	0.855882	0.00390667	0.0074477	28	0.604027	0.96549	0.00235063	0.0061604	28	0.70566	0.821541	0.00659964	0.00900564	28	0.469751	0.977271
gi_110770269	-0.0106275	0.0115546	27	0.36584	0.831354	-0.00573035	0.0182063	27	0.755374	0.96549	-0.0162582	0.0135868	27	0.241858	0.744798	-0.0169229	0.0231775	27	0.471592	0.977271
gi_66517287	0.0150143	0.00738873	27	0.0520943	0.794996	0.0126	0.0122646	27	0.313374	0.93211	0.0128142	0.00929445	27	0.179304	0.744798	0.0116514	0.0159592	27	0.471633	0.977271
gi_110763831	0.00406948	0.0140694	19	0.775527	0.855882	0.00617904	0.018939	19	0.747794	0.96549	0.0108585	0.0157043	19	0.497654	0.784227	0.0162264	0.022112	19	0.472013	0.977271
gi_66534655	-0.00269471	0.00569806	28	0.639938	0.855882	-0.00631773	0.00823689	28	0.449498	0.952917	-0.00440342	0.00665369	28	0.513509	0.791532	-0.00731297	0.0100844	28	0.474361	0.977271
gi_66537940	0.00129989	0.00433041	28	0.76626	0.855882	0.00317791	0.00630265	28	0.618053	0.96549	0.00269978	0.0050334	28	0.595938	0.79348	0.0055389	0.0076668	28	0.476008	0.977271
gi_48098039	-0.00142242	0.00410644	28	0.731641	0.855882	-0.00471461	0.00592845	28	0.433157	0.952058	-0.00137337	0.00480572	28	0.777152	0.84036	-0.00524435	0.00726124	28	0.476137	0.977271
gi_48140499	-0.0349848	0.0212735	24	0.113105	0.794996	-0.0301946	0.0312815	24	0.344045	0.936144	-0.029637	0.0260268	24	0.266063	0.744798	-0.0285772	0.0396867	24	0.478437	0.977271
gi_110758754	0.00163453	0.0121942	28	0.894329	0.874292	-0.00851529	0.0178177	28	0.636424	0.96549	-0.00370671	0.0141928	28	0.795875	0.847565	-0.0155496	0.0216571	28	0.478711	0.977271
gi_66563290	0.0126097	0.0100777	23	0.223422	0.794996	0.010851	0.0137407	23	0.437772	0.952058	0.0126968	0.0121611	23	0.30731	0.778917	0.0121163	0.0169034	23	0.480717	0.977271
gi_110768411	-0.052142	0.0229442	26	0.0315562	0.794996	-0.0413609	0.0382286	26	0.289214	0.93211	-0.0625163	0.027233	26	0.0300135	0.578031	-0.0352231	0.0492376	26	0.480756	0.977271
gi_110762376	0.0388992	0.0199974	19	0.0666992	0.794996	0.0278459	0.0286379	19	0.343097	0.936144	0.0417038	0.0245973	19	0.106313	0.744798	0.0246072	0.0342862	19	0.481675	0.977271
gi_48104474	-0.00972408	0.0136634	25	0.483246	0.852737	-0.013841	0.0216724	25	0.528861	0.96549	-0.00696086	0.0157488	25	0.662294	0.820955	-0.0190418	0.0267317	25	0.482857	0.977271
gi_66517659	-0.00588013	0.00734321	27	0.430262	0.831354	-0.010221	0.0115359	27	0.38343	0.952058	-0.0104352	0.00833526	27	0.22133	0.744798	-0.0103045	0.0144966	27	0.48329	0.977271
gi_110756983	0.0212323	0.0294468	18	0.480148	0.851907	0.0219009	0.0362922	18	0.553732	0.96549	0.0177112	0.033482	18	0.603284	0.79348	0.028874	0.040678	18	0.48691	0.977271
gi_48098427	0.00482566	0.0506034	16	0.925211	0.874292	0.0379269	0.0893826	16	0.676982	0.96549	0.0409119	0.0537332	16	0.457501	0.783259	0.0734465	0.103302	16	0.48733	0.977271
gi_110761827	0.00373054	0.00756836	28	0.625918	0.855882	0.00868846	0.0112538	28	0.446553	0.952917	0.00257965	0.00901171	28	0.77679	0.84036	0.0100475	0.0143059	28	0.48827	0.977271
gi_66500390	0.0131854	0.00844074	28	0.129495	0.794996	0.0101373	0.0124274	28	0.421543	0.952058	0.015356	0.0098767	28	0.131232	0.744798	0.0106947	0.0152293	28	0.488321	0.977271
gi_110758074	0.0141116	0.0211683	22	0.511933	0.855882	0.0289023	0.0365647	22	0.437706	0.952058	0.0199655	0.0252594	22	0.437722	0.783259	0.0370669	0.0526221	22	0.488576	0.977271
gi_110760349	-0.0036701	0.00890896	28	0.683509	0.855882	-0.0145686	0.0127939	28	0.264472	0.93211	-0.000960578	0.0104373	28	0.927327	0.860029	-0.0110131	0.0157648	28	0.490569	0.977271
gi_66526470	-0.00225575	0.00660506	28	0.735263	0.855882	0.00402643	0.00977055	28	0.683405	0.96549	-0.00224461	0.00771474	28	0.773233	0.84036	0.00827269	0.0119331	28	0.493861	0.977271
gi_66531429	-0.00753566	0.00531613	28	0.167367	0.794996	-0.00731512	0.0080547	28	0.371534	0.952058	-0.00790418	0.00618999	28	0.212116	0.744798	-0.00682026	0.00985441	28	0.494573	0.977271
gi_110777438	-0.00197333	0.0131383	25	0.881814	0.874292	0.0109607	0.019379	25	0.576709	0.96549	-0.00805777	0.0150567	25	0.597266	0.79348	0.0165548	0.0240195	25	0.497031	0.977271
gi_66513952	0.00519997	0.0147928	19	0.729067	0.855882	0.014101	0.0206272	19	0.502473	0.96549	0.00365594	0.0165403	19	0.827425	0.847565	0.0166918	0.0242303	19	0.499224	0.977271
gi_66547450	-0.00620887	0.00418571	28	0.149152	0.794996	-0.00680657	0.00611994	28	0.275513	0.93211	-0.00490906	0.00494793	28	0.329624	0.783259	-0.00515084	0.00753857	28	0.500055	0.977271
gi_110755762	0.0108733	0.0207552	22	0.605597	0.855882	0.0243792	0.030896	22	0.43849	0.952058	0.0165656	0.0229907	22	0.478781	0.783259	0.0269225	0.0393651	22	0.501168	0.977271
gi_48106363	-0.0148739	0.0425656	21	0.730242	0.855882	-0.0531372	0.0612036	21	0.395096	0.952058	0.0469664	0.0512573	21	0.369919	0.783259	-0.0534341	0.0783018	21	0.502437	0.977271
gi_48096291	0.00100638	0.0127072	25	0.937506	0.874292	-0.00622311	0.0185562	25	0.740147	0.96549	-0.00474701	0.0145775	25	0.747408	0.835264	-0.0149408	0.0220081	25	0.503453	0.977271
gi_48096138	0.00289751	0.0171741	27	0.867279	0.874292	0.0215332	0.0248319	27	0.393496	0.952058	-0.00652973	0.0196149	27	0.741784	0.83458	0.0204984	0.0303676	27	0.50541	0.977271
gi_66518451	0.00463475	0.00964618	26	0.634908	0.855882	0.0062862	0.0157557	26	0.693166	0.96549	0.00969507	0.0110542	26	0.388494	0.783259	0.0130911	0.0194376	26	0.506578	0.977271
gi_48097948	0.0211181	0.0166731	23	0.217978	0.794996	0.019692	0.0244195	23	0.428269	0.952058	0.0258058	0.0190642	23	0.18901	0.744798	0.0202929	0.0300806	23	0.506645	0.977271
gi_66499163	-0.00964067	0.00995285	28	0.341021	0.831354	-0.00657934	0.0146737	28	0.657331	0.96549	-0.0123186	0.0115862	28	0.296769	0.775034	-0.0119687	0.0178566	28	0.508177	0.977271
gi_58585246	0.00749014	0.0321609	26	0.817666	0.861866	-0.0354442	0.0463806	26	0.451627	0.95387	-0.00266125	0.0371579	26	0.943452	0.860029	-0.0375725	0.0564788	26	0.511749	0.977271
gi_66517761	-0.00647422	0.0125508	25	0.610498	0.855882	-0.00656922	0.01847	25	0.725072	0.96549	-0.0169974	0.0140389	25	0.237317	0.744798	-0.014894	0.0224963	25	0.513987	0.977271
gi_110765081	-0.00285985	0.0074532	28	0.704093	0.855882	-0.00803093	0.0110662	28	0.474037	0.96549	-0.00661386	0.00875344	28	0.456215	0.783259	-0.00920925	0.0139329	28	0.514032	0.977271
gi_66519360	0.0142702	0.00993745	26	0.162924	0.794996	0.0137056	0.0135647	26	0.321618	0.93211	0.0172954	0.0121058	26	0.164999	0.744798	0.0114543	0.0173664	26	0.515331	0.977271
gi_48141571	0.000159358	0.00761799	28	0.983459	0.886255	0.00726362	0.0108018	28	0.506814	0.96549	0.00148803	0.00899847	28	0.869845	0.847565	0.00872921	0.013255	28	0.515557	0.977271
gi_94400893	0.00256537	0.0193481	28	0.895466	0.874292	-0.0194132	0.0293391	28	0.513584	0.96549	-8.26821e-05	0.0229436	28	0.99715	0.869642	-0.0240052	0.0364942	28	0.51605	0.977271
gi_48101950	-0.039952	0.0472436	17	0.409488	0.831354	-0.0654523	0.0749632	17	0.394761	0.952058	-0.0407553	0.065243	17	0.540483	0.791532	-0.0701867	0.106342	17	0.51809	0.977271
gi_66552230	-0.0059946	0.0115742	20	0.61019	0.855882	-0.00810782	0.0173029	20	0.644436	0.96549	-0.00723135	0.0138904	20	0.608361	0.79348	-0.0146979	0.022508	20	0.521188	0.977271
gi_66505984	-0.00966611	0.0142377	28	0.50277	0.855882	-0.020044	0.0213266	28	0.355329	0.947609	-0.0111801	0.0164632	28	0.502655	0.784681	-0.01692	0.0261664	28	0.523136	0.977271
gi_66559310	0.00482164	0.0078515	28	0.544104	0.855882	-0.00810014	0.0113171	28	0.480077	0.96549	0.00382763	0.00918067	28	0.679914	0.821541	-0.00895345	0.0138909	28	0.524461	0.977271
gi_66551875	0.0011453	0.0166132	25	0.945587	0.874292	-0.00900221	0.0233114	25	0.702637	0.96549	-0.00526168	0.0193167	25	0.787559	0.84425	-0.0178958	0.0278706	25	0.52665	0.977271
gi_110767470	0.00121044	0.01527	28	0.937382	0.874292	0.0129835	0.023471	28	0.584534	0.96549	5.22632e-05	0.0181422	28	0.997722	0.869642	0.0194697	0.0303704	28	0.526686	0.977271
gi_110772145	0.0227273	0.0216066	20	0.305403	0.803071	0.0284049	0.0364578	20	0.445031	0.952917	0.0245134	0.0261528	20	0.359778	0.783259	0.0344553	0.0537622	20	0.528875	0.977271
gi_110773271	-0.002622	0.00483881	28	0.592195	0.855882	-0.00361303	0.007124	28	0.616012	0.96549	-0.00339524	0.00564022	28	0.552038	0.791824	-0.00552233	0.00866937	28	0.529304	0.977271
gi_66550890	0.00150086	0.00435587	28	0.732999	0.855882	0.00381067	0.00633082	28	0.552068	0.96549	0.00202357	0.00508365	28	0.693609	0.821541	0.00490387	0.00773054	28	0.531002	0.977271
gi_66509714	-0.00547156	0.00554431	22	0.334432	0.831354	-0.000522763	0.00950065	22	0.956616	0.980292	-0.0042655	0.00696705	22	0.546656	0.791532	0.00764595	0.0120513	22	0.532329	0.977271
gi_66533950	0.0166501	0.0116601	28	0.164364	0.794996	0.0184759	0.0183843	28	0.32351	0.93211	0.0153568	0.0144786	28	0.297912	0.775034	0.015295	0.0242241	28	0.532902	0.977271
gi_66535209	-0.000413655	0.00780315	28	0.958099	0.875108	-0.00535689	0.0112938	28	0.63895	0.96549	-0.00351636	0.00911722	28	0.702646	0.821541	-0.0086557	0.0137992	28	0.53557	0.979035
gi_110770725	-0.00194539	0.0152171	18	0.899691	0.874292	-0.0110306	0.02262	18	0.631686	0.96549	-0.00661721	0.0176572	18	0.712218	0.821541	-0.016337	0.0263544	18	0.543096	0.980111
gi_110766823	-0.00139698	0.0147051	19	0.92531	0.874292	0.00843295	0.0176623	19	0.638485	0.96549	0.00921375	0.0179156	19	0.612982	0.795264	0.0130685	0.0211181	19	0.543378	0.980111
gi_66513649	0.00118861	0.00480294	28	0.806346	0.861202	-0.00428664	0.00697401	28	0.543743	0.96549	0.000845526	0.00562561	28	0.881606	0.847565	-0.00518672	0.00854966	28	0.548965	0.980111
gi_110777801	0.00384493	0.0113725	14	0.740311	0.855882	0.00982897	0.0165243	14	0.561455	0.96549	0.00543397	0.0125136	14	0.670729	0.821541	0.0115374	0.0188168	14	0.549613	0.980111
gi_110761876	0.0132155	0.0199037	28	0.512139	0.855882	0.0258138	0.0309983	28	0.412033	0.952058	0.00949502	0.0243449	28	0.699472	0.821541	0.0246012	0.0407958	28	0.551341	0.980111
gi_66507099	-0.00645651	0.0144453	26	0.658604	0.855882	-0.00358484	0.021909	26	0.871292	0.980292	-0.0116938	0.017586	26	0.511937	0.791532	-0.0171514	0.0284443	26	0.551745	0.980111
gi_66562243	0.00197932	0.0166548	19	0.906646	0.874292	0.00893732	0.0242972	19	0.717063	0.96549	0.00557736	0.0187676	19	0.769553	0.84036	0.0177453	0.0293928	19	0.553165	0.980111
gi_110749082	-0.000674611	0.0117658	28	0.954684	0.874292	0.00309827	0.0174288	28	0.860185	0.980292	0.00204925	0.0136416	28	0.881667	0.847565	0.0125976	0.0210714	28	0.554743	0.980111
gi_66548968	-0.0169078	0.0148484	27	0.264835	0.794996	-0.0178549	0.0224669	27	0.433706	0.952058	-0.0152953	0.01751	27	0.390083	0.783259	-0.0165786	0.027718	27	0.554747	0.980111
gi_58585106	-0.00916252	0.014698	28	0.538076	0.855882	-0.0122371	0.0214681	28	0.573216	0.96549	-0.0124556	0.0170819	28	0.471954	0.783259	-0.0155473	0.0260082	28	0.554788	0.980111
gi_66521083	0.035561	0.0258189	16	0.187377	0.794996	0.025446	0.0362281	16	0.492534	0.96549	0.0313948	0.029494	16	0.302927	0.776028	0.026628	0.044157	16	0.554941	0.980111
gi_48139240	-0.00749414	0.0100531	26	0.462683	0.84903	-0.0103439	0.0147655	26	0.489809	0.96549	-0.00357972	0.0116578	26	0.76124	0.839537	-0.0106064	0.0180279	26	0.561385	0.98167
gi_66500225	-0.00978717	0.0133221	28	0.468659	0.850962	-0.0189137	0.0186718	28	0.319756	0.93211	-0.0120172	0.0152576	28	0.437535	0.783259	-0.013334	0.0227196	28	0.561977	0.98167
gi_110755732	-0.00343442	0.0118367	25	0.774095	0.855882	-0.00766765	0.0194992	25	0.697484	0.96549	-0.00373611	0.0148097	25	0.802891	0.847565	-0.0171505	0.0292273	25	0.562602	0.98167
gi_66509518	0.00944687	0.0115094	23	0.420187	0.831354	0.00964745	0.0190744	23	0.617825	0.96549	0.00989398	0.0134416	23	0.469127	0.783259	0.0138759	0.0237383	23	0.564551	0.98167
gi_66504249	-0.00326461	0.0102152	28	0.751656	0.855882	0.00196004	0.0140738	28	0.890235	0.980292	0.000846758	0.0117477	28	0.943051	0.860029	0.00971824	0.0166944	28	0.56514	0.98167
gi_66540596	-0.00140075	0.0139724	20	0.921143	0.874292	0.00251696	0.0260075	20	0.923866	0.980292	1.59846e-05	0.0170378	20	0.999261	0.869642	0.0239888	0.0416791	20	0.571332	0.98167
gi_66508439	-0.000239136	0.0109496	28	0.982731	0.886255	-0.012162	0.0159965	28	0.453437	0.954146	-0.00185897	0.0129539	28	0.886918	0.847988	-0.011503	0.0202048	28	0.573678	0.98167
gi_48142173	-0.0030253	0.00558131	28	0.592078	0.855882	-0.00677843	0.00793576	28	0.400264	0.952058	-0.00217573	0.00640945	28	0.736799	0.832723	-0.00540659	0.00952427	28	0.574787	0.98167
gi_110758214	0.0243336	0.0205823	22	0.249724	0.794996	0.0337003	0.0399929	22	0.408488	0.952058	0.0302846	0.0261496	22	0.25923	0.744798	0.0371128	0.0653706	22	0.575967	0.98167
gi_110762773	-0.00292936	0.0126506	27	0.818627	0.861866	0.00852722	0.0195081	27	0.665507	0.96549	-0.000221994	0.0150237	27	0.988319	0.869642	0.0141708	0.0250726	27	0.57661	0.98167
gi_66534671	0.000769754	0.00859096	27	0.929266	0.874292	-0.00569526	0.013199	27	0.669537	0.96549	-0.0037274	0.0101472	27	0.716234	0.821541	-0.00920324	0.0162979	27	0.576948	0.98167
gi_110758825	-0.0103847	0.0103302	22	0.325694	0.82452	-0.0127187	0.0161981	22	0.440715	0.952058	-0.00852436	0.0122981	22	0.495472	0.783259	-0.0112754	0.0199567	22	0.577794	0.98167
gi_66547760	0.00713565	0.00795353	28	0.377279	0.831354	0.0015442	0.0127007	28	0.904097	0.980292	0.0103022	0.00917416	28	0.270991	0.744798	0.0091579	0.0162723	28	0.578057	0.98167
gi_66566113	-0.00510847	0.0178465	25	0.777049	0.855882	0.0105881	0.0257345	25	0.684258	0.96549	0.00439446	0.0205299	25	0.832243	0.847565	0.0172951	0.0308894	25	0.580529	0.981957
gi_110767168	-0.000920346	0.00770852	28	0.905816	0.874292	-0.00752533	0.0112736	28	0.509905	0.96549	-0.0041602	0.00898574	28	0.646958	0.814065	-0.00756753	0.0135752	28	0.581647	0.981957
gi_66525522	0.00351311	0.0125684	26	0.782058	0.856109	0.00995266	0.0204231	26	0.630113	0.96549	0.00588817	0.0149457	26	0.696815	0.821541	0.0149051	0.0268917	26	0.584136	0.983266
gi_66505007	-0.00549252	0.0097819	28	0.578925	0.855882	-0.00740632	0.0145077	28	0.613697	0.96549	-0.00471893	0.0114382	28	0.683073	0.821541	-0.00964204	0.0176509	28	0.589212	0.983404
gi_66522232	-0.0104753	0.0133301	28	0.438563	0.833302	-0.00766933	0.0199392	28	0.703414	0.96549	-0.0145292	0.0154845	28	0.356112	0.783259	-0.0133144	0.024376	28	0.589249	0.983404
gi_66506786	-0.000377902	0.00584933	28	0.948947	0.874292	-0.00425494	0.00843413	28	0.617864	0.96549	-0.00354596	0.00681076	28	0.60671	0.79348	-0.0055869	0.0103149	28	0.592357	0.983404
gi_110756942	0.000989083	0.00914223	19	0.914981	0.874292	0.00778527	0.0130907	19	0.559049	0.96549	0.00213685	0.0109217	19	0.846959	0.847565	0.00904986	0.0166609	19	0.593322	0.983404
gi_66530404	-0.0169756	0.012787	26	0.19586	0.794996	-0.0192456	0.0196135	26	0.335517	0.93211	-0.0163319	0.0149632	26	0.28508	0.765138	-0.0128081	0.0236987	26	0.593483	0.983404
gi_110758758	0.0067319	0.0090595	28	0.463625	0.84903	0.00805667	0.0133149	28	0.549996	0.96549	0.00828305	0.0105951	28	0.440905	0.783259	0.00869575	0.0163382	28	0.598761	0.983404
gi_110762648	-0.00392474	0.0159604	16	0.808883	0.861202	-0.0131646	0.0233969	16	0.581463	0.96549	-0.00747693	0.0185753	16	0.692627	0.821541	-0.0154939	0.0289754	16	0.600192	0.983404
gi_94158718	-0.00245967	0.00914025	28	0.789823	0.860425	-0.00381806	0.0132635	28	0.775572	0.971563	-0.00559437	0.0105953	28	0.601657	0.79348	-0.00850828	0.0160843	28	0.600987	0.983404
gi_110771708	-0.0106108	0.0112757	26	0.355351	0.831354	-0.00368581	0.0177659	26	0.837263	0.980292	-0.0157105	0.0127984	26	0.230617	0.744798	-0.0120376	0.0228078	26	0.602123	0.983404
gi_66500170	-0.012135	0.0123033	25	0.333427	0.831354	-0.00818258	0.0179939	25	0.65322	0.96549	-0.0138501	0.0138381	25	0.326483	0.783259	-0.0110203	0.020934	25	0.603228	0.983404
gi_66541426	0.00460897	0.00898414	28	0.611967	0.855882	0.00610571	0.0137512	28	0.660446	0.96549	0.00383899	0.0103976	28	0.714743	0.821541	0.00868324	0.0166502	28	0.606113	0.983404
gi_110755689	0.0162393	0.0242233	19	0.510669	0.855882	0.00517575	0.0269893	19	0.849957	0.980292	0.0182787	0.0263	19	0.495464	0.783259	0.0176853	0.0338565	19	0.607457	0.983404
gi_110749621	0.00172033	0.00885421	28	0.847347	0.874292	-0.00343979	0.0127586	28	0.789441	0.973407	-0.0019191	0.0101984	28	0.852096	0.847565	-0.00802654	0.0154562	28	0.607626	0.983404
gi_48129806	0.00158142	0.00614519	28	0.798796	0.860425	0.00612696	0.00867999	28	0.4861	0.96549	0.00382347	0.00704587	28	0.591662	0.79348	0.00542422	0.0104757	28	0.608673	0.983404
gi_110761364	0.0219444	0.0209886	19	0.308893	0.804001	0.0142926	0.0303987	19	0.643585	0.96549	0.0247032	0.026182	19	0.35726	0.783259	0.0204961	0.0397246	19	0.611839	0.983404
gi_110758163	-0.00373819	0.0102916	26	0.719371	0.855882	0.0133719	0.0164761	26	0.424392	0.952058	-0.00737722	0.0120414	26	0.545426	0.791532	0.0110079	0.0214384	26	0.61196	0.983404
gi_66518853	0.00808567	0.0089159	28	0.372208	0.831354	0.0111289	0.0129387	28	0.397024	0.952058	0.00769995	0.010456	28	0.467606	0.783259	0.00809884	0.0158985	28	0.614457	0.983404
gi_110770384	0.0175437	0.0191392	15	0.373836	0.831354	0.0165151	0.0251506	15	0.521355	0.96549	0.0130502	0.0229143	15	0.577431	0.79348	0.0154945	0.0301914	15	0.615281	0.983404
gi_48102233	0.0175972	0.0112468	27	0.129315	0.794996	0.0109942	0.0166793	27	0.515379	0.96549	0.0164679	0.0126575	27	0.20424	0.744798	0.00974989	0.0192579	27	0.616769	0.983404
gi_66510566	0.0126231	0.0121368	27	0.307534	0.804001	0.00782094	0.0188803	27	0.681972	0.96549	0.018426	0.0137481	27	0.191332	0.744798	0.0113042	0.0224377	27	0.618487	0.983412
gi_66501020	0.00663087	0.0111646	19	0.559572	0.855882	0.00512396	0.0175414	19	0.773371	0.971563	0.00925878	0.0126501	19	0.473154	0.783259	0.0109187	0.0217713	19	0.621767	0.985895
gi_110760871	-0.00124728	0.012619	28	0.921968	0.874292	-0.00276564	0.0182911	28	0.880901	0.980292	-0.00620854	0.0146303	28	0.674545	0.821541	-0.010933	0.0221501	28	0.625447	0.986431
gi_66519835	0.0170437	0.0140272	27	0.234866	0.794996	0.00725171	0.0213634	27	0.7369	0.96549	0.0162159	0.0165931	27	0.337113	0.783259	0.0132215	0.0269433	27	0.627593	0.986431
gi_66559208	0.00107336	0.0158099	22	0.946485	0.874292	-0.00550139	0.03149	22	0.862911	0.980292	0.00978329	0.0186989	22	0.606065	0.79348	0.0252348	0.0515631	22	0.629405	0.986431
gi_66549728	0.00590853	0.0131255	27	0.656191	0.855882	0.00559965	0.0192115	27	0.772916	0.971563	0.00818821	0.0150152	27	0.590005	0.79348	0.0112637	0.0230799	27	0.629469	0.986431
gi_110767655	0.00637039	0.0163883	27	0.700535	0.855882	-0.00056362	0.0221125	27	0.979853	0.985655	0.0141009	0.0183622	27	0.449193	0.783259	0.0127951	0.0264138	27	0.632003	0.986431
gi_66532824	0.000953258	0.0116099	24	0.935242	0.874292	-0.00472495	0.0181523	24	0.796857	0.97755	-0.00887303	0.0140088	24	0.532468	0.791532	-0.011076	0.0230135	24	0.634676	0.986431
gi_110760082	0.000590789	0.00933423	26	0.950017	0.874292	0.000568656	0.0145813	26	0.969189	0.981407	-0.00513318	0.0112304	26	0.65141	0.817607	-0.00910067	0.0189706	26	0.635434	0.986431
gi_66521738	-0.00661165	0.0137853	27	0.635362	0.855882	-0.00355978	0.0216111	27	0.870391	0.980292	-0.0190075	0.0158109	27	0.239732	0.744798	-0.0132521	0.0276709	27	0.635853	0.986431
gi_110757469	0.0115711	0.033195	19	0.731239	0.855882	0.0576428	0.0548288	19	0.306298	0.93211	0.00380617	0.0420796	19	0.928875	0.860029	0.040217	0.0855295	19	0.643556	0.992016
gi_110768236	0.00607305	0.0211397	28	0.776012	0.855882	-0.0217107	0.0314893	28	0.496207	0.96549	0.00747093	0.0248906	28	0.76628	0.84036	-0.0183636	0.0394502	28	0.645183	0.992016
gi_66513527	0.000639972	0.00536367	28	0.905877	0.874292	0.00428369	0.00775843	28	0.585237	0.96549	0.00280372	0.00626473	28	0.657929	0.819732	0.00436161	0.00950128	28	0.649738	0.992016
gi_66499293	0.0210776	0.0150416	25	0.173422	0.794996	0.0265355	0.028171	25	0.355235	0.947609	0.0193825	0.019391	25	0.327098	0.783259	0.0200289	0.0435907	25	0.649862	0.992016
gi_66548684	0.0115096	0.010342	28	0.275215	0.794996	0.00979673	0.0153982	28	0.529797	0.96549	0.00860126	0.0123717	28	0.492638	0.783259	0.00858848	0.0189587	28	0.654033	0.992016
gi_66504263	-0.00540331	0.00740448	28	0.471613	0.850962	-0.0014752	0.0109023	28	0.893334	0.980292	-0.0131749	0.00824329	28	0.121212	0.744798	-0.00592742	0.013116	28	0.654807	0.992016
gi_66534766	-0.00507602	0.0160399	26	0.754178	0.855882	-0.00612731	0.0215716	26	0.778625	0.971563	-0.0117316	0.018934	26	0.540909	0.791532	-0.0118929	0.0263805	26	0.655855	0.992016
gi_110749631	-0.0116531	0.0102067	27	0.263599	0.794996	-0.00728452	0.0157219	27	0.646836	0.96549	-0.0120135	0.0121129	27	0.330102	0.783259	-0.0089478	0.0199183	27	0.656855	0.992016
gi_110758324	0.00235202	0.0096418	22	0.809538	0.861202	0.00213568	0.0152283	22	0.889743	0.980292	0.00714187	0.0114703	22	0.539923	0.791532	0.00862752	0.0191711	22	0.657095	0.992016
gi_48109165	0.0174842	0.0238889	27	0.470536	0.850962	0.0195847	0.036974	27	0.600658	0.96549	0.0096447	0.0277884	27	0.731224	0.828296	0.019765	0.0442357	27	0.658576	0.992016
gi_66547438	0.00172726	0.00645594	28	0.79101	0.860425	0.00192449	0.00964075	28	0.84322	0.980292	0.00150426	0.0075903	28	0.844335	0.847565	0.00525838	0.0118559	28	0.660794	0.992016
gi_48102814	-0.00454976	0.00891654	28	0.613868	0.855882	-0.00968034	0.0132688	28	0.471719	0.96549	-0.00297239	0.0104034	28	0.777201	0.84036	-0.00723125	0.0163616	28	0.66191	0.992016
gi_58585098	-0.00016148	0.0531452	16	0.997613	0.891179	0.0337148	0.0755862	16	0.661542	0.96549	-0.00747237	0.0590316	16	0.900848	0.855538	0.0390033	0.0878738	16	0.66309	0.992016
gi_66560172	-0.00568555	0.0112115	24	0.616699	0.855882	-0.000806751	0.016435	24	0.961256	0.980292	-0.0109858	0.0127713	24	0.398195	0.783259	-0.00868941	0.0197344	24	0.663648	0.992016
gi_66499182	0.00996889	0.0167372	16	0.559765	0.855882	0.00469502	0.0251284	16	0.854134	0.980292	0.00792908	0.0195344	16	0.69019	0.821541	0.013162	0.0300489	16	0.667227	0.993533
gi_66565249	-0.0117244	0.00802132	28	0.15497	0.794996	-0.00996634	0.0125417	28	0.433499	0.952058	-0.010717	0.009556	28	0.271604	0.744798	-0.00665297	0.0153666	28	0.668369	0.993533
gi_48097144	-0.00433854	0.0170247	16	0.802095	0.860425	-0.00945445	0.0255992	16	0.716727	0.96549	-0.00237847	0.0192186	16	0.903048	0.856	-0.0128123	0.0299327	16	0.674329	0.993533
gi_110749616	0.000923676	0.0139368	28	0.947629	0.874292	0.00618692	0.0203399	28	0.763243	0.96672	0.00476389	0.0163826	28	0.773356	0.84036	0.0106648	0.0251909	28	0.675267	0.993533
gi_48138568	-0.000156971	0.0160854	18	0.992321	0.891048	-0.00720343	0.0212477	18	0.738517	0.96549	-0.00581888	0.0179438	18	0.749461	0.835689	-0.0106789	0.0250904	18	0.675432	0.993533
gi_110749558	-0.0041684	0.00828982	28	0.619014	0.855882	-0.0076904	0.0120756	28	0.529392	0.96549	-0.00169255	0.00961499	28	0.861536	0.847565	-0.00620832	0.0147171	28	0.67636	0.993533
gi_110764492	-0.00797618	0.00705396	28	0.267758	0.794996	-0.00119156	0.0109766	28	0.91433	0.980292	-0.0107824	0.00791763	28	0.184113	0.744798	-0.00551053	0.013081	28	0.67678	0.993533
gi_110766687	0.00747451	0.00952563	27	0.439476	0.833302	-0.00392916	0.0145963	27	0.78983	0.973407	0.00490605	0.0113299	27	0.66844	0.821541	-0.00760082	0.0182954	27	0.681096	0.994011
gi_66558612	-0.00553035	0.0138169	28	0.692002	0.855882	0.00116626	0.0212287	28	0.956578	0.980292	-0.0153019	0.0161128	28	0.350402	0.783259	-0.0109224	0.0263654	28	0.681832	0.994011
gi_110764131	-0.0105367	0.0113882	25	0.363691	0.831354	-0.00975497	0.01643	25	0.558028	0.96549	-0.00809386	0.0136381	25	0.558196	0.792197	-0.00860773	0.0207844	25	0.6823	0.994011
gi_66512792	-0.0109218	0.0143049	28	0.451554	0.847789	-0.0112735	0.0206926	28	0.590199	0.96549	-0.0106677	0.0165859	28	0.525341	0.791532	-0.0103159	0.0251715	28	0.685054	0.994302
gi_110756584	0.0127777	0.00968399	25	0.19897	0.794996	0.0147136	0.0142661	25	0.312244	0.93211	0.00942927	0.0118517	25	0.433751	0.783259	0.00745605	0.0182657	25	0.686603	0.994302
gi_110777113	-0.00513998	0.0101714	28	0.617279	0.855882	-0.00655377	0.0149707	28	0.664909	0.96549	-0.00910789	0.0117746	28	0.445697	0.783259	-0.00733297	0.0181519	28	0.689298	0.994302
gi_66534750	-0.00199967	0.00719274	28	0.783045	0.856109	0.00426204	0.0104224	28	0.685702	0.96549	0.00162938	0.0084177	28	0.847913	0.847565	0.0051499	0.0127537	28	0.689429	0.994302
gi_48103127	-0.00988984	0.0148884	26	0.512368	0.855882	-0.00573695	0.0202338	26	0.779013	0.971563	-0.00886731	0.017633	26	0.61928	0.795264	-0.00962257	0.0247081	26	0.700115	0.994379
gi_66525499	0.00262273	0.0100236	27	0.795572	0.860425	0.00617219	0.013365	27	0.647912	0.96549	0.00114122	0.0116081	27	0.92241	0.860029	0.00609579	0.0156983	27	0.700833	0.994379
gi_66530257	0.0045276	0.0076301	28	0.557686	0.855882	1.61747e-05	0.0112548	28	0.998864	0.98868	0.00717473	0.00886958	28	0.425385	0.783259	0.00525672	0.0136636	28	0.703348	0.994379
gi_66519254	-0.00398321	0.00769204	28	0.60864	0.855882	-0.00588485	0.0126802	28	0.646167	0.96549	-0.0070356	0.00917178	28	0.449447	0.783259	-0.00636691	0.0166125	28	0.704421	0.994379
gi_66512625	0.00459719	0.0112573	28	0.686106	0.855882	-0.00215911	0.0165842	28	0.897347	0.980292	0.0017167	0.0131811	28	0.897308	0.855026	-0.00765402	0.0202169	28	0.707845	0.994379
gi_66531474	-0.00154005	0.00665143	28	0.818581	0.861866	-0.00366059	0.00946313	28	0.701809	0.96549	-0.00217494	0.0078282	28	0.783181	0.843175	-0.00430117	0.0115321	28	0.711976	0.994379
gi_66533332	-0.00207428	0.0119443	28	0.86338	0.874292	-0.00642625	0.0162702	28	0.695859	0.96549	-0.0031394	0.0142632	28	0.827387	0.847565	-0.00745522	0.0201775	28	0.714549	0.994379
gi_66524882	-0.00264685	0.00653327	28	0.688458	0.855882	-0.00387637	0.00956285	28	0.688295	0.96549	-0.00181215	0.00769188	28	0.815464	0.847565	-0.00432446	0.0117322	28	0.715201	0.994379
gi_110751360	0.00226113	0.00983884	28	0.819905	0.861866	0.00234528	0.0145747	28	0.873316	0.980292	0.00708308	0.0114588	28	0.541481	0.791532	0.00659368	0.0179529	28	0.716174	0.994379
gi_110755329	0.0137775	0.0257091	22	0.597405	0.855882	0.0288505	0.0371762	22	0.445984	0.952917	0.0182318	0.0291601	22	0.538252	0.791532	0.016515	0.0450742	22	0.71757	0.994379
gi_66550870	-0.000915393	0.0146512	25	0.950678	0.874292	-0.00328917	0.0231227	25	0.888024	0.980292	-0.00373698	0.0169525	25	0.82732	0.847565	-0.0107832	0.0295881	25	0.718592	0.994379
gi_66520497	0.00675953	0.00828608	28	0.421518	0.831354	0.00526758	0.0120578	28	0.665563	0.96549	0.00703543	0.0096675	28	0.472815	0.783259	0.00523396	0.0147238	28	0.724897	0.994379
gi_66500205	0.00199191	0.00434738	28	0.650354	0.855882	-0.000515921	0.00635514	28	0.935875	0.980292	0.00128176	0.00510148	28	0.803453	0.847565	-0.00273525	0.00775483	28	0.726943	0.994379
gi_48128966	0.00948758	0.0118015	24	0.429327	0.831354	0.0105743	0.0177237	24	0.556349	0.96549	0.00585121	0.0143448	24	0.686965	0.821541	0.00802294	0.0228776	24	0.728881	0.994379
gi_48100320	0.0150443	0.0272517	17	0.588099	0.855882	0.00387231	0.0536409	17	0.943294	0.980292	0.00652584	0.0335938	17	0.848277	0.847565	-0.0255593	0.0735059	17	0.73232	0.994379
gi_110751100	0.00657808	0.0176306	17	0.713681	0.855882	0.00351769	0.0256365	17	0.892474	0.980292	0.0162762	0.0198822	17	0.424324	0.783259	0.0107581	0.0311627	17	0.73416	0.994379
gi_110761380	0.00589018	0.0195132	16	0.76665	0.855882	-0.00100784	0.0270935	16	0.970787	0.981407	0.0165314	0.0219357	16	0.462017	0.783259	0.010965	0.0318831	16	0.735391	0.994379
gi_110758921	0.0048501	0.0164981	28	0.770942	0.855882	-0.00390007	0.0258539	28	0.881175	0.980292	-0.00356015	0.019743	28	0.858197	0.847565	-0.0110932	0.032712	28	0.737051	0.994379
gi_110759728	0.00696627	0.0147204	26	0.639991	0.855882	0.0126157	0.022731	26	0.583638	0.96549	0.00023636	0.0174731	26	0.989311	0.869642	0.00992614	0.0294225	26	0.73855	0.994379
gi_66562752	0.00554133	0.0110153	19	0.620707	0.855882	0.0072001	0.0145335	19	0.625988	0.96549	0.00292034	0.0122784	19	0.814548	0.847565	0.00563042	0.0167016	19	0.739723	0.994379
gi_66548758	0.0111147	0.0122493	24	0.373233	0.831354	0.00260942	0.0188387	24	0.89099	0.980292	0.00544989	0.0145811	24	0.711861	0.821541	-0.00774974	0.023154	24	0.740756	0.994379
gi_66556661	-0.00026136	0.00763465	28	0.972934	0.8826	-7.3406e-05	0.0114846	28	0.994946	0.98868	0.0007633	0.00907232	28	0.933548	0.860029	-0.00482457	0.0144476	28	0.740916	0.994379
gi_66506923	-0.00161288	0.012767	20	0.900731	0.874292	0.00655895	0.0173602	20	0.709549	0.96549	-0.00277712	0.0144999	20	0.850044	0.847565	0.00710339	0.0213216	20	0.742484	0.994379
gi_110763326	0.00165981	0.00736815	28	0.823406	0.863416	-0.0035586	0.0109273	28	0.747102	0.96549	-0.000234656	0.00853115	28	0.978251	0.869642	-0.00439965	0.0133533	28	0.744245	0.994379
gi_66499088	-0.0117873	0.0232105	23	0.616398	0.855882	-0.0129759	0.0323451	23	0.691998	0.96549	-0.0126249	0.0267081	23	0.640882	0.81256	-0.0128824	0.0393985	23	0.746642	0.994379
gi_66512107	0.00543372	0.0124623	28	0.66617	0.855882	0.00219309	0.0204984	28	0.915561	0.980292	0.00797737	0.0146413	28	0.590168	0.79348	0.00835413	0.026098	28	0.751265	0.994379
gi_66525858	0.00564095	0.0068765	28	0.418962	0.831354	0.00478024	0.0104819	28	0.651873	0.96549	0.00637185	0.0081348	28	0.440037	0.783259	0.004138	0.0130214	28	0.753006	0.994379
gi_110777451	0.0150992	0.0135012	23	0.274958	0.794996	0.0131568	0.0195683	23	0.508057	0.96549	0.00928231	0.0161427	23	0.570863	0.79348	0.00779825	0.0245322	23	0.753446	0.994379
gi_110763826	-0.00315238	0.00419759	28	0.458919	0.847789	-0.00341545	0.00610046	28	0.580021	0.96549	-0.0027037	0.00492197	28	0.587145	0.79348	-0.00237164	0.00747862	28	0.753503	0.994379
gi_66551967	-0.000900325	0.013242	28	0.946277	0.874292	0.00201172	0.0194319	28	0.918283	0.980292	-7.12271e-05	0.0152773	28	0.996313	0.869642	0.00741971	0.0239221	28	0.758735	0.994379
gi_110765226	0.00342098	0.0083027	28	0.683453	0.855882	0.00104781	0.0120272	28	0.931196	0.980292	0.00747561	0.0095423	28	0.439958	0.783259	0.00443777	0.0146003	28	0.763412	0.994379
gi_66548188	-0.00150162	0.00484909	28	0.759104	0.855882	0.000780516	0.0070371	28	0.912475	0.980292	-0.000808206	0.00567669	28	0.887805	0.847988	0.00260118	0.00860486	28	0.764663	0.994379
gi_66523907	0.00484943	0.00979548	28	0.624415	0.855882	0.0081402	0.0146836	28	0.583724	0.96549	0.00513684	0.0114527	28	0.657225	0.819732	0.00541815	0.0182576	28	0.768839	0.994379
gi_48095863	-0.00801192	0.00891557	21	0.379032	0.831354	-0.007356	0.0130339	21	0.578479	0.96549	-0.00725243	0.0106838	21	0.504662	0.785361	-0.00472253	0.0160344	21	0.771248	0.994379
gi_66532753	-0.0134589	0.0309436	19	0.6685	0.855882	-0.00975317	0.0359674	19	0.789187	0.973407	0.0157778	0.0368333	19	0.673208	0.821541	0.0125714	0.04264	19	0.771324	0.994379
gi_110762877	0.00637221	0.0109261	28	0.564419	0.855882	-0.000639022	0.0172867	28	0.970774	0.981407	-0.00137732	0.0129862	28	0.916291	0.860029	-0.00655122	0.0225813	28	0.773864	0.994379
gi_66512039	-0.00888606	0.00686616	28	0.206176	0.794996	-0.00746042	0.0102311	28	0.471941	0.96549	-0.00999557	0.00789643	28	0.216004	0.744798	-0.00355047	0.0124666	28	0.777894	0.994379
gi_66557455	0.00500958	0.0172116	15	0.774992	0.855882	-0.00306559	0.023331	15	0.897209	0.980292	0.00215225	0.0194341	15	0.913286	0.860029	-0.00771301	0.0273851	15	0.78206	0.994379
gi_110749420	0.000178183	0.0282182	19	0.995028	0.891048	0.0251565	0.0457836	19	0.589087	0.96549	0.00382184	0.0341079	19	0.911958	0.860029	0.0187693	0.0669051	19	0.782098	0.994379
gi_110777303	0.0134101	0.0164984	23	0.424662	0.831354	0.00937673	0.023629	23	0.69515	0.96549	0.0117135	0.0199226	23	0.562297	0.79348	0.00838221	0.0302352	23	0.784078	0.994379
gi_48128110	0.00438372	0.0111426	27	0.697098	0.855882	-0.000215671	0.0159275	27	0.989296	0.987815	0.00100792	0.012877	27	0.938188	0.860029	-0.00529323	0.0191839	27	0.78471	0.994379
gi_66521459	-0.00207423	0.00384503	28	0.593835	0.855882	-0.00177571	0.00562161	28	0.754442	0.96549	-0.00254403	0.0044913	28	0.575611	0.79348	-0.00187539	0.00688118	28	0.787208	0.994379
gi_66508940	4.94504e-05	0.00474096	28	0.991752	0.891048	-0.00218268	0.00686907	28	0.753028	0.96549	0.000557324	0.00554594	28	0.92067	0.860029	-0.00229113	0.00840718	28	0.787221	0.994379
gi_110775909	0.00186399	0.00904807	27	0.838329	0.874146	0.00412315	0.0140882	27	0.772014	0.971563	0.00235889	0.0108311	27	0.829232	0.847565	0.00491435	0.0181788	27	0.788959	0.994379
gi_66501507	0.00374855	0.00434928	28	0.396076	0.831354	0.00439026	0.00632754	28	0.493504	0.96549	0.00223385	0.00511309	28	0.665544	0.821541	0.00205413	0.00774148	28	0.792691	0.994379
gi_66526646	0.00250534	0.00397216	28	0.533335	0.855882	0.000995725	0.00585858	28	0.866264	0.980292	0.00335844	0.00460542	28	0.471914	0.783259	0.00188462	0.00713263	28	0.793541	0.994379
gi_110760134	-0.00887595	0.016509	23	0.595988	0.855882	-0.0022619	0.0241499	23	0.92619	0.980292	-0.00945874	0.0190617	23	0.624451	0.79677	0.0077611	0.0298676	23	0.797292	0.994379
gi_66505914	-0.00296028	0.00888288	28	0.741423	0.855882	-0.00415779	0.013262	28	0.756216	0.96549	-0.00282961	0.0105478	28	0.790461	0.845545	-0.00428649	0.0167239	28	0.799586	0.994379
gi_66529866	-0.012233	0.025095	23	0.630542	0.855882	0.000326099	0.0356903	23	0.992789	0.98868	-0.000712894	0.0293658	23	0.980842	0.869642	0.010966	0.0430872	23	0.801366	0.994379
gi_110763383	-0.000397509	0.00769019	28	0.959142	0.875108	0.00432011	0.0111963	28	0.702523	0.96549	-0.000160585	0.00919745	28	0.986194	0.869642	0.00354719	0.014191	28	0.804443	0.994379
gi_66524108	-0.00352238	0.00729763	25	0.633526	0.855882	-0.00327961	0.0103986	25	0.755083	0.96549	0.000180415	0.00842673	25	0.983089	0.869642	0.00312383	0.0127967	25	0.809137	0.994379
gi_110749036	0.0044794	0.0129826	27	0.732744	0.855882	0.00672751	0.0197001	27	0.735373	0.96549	0.000874338	0.0153259	27	0.954926	0.862617	0.00592202	0.0249405	27	0.814103	0.994379
gi_66530010	-0.00148706	0.0115579	27	0.898578	0.874292	0.005953	0.0167169	27	0.724528	0.96549	-0.00284531	0.01361	27	0.835971	0.847565	0.00474593	0.0203144	27	0.817039	0.994379
gi_110761886	-0.0109913	0.0145253	23	0.45691	0.847789	-0.000602623	0.0278467	23	0.982921	0.986333	-0.00769134	0.0171788	23	0.658542	0.819732	-0.00970108	0.0416324	23	0.817809	0.994379
gi_66524926	0.0110015	0.0123426	25	0.381244	0.831354	0.0093252	0.0187816	25	0.623875	0.96549	0.00508188	0.014587	25	0.730469	0.828296	0.00533583	0.0230569	25	0.818872	0.994379
gi_110751318	0.00227198	0.0242823	21	0.926341	0.874292	-0.00190827	0.0351967	21	0.957274	0.980292	0.010182	0.0290888	21	0.729802	0.828296	0.0100343	0.0437494	21	0.820809	0.994379
gi_66510555	0.00211796	0.00600276	28	0.726858	0.855882	0.000169378	0.00880246	28	0.984784	0.986333	0.000527686	0.0070209	28	0.940622	0.860029	-0.0024068	0.0107502	28	0.824472	0.994379
gi_66560290	0.000165229	0.00471934	28	0.972319	0.8826	-0.00273983	0.00683992	28	0.691781	0.96549	0.00294698	0.00550634	28	0.596739	0.79348	-0.00186444	0.00834566	28	0.824844	0.994379
gi_66510581	-0.000750394	0.0122381	20	0.951716	0.874292	-0.00424136	0.0163991	20	0.798561	0.97755	0.00285954	0.0141764	20	0.84218	0.847565	-0.00443505	0.0199223	20	0.826091	0.994379
gi_66534008	-0.00100393	0.0120062	28	0.933956	0.874292	0.00581582	0.0168921	28	0.733199	0.96549	0.0022614	0.0139587	28	0.872464	0.847565	0.0044144	0.0203457	28	0.829806	0.994379
gi_110751310	-0.0146114	0.0099525	28	0.153218	0.794996	-0.0168155	0.0155377	28	0.28838	0.93211	-0.0104387	0.0119861	28	0.391211	0.783259	-0.00427881	0.0197503	28	0.830056	0.994379
gi_62526112	0.00229581	0.00738142	28	0.758085	0.855882	0.0037652	0.0107017	28	0.727599	0.96549	-7.6078e-05	0.00864282	28	0.993039	0.869642	0.00281462	0.0131039	28	0.831485	0.994379
gi_110765224	-0.00402886	0.0115905	27	0.730836	0.855882	-0.000807647	0.0180067	27	0.964555	0.98034	-0.00254602	0.0137793	27	0.854789	0.847565	0.00501022	0.0234063	27	0.832113	0.994379
gi_110756783	0.00161749	0.00949773	28	0.865997	0.874292	-0.00279605	0.013994	28	0.843078	0.980292	0.00253749	0.0110825	28	0.820561	0.847565	-0.00359805	0.016925	28	0.833189	0.994379
gi_110776938	0.00696468	0.0138142	22	0.619155	0.855882	0.0120618	0.0201526	22	0.555605	0.96549	0.00509375	0.0161298	22	0.755133	0.839537	0.00529851	0.0250132	22	0.834191	0.994379
gi_110763051	-0.00695667	0.00781105	28	0.380723	0.831354	-0.00348748	0.0115026	28	0.763986	0.96672	-0.00365121	0.00928468	28	0.697112	0.821541	-0.00296132	0.0140281	28	0.834339	0.994379
gi_66551889	0.0073447	0.0117383	27	0.536764	0.855882	-0.00335476	0.0171342	27	0.846238	0.980292	0.00778173	0.0135719	27	0.571138	0.79348	0.00443882	0.0211038	27	0.834987	0.994379
gi_110766149	0.00550774	0.00876861	24	0.535857	0.855882	0.0116176	0.0132669	24	0.389882	0.952058	-0.000642392	0.00999341	24	0.949278	0.862537	0.00335294	0.0159392	24	0.835164	0.994379
gi_48095525	0.000800401	0.00478358	28	0.868319	0.874292	-0.0034485	0.00697392	28	0.624821	0.96549	0.00144428	0.00558376	28	0.797792	0.847565	-0.00178994	0.00853671	28	0.835439	0.994379
gi_110761968	0.00213041	0.0048045	28	0.660869	0.855882	-0.000897983	0.00707853	28	0.899958	0.980292	0.00227208	0.00562228	28	0.689194	0.821541	-0.0018084	0.00863919	28	0.83571	0.994379
gi_66500427	0.00539701	0.0131173	25	0.684254	0.855882	-0.00302128	0.0196322	25	0.878929	0.980292	0.00964493	0.0150489	25	0.527415	0.791532	0.00485681	0.0234421	25	0.837545	0.994379
gi_66559141	-0.00375895	0.0134629	27	0.782213	0.856109	-0.00680974	0.0213821	27	0.752573	0.96549	-0.00399496	0.0160021	27	0.804746	0.847565	-0.00566473	0.0277477	27	0.839766	0.994379
gi_66549073	-0.0135904	0.015832	25	0.398819	0.831354	-0.00648706	0.0237917	25	0.787354	0.973407	-0.00887113	0.0189776	25	0.644224	0.812672	0.00587476	0.0287602	25	0.839799	0.994379
gi_66500174	-0.00140781	0.00700451	28	0.842163	0.874146	-0.00576976	0.0101405	28	0.573905	0.96549	-0.000141696	0.00819674	28	0.98633	0.869642	-0.00252643	0.0123921	28	0.839926	0.994379
gi_110749067	0.000948525	0.0126632	16	0.94122	0.874292	0.0109493	0.0175411	16	0.54129	0.96549	-0.000702226	0.0143813	16	0.96166	0.867132	0.00457184	0.0223123	16	0.840233	0.994379
gi_110762180	-0.0050373	0.00803954	28	0.536019	0.855882	-0.00722459	0.0117842	28	0.544775	0.96549	0.00069995	0.00925393	28	0.940245	0.860029	0.0028476	0.014099	28	0.841399	0.994379
gi_66563717	0.00389258	0.0260011	20	0.882494	0.874292	-0.0135517	0.0492075	20	0.785835	0.973407	0.00978036	0.0313526	20	0.758309	0.839537	-0.0134098	0.0661988	20	0.841518	0.994379
gi_66553147	-0.00439114	0.0103561	28	0.674794	0.855882	-0.00182516	0.0150497	28	0.904339	0.980292	-0.00721496	0.0118719	28	0.54826	0.791561	-0.00365423	0.0183283	28	0.843409	0.994379
gi_66504343	-0.000863079	0.0142572	27	0.952174	0.874292	-0.007157	0.0212343	27	0.738686	0.96549	-0.00259477	0.0166257	27	0.877139	0.847565	-0.00528481	0.0265707	27	0.843834	0.994379
gi_110759146	0.00842264	0.00712397	28	0.247032	0.794996	0.00875658	0.0105743	28	0.414617	0.952058	0.00356654	0.00851769	28	0.678614	0.821541	0.00253472	0.0130654	28	0.847574	0.994379
gi_66559541	0.00646721	0.00920507	28	0.488124	0.854236	-0.00640069	0.0135551	28	0.640446	0.96549	0.00959324	0.0106413	28	0.375007	0.783259	-0.00317752	0.0165877	28	0.84947	0.994379
gi_110749772	-0.0181113	0.00984355	27	0.0767993	0.794996	-0.0114762	0.0163627	27	0.489077	0.96549	-0.0140322	0.0123403	27	0.265486	0.744798	-0.00408485	0.021556	27	0.851119	0.994379
gi_66500127	-0.00581636	0.0117763	25	0.625686	0.855882	-0.00621917	0.0165681	25	0.710551	0.96549	0.000294473	0.0143029	25	0.983737	0.869642	0.00385039	0.0204227	25	0.85198	0.994379
gi_110750754	-0.00855819	0.00941785	28	0.371254	0.831354	-0.0015297	0.0141092	28	0.914437	0.980292	-0.00455057	0.0112986	28	0.690186	0.821541	0.00325454	0.0175057	28	0.853853	0.994379
gi_48096664	-0.00816654	0.0231968	20	0.72848	0.855882	-0.000136434	0.0342581	20	0.996862	0.98868	-0.0140523	0.0275999	20	0.616224	0.795264	-0.00806943	0.0432661	20	0.853926	0.994379
gi_48105655	-0.0180347	0.0302316	18	0.558236	0.855882	-0.0265959	0.053774	18	0.626874	0.96549	-0.0275213	0.0381123	18	0.479503	0.783259	-0.0150292	0.0807161	18	0.854372	0.994379
gi_48138741	0.0274934	0.0236655	17	0.261389	0.794996	0.000684007	0.0271483	17	0.980193	0.985655	0.0154332	0.0275201	17	0.582252	0.79348	0.00608223	0.0327354	17	0.854801	0.994379
gi_48098249	-0.00227351	0.00945963	27	0.811884	0.861866	0.00758979	0.0138369	27	0.587844	0.96549	-0.00748218	0.0107237	27	0.491317	0.783259	0.00309096	0.0169538	27	0.856696	0.994379
gi_66513627	0.0198829	0.018297	17	0.292347	0.794996	0.0171156	0.0261131	17	0.520954	0.96549	0.0159685	0.020339	17	0.44319	0.783259	0.00578294	0.0316293	17	0.85709	0.994379
gi_66525165	0.00290097	0.010088	28	0.775797	0.855882	-0.00330285	0.0151423	28	0.828917	0.980292	0.00361464	0.0117843	28	0.761315	0.839537	-0.00333886	0.0186946	28	0.859538	0.994379
gi_110758131	0.0184623	0.0217672	17	0.408127	0.831354	0.0129175	0.0288094	17	0.659542	0.96549	0.021181	0.0243418	17	0.396341	0.783259	0.00623891	0.0351246	17	0.861119	0.994379
gi_110763187	-0.00923112	0.0299751	19	0.761464	0.855882	-0.0176175	0.0513952	19	0.735524	0.96549	0.0025971	0.0325843	19	0.937306	0.860029	0.011495	0.0659689	19	0.863513	0.994379
gi_110749824	0.00365921	0.0219666	16	0.869787	0.874292	0.0116619	0.032281	16	0.722629	0.96549	0.00230891	0.0255836	16	0.929209	0.860029	0.00629332	0.0364176	16	0.864968	0.994379
gi_110757574	0.00409457	0.0138739	25	0.770333	0.855882	0.0015582	0.0202639	25	0.939319	0.980292	0.0119658	0.0168613	25	0.484483	0.783259	0.00458594	0.0268805	25	0.865908	0.994379
gi_66504786	-0.00992564	0.0200702	26	0.625073	0.855882	-0.00663951	0.0309171	26	0.831636	0.980292	-0.0228538	0.0234335	26	0.338418	0.783259	-0.00660121	0.039594	26	0.868878	0.994379
gi_110762335	0.0410713	0.033507	16	0.238028	0.794996	0.0262508	0.0615183	16	0.675273	0.96549	0.0134643	0.0408788	16	0.746148	0.835264	0.0145957	0.0870475	16	0.86894	0.994379
gi_48095204	0.00460331	0.0112533	27	0.685721	0.855882	-0.00965754	0.0168762	27	0.571882	0.96549	0.00736292	0.0132385	27	0.582672	0.79348	-0.00359179	0.0217116	27	0.869837	0.994379
gi_58585076	-0.00636474	0.0134519	27	0.63991	0.855882	0.0042728	0.0194739	27	0.82798	0.980292	-0.00859027	0.0157971	27	0.591049	0.79348	0.00391977	0.0240706	27	0.871853	0.994379
gi_110759396	-0.00953231	0.0116184	28	0.418892	0.831354	-0.0104353	0.0186505	28	0.580258	0.96549	-0.00782755	0.0142179	28	0.586315	0.79348	-0.00395729	0.0246119	28	0.873415	0.994379
gi_110764577	-0.00363147	0.0139741	24	0.797179	0.860425	0.0123656	0.0248847	24	0.623771	0.96549	-0.00970041	0.0165474	24	0.563202	0.79348	0.00537032	0.0340275	24	0.875917	0.994379
gi_66499475	0.00923564	0.0159119	18	0.568825	0.855882	0.00917703	0.0224013	18	0.686886	0.96549	0.00451367	0.0180624	18	0.8055	0.847565	0.00428128	0.0278827	18	0.879676	0.994379
gi_110767298	0.00731286	0.0190803	26	0.704637	0.855882	-0.00427072	0.0273395	26	0.877074	0.980292	0.00318064	0.0219504	26	0.885906	0.847988	-0.00503982	0.0331794	26	0.880441	0.994379
gi_66548261	-0.00833254	0.00868729	28	0.345685	0.831354	-0.00093157	0.0124115	28	0.940703	0.980292	-0.00763048	0.010086	28	0.455642	0.783259	0.00225764	0.015109	28	0.88229	0.994379
gi_66553455	0.00120871	0.0117507	27	0.918832	0.874292	-0.00311999	0.0180465	27	0.86403	0.980292	-0.00524972	0.0138411	27	0.707442	0.821541	-0.00326551	0.0227617	27	0.886988	0.994379
gi_48097366	-0.00213584	0.016088	27	0.895368	0.874292	0.00123691	0.023511	27	0.95843	0.980292	-0.00110969	0.0188763	27	0.953554	0.862617	0.00416784	0.0290786	27	0.887094	0.994379
gi_110764071	-0.00426504	0.0199745	19	0.833192	0.871895	-0.00592993	0.0301783	19	0.846308	0.980292	-0.00413426	0.0263207	19	0.876845	0.847565	0.00611805	0.0425441	19	0.887169	0.994379
gi_110761627	-0.0014598	0.0206355	26	0.944144	0.874292	-0.00397078	0.0315353	26	0.900768	0.980292	0.0122031	0.0246872	26	0.625238	0.79677	0.00572968	0.0404399	26	0.888422	0.994379
gi_48098918	0.0170948	0.0260929	17	0.521137	0.855882	0.00574909	0.0407417	17	0.889441	0.980292	0.0249264	0.0313054	17	0.436875	0.783259	0.00773464	0.0543616	17	0.88853	0.994379
gi_110749515	-0.00160752	0.0149651	23	0.915389	0.874292	0.00150844	0.0246751	23	0.951782	0.980292	-0.0027606	0.0173218	23	0.874768	0.847565	-0.00435077	0.0310924	23	0.889933	0.994379
gi_110758819	0.00725807	0.0159342	28	0.652261	0.855882	-0.000412758	0.0234395	28	0.986075	0.986333	0.0150511	0.0185049	28	0.422876	0.783259	-0.00405232	0.0290913	28	0.890213	0.994379
gi_66519936	0.00189513	0.0111922	28	0.866758	0.874292	-0.000803524	0.0170663	28	0.962782	0.980292	-0.00230774	0.0133433	28	0.863934	0.847565	-0.00296782	0.0217202	28	0.892294	0.994379
gi_66557994	0.0174034	0.0156395	27	0.275611	0.794996	0.00834924	0.0231559	27	0.721229	0.96549	0.012645	0.0189961	27	0.511275	0.791532	0.00397185	0.0295413	27	0.894044	0.994379
gi_66512987	-0.00735989	0.0104593	17	0.491166	0.855882	-0.00945211	0.0151204	17	0.540191	0.96549	-0.00310805	0.0124821	17	0.806344	0.847565	-0.00250224	0.0185322	17	0.894181	0.994379
gi_74271822	-0.0146421	0.015663	28	0.357872	0.831354	-0.0145791	0.0232835	28	0.536284	0.96549	-0.00175549	0.0187439	28	0.926049	0.860029	-0.0038051	0.0289774	28	0.896467	0.994379
gi_48142237	0.000603808	0.0133813	28	0.964329	0.878278	-0.00102235	0.0193724	28	0.958287	0.980292	0.00573779	0.0154577	28	0.713288	0.821541	-0.00303603	0.0238898	28	0.899782	0.994379
gi_66530060	-0.00421455	0.0183368	23	0.820247	0.861866	-0.00883811	0.0312411	23	0.779784	0.971563	-0.00143822	0.0228945	23	0.950453	0.862537	-0.00601852	0.048049	23	0.901408	0.994379
gi_48095070	-0.00129912	0.00867348	28	0.882011	0.874292	0.00179559	0.0126813	28	0.888415	0.980292	-0.00221547	0.0101439	28	0.828698	0.847565	-0.00180703	0.0155362	28	0.908237	0.994379
gi_94158657	0.0056147	0.015678	26	0.723141	0.855882	0.00953377	0.0238946	26	0.693157	0.96549	-0.00295565	0.0184115	26	0.873702	0.847565	0.00351727	0.0305442	26	0.909208	0.994379
gi_110774413	0.0152442	0.0142203	28	0.292874	0.794996	0.00414959	0.0206252	28	0.842004	0.980292	0.0164785	0.0166426	28	0.330585	0.783259	-0.0028147	0.024925	28	0.910894	0.994379
gi_66522386	0.0231031	0.0214525	28	0.290698	0.794996	0.0040399	0.0320009	28	0.900441	0.980292	0.0220469	0.0250681	28	0.386627	0.783259	0.00417286	0.038774	28	0.915065	0.994379
gi_66504768	0.00220859	0.0133555	26	0.869932	0.874292	0.00597831	0.0182807	26	0.746265	0.96549	-0.00282312	0.0152091	26	0.854183	0.847565	-0.00227799	0.0218968	26	0.917941	0.994379
gi_66520175	0.00148345	0.0109985	23	0.893883	0.874292	-0.00505102	0.0154149	23	0.746124	0.96549	0.00310443	0.0122338	23	0.801937	0.847565	-0.00188853	0.0181833	23	0.91818	0.994379
gi_110768336	-0.0145382	0.0266074	16	0.592332	0.855882	-0.00532176	0.0312683	16	0.866989	0.980292	0.00881469	0.0314952	16	0.78316	0.843175	0.0038043	0.0379163	16	0.921326	0.994379
gi_110759996	-0.00861397	0.0123878	24	0.49351	0.855882	-0.00938837	0.022732	24	0.683271	0.96549	-0.00852456	0.0150208	24	0.575634	0.79348	0.00293219	0.0312021	24	0.92591	0.994379
gi_48096769	-0.000433598	0.00681792	28	0.949743	0.874292	-0.00602284	0.00966139	28	0.538072	0.96549	0.00143572	0.00804557	28	0.859656	0.847565	-0.00111891	0.0120896	28	0.926918	0.994379
gi_66517407	-0.0159897	0.0239078	26	0.509515	0.855882	-0.00585172	0.0343113	26	0.8659	0.980292	0.0025105	0.0282222	26	0.9298	0.860029	0.00393572	0.0425621	26	0.927033	0.994379
gi_66555437	0.0153291	0.0166972	28	0.366425	0.831354	0.00198894	0.0249334	28	0.936987	0.980292	0.00994185	0.0197337	28	0.618342	0.795264	-0.00278595	0.0302354	28	0.927241	0.994379
gi_110759577	-0.00358038	0.00864312	28	0.681851	0.855882	0.00182623	0.0126448	28	0.886199	0.980292	-0.00743793	0.00990683	28	0.459044	0.783259	-0.00140413	0.0153807	28	0.927911	0.994379
gi_110761835	0.00736322	0.0139552	22	0.603035	0.855882	-0.00127079	0.0217711	22	0.953981	0.980292	0.0136559	0.0170591	22	0.431977	0.783259	-0.00250703	0.0274732	22	0.928117	0.994379
gi_66513260	0.0150505	0.0118582	26	0.21561	0.794996	0.00551922	0.0167641	26	0.744621	0.96549	0.0107591	0.0143176	26	0.459122	0.783259	-0.00183452	0.0204951	26	0.929362	0.994379
gi_110771860	0.017628	0.0211714	14	0.41903	0.831354	-0.00191923	0.0242741	14	0.9381	0.980292	-0.00030796	0.0230523	14	0.98953	0.869642	-0.002495	0.0279491	14	0.930132	0.994379
gi_66515987	-0.00286229	0.00699377	28	0.685461	0.855882	-0.00707061	0.0101394	28	0.491342	0.96549	0.00187179	0.00819708	28	0.821035	0.847565	-0.00107538	0.012599	28	0.932587	0.994379
gi_48102954	-0.000306733	0.00974794	28	0.975121	0.8826	0.000712245	0.0133701	28	0.957894	0.980292	0.00112835	0.0111715	28	0.920268	0.860029	0.00129362	0.0158052	28	0.93535	0.994379
gi_66546799	0.000906994	0.0062025	28	0.884787	0.874292	-0.00175286	0.00904767	28	0.847781	0.980292	0.00538589	0.00717011	28	0.458824	0.783259	0.000900913	0.011074	28	0.93574	0.994379
gi_66521356	-0.0021479	0.0253495	16	0.933526	0.874292	-0.00629397	0.0365569	16	0.865464	0.980292	-0.0123497	0.0292468	16	0.678456	0.821541	-0.00365974	0.0453119	16	0.936628	0.994379
gi_110764063	0.00105989	0.034592	15	0.975961	0.8826	-0.00869945	0.0443625	15	0.847164	0.980292	0.0157239	0.0430985	15	0.720327	0.821541	0.00436648	0.0547362	15	0.937472	0.994379
gi_110756571	-0.0154472	0.022689	25	0.502242	0.855882	-0.0132957	0.0349088	25	0.706517	0.96549	-0.00430543	0.02712	25	0.875138	0.847565	-0.00341819	0.043631	25	0.938179	0.994379
gi_66556180	0.00237661	0.0135979	27	0.862559	0.874292	-0.00218885	0.020938	27	0.917514	0.980292	0.000992254	0.0161241	27	0.951383	0.862537	-0.00189137	0.0269555	27	0.944578	0.994379
gi_110755784	-0.00165926	0.0153567	21	0.914983	0.874292	-0.00402492	0.0244722	21	0.870935	0.980292	0.00294232	0.0190507	21	0.878732	0.847565	-0.00209665	0.0301085	21	0.945142	0.994379
gi_66529463	0.00476761	0.0193212	26	0.807035	0.861202	-0.00304924	0.0294702	26	0.918385	0.980292	-0.00104699	0.0227915	26	0.963711	0.867416	-0.00257042	0.0377298	26	0.946206	0.994379
gi_110750766	-0.00278397	0.00940088	27	0.769389	0.855882	-0.00353145	0.0138076	27	0.800074	0.97755	0.00227318	0.0107965	27	0.834821	0.847565	-0.00105017	0.0164874	27	0.949682	0.994379
gi_110756698	0.0015442	0.0118703	28	0.897426	0.874292	0.00423797	0.0171705	28	0.80685	0.980292	-0.00713826	0.0135897	28	0.60353	0.79348	0.00121637	0.0207136	28	0.95359	0.994379
gi_66557660	0.0100422	0.0208412	27	0.633799	0.855882	-0.0016957	0.0311716	27	0.957018	0.980292	0.00801645	0.0243784	27	0.744818	0.835264	-0.0022009	0.0379482	27	0.954178	0.994379
gi_48098073	-0.0128176	0.021861	23	0.563372	0.855882	0.0217313	0.0290093	23	0.461381	0.963724	-0.019379	0.0250105	23	0.446332	0.783259	-0.0022082	0.0385317	23	0.954794	0.994379
gi_66525867	-0.00312444	0.0117595	27	0.792492	0.860425	0.00665324	0.0182071	27	0.717645	0.96549	-0.00774927	0.0139322	27	0.582645	0.79348	0.00133127	0.0235052	27	0.955251	0.994379
gi_66558956	-0.00350322	0.0100598	27	0.73036	0.855882	0.000865751	0.0156105	27	0.956181	0.980292	-0.00555311	0.0115135	27	0.633469	0.805206	0.00105261	0.0187655	27	0.955681	0.994379
gi_58585122	0.00801466	0.00850513	28	0.354083	0.831354	-0.00224306	0.0124259	28	0.858049	0.980292	0.00804732	0.00997051	28	0.426405	0.783259	-0.000852126	0.0152087	28	0.955717	0.994379
gi_66509654	0.00323475	0.0091665	24	0.727253	0.855882	0.00146693	0.0144473	24	0.919968	0.980292	0.00771516	0.0107196	24	0.478647	0.783259	0.00100812	0.0180138	24	0.955834	0.994379
gi_66559229	0.00785923	0.0124657	23	0.534603	0.855882	0.00477402	0.0181725	23	0.795117	0.97755	0.0121067	0.014694	23	0.418448	0.783259	0.00120796	0.0225791	23	0.957796	0.994379
gi_110759540	-0.00148247	0.00801264	28	0.85455	0.874292	3.98525e-05	0.0117748	28	0.997324	0.98868	-4.22229e-05	0.00933032	28	0.996421	0.869642	-0.000763594	0.0145886	28	0.958628	0.994379
gi_66549336	-0.00313067	0.00934826	25	0.7405	0.855882	0.00083581	0.0136452	25	0.951645	0.980292	-0.0039117	0.010791	25	0.720028	0.821541	0.000855449	0.0164126	25	0.958846	0.994379
gi_66529931	0.00971683	0.0119666	28	0.423645	0.831354	0.00904251	0.0172572	28	0.604412	0.96549	0.00795606	0.0142693	28	0.581571	0.79348	0.00107858	0.0216456	28	0.960612	0.994379
gi_66524760	0.00505405	0.0115094	23	0.664669	0.855882	0.00535488	0.0169886	23	0.755449	0.96549	0.000433186	0.0135532	23	0.974778	0.869642	-0.000956558	0.020821	23	0.963753	0.994379
gi_48103639	-0.00443046	0.0072045	28	0.543549	0.855882	0.000518786	0.0105954	28	0.961296	0.980292	-0.00364253	0.00844139	28	0.669403	0.821541	-0.000565092	0.0129	28	0.96537	0.994379
gi_94158822	0.00256982	0.0191471	28	0.894193	0.874292	-0.00838342	0.0275101	28	0.762818	0.96672	0.004838	0.0223979	28	0.830551	0.847565	-0.00137502	0.033379	28	0.967433	0.994379
gi_66535957	0.0103553	0.0254839	25	0.687946	0.855882	-0.0071219	0.0466843	25	0.879974	0.980292	-0.00306985	0.0325393	25	0.925589	0.860029	-0.00273453	0.0698375	25	0.969077	0.994379
gi_110749004	0.00938813	0.0293213	23	0.751722	0.855882	0.0142201	0.0428637	23	0.743081	0.96549	0.00403057	0.0337063	23	0.905855	0.857034	-0.00184369	0.0523131	23	0.97219	0.994379
gi_110757985	-0.0287777	0.0283781	18	0.323982	0.82452	-0.0141369	0.042076	18	0.740767	0.96549	-0.0183364	0.0351167	18	0.607928	0.79348	-0.00189807	0.0544637	18	0.972583	0.994379
gi_58585202	-0.00211596	0.00525311	28	0.690154	0.855882	-0.00117716	0.00767567	28	0.879213	0.980292	-0.00100498	0.00613375	28	0.871031	0.847565	0.000323706	0.00936888	28	0.972683	0.994379
gi_66512785	0.0163453	0.0102961	26	0.124484	0.794996	0.00314131	0.017347	26	0.857704	0.980292	0.0185257	0.0122957	26	0.143947	0.744798	0.000753553	0.0220455	26	0.972993	0.994379
gi_94158813	-0.0239254	0.0414602	28	0.568503	0.855882	-0.00405526	0.0621146	28	0.94841	0.980292	-0.0246016	0.0483868	28	0.615131	0.795264	-0.00238643	0.075891	28	0.975137	0.994379
gi_66513481	-0.00125019	0.00917266	27	0.892599	0.874292	0.00292932	0.0141139	27	0.837139	0.980292	-0.00298715	0.0108413	27	0.785003	0.843319	0.000567198	0.0181281	27	0.97527	0.994379
gi_110759783	0.00799673	0.0106654	28	0.45964	0.847789	0.00484591	0.0157927	28	0.761232	0.96672	0.00384657	0.0126629	28	0.763551	0.840148	-0.000604318	0.0198809	28	0.975966	0.994379
gi_58585118	-0.00646048	0.0185281	28	0.729934	0.855882	0.0141519	0.0269539	28	0.603689	0.96549	-0.0130631	0.0213297	28	0.54519	0.791532	0.000977831	0.0327922	28	0.976423	0.994379
gi_110759191	0.0245948	0.0199111	28	0.22701	0.794996	0.00309771	0.0301667	28	0.918944	0.980292	0.0193022	0.0244814	28	0.437062	0.783259	-0.000742657	0.0378478	28	0.984484	0.994379
gi_58585132	0.0188572	0.0179895	24	0.304972	0.803071	0.00437716	0.0268714	24	0.871966	0.980292	0.0200613	0.0216305	24	0.362925	0.783259	0.000617066	0.0344729	24	0.985867	0.994379
gi_48099870	0.0175452	0.0321036	17	0.591812	0.855882	0.00588766	0.0431629	17	0.893103	0.980292	0.00605155	0.0359296	17	0.868234	0.847565	0.000870088	0.0493179	17	0.986129	0.994379
gi_66516122	-0.00600401	0.0200173	18	0.767658	0.855882	0.000873308	0.030764	18	0.977666	0.985655	-0.00893055	0.0231034	18	0.703622	0.821541	0.000624366	0.0373644	18	0.986852	0.994379
gi_66534614	-0.00592176	0.0121831	22	0.631728	0.855882	0.00135436	0.01659	22	0.935673	0.980292	-0.00643311	0.0137114	22	0.643558	0.812672	-0.000303168	0.0193907	22	0.987667	0.994379
gi_66530616	-0.00568716	0.0116371	28	0.628854	0.855882	0.010172	0.0172592	28	0.560343	0.96549	-0.00816441	0.0132244	28	0.541978	0.791532	0.000275454	0.0209674	28	0.989611	0.994379
gi_110756254	-0.00578611	0.00663531	28	0.390615	0.831354	-0.00345922	0.00977444	28	0.726062	0.96549	-0.0041376	0.00775482	28	0.597862	0.79348	0.000152534	0.0118811	28	0.989848	0.994379
gi_48124643	0.00381159	0.0187303	17	0.841161	0.874146	-0.00617218	0.0365625	17	0.867937	0.980292	0.010724	0.0213823	17	0.622426	0.79677	0.000668606	0.0540244	17	0.99027	0.994379
gi_110756013	0.00115804	0.00637569	28	0.857179	0.874292	0.00078217	0.00947842	28	0.934819	0.980292	0.000213675	0.00756455	28	0.977666	0.869642	-0.000142927	0.0118716	28	0.99048	0.994379
gi_66547340	-0.0140358	0.0129111	26	0.286965	0.794996	-0.00482668	0.0202678	26	0.813635	0.980292	-0.0126503	0.0153448	26	0.417212	0.783259	-0.000291006	0.0253096	26	0.990914	0.994379
gi_110767982	-0.00908372	0.00966163	28	0.355163	0.831354	-0.00637888	0.014555	28	0.664559	0.96549	-0.00417454	0.0114233	28	0.717529	0.821541	-0.000162419	0.0180123	28	0.992869	0.994602
gi_66506287	0.00403467	0.00858926	28	0.642183	0.855882	0.00656254	0.0127616	28	0.611117	0.96549	0.000727749	0.0101284	28	0.94323	0.860029	3.27786e-05	0.0157626	28	0.998356	0.998356

## Sheet: GF-Y2
Protein GI	R24 Value	R24 SE	R24 DF	R24 p-value	R24 q-value	R48 Value	R48 SE	R48 DF	R48 p-value	R48 q-value	U24 Value	U24 SE	U24 DF	U24 p-value	U24 q-value	U48 Value	U48 SE	U48 DF	U48 p-value	U48 q-value
gi_110748682	-0.011867	0.0137759	16	0.401726	0.999215	-0.0140914	0.0210356	13	0.514657	0.998787	-0.0177112	0.021883	16	0.430179	0.903949	-0.0167968	0.0249648	13	0.512845	0.999715
gi_110748904	0.0135584	0.00723856	27	0.0719213	0.999215	0.0110878	0.0103561	24	0.294974	0.998787	0.0191083	0.0102417	27	0.0729781	0.903949	0.0126392	0.0124919	24	0.321731	0.999715
gi_110748949	-0.00425247	0.00664325	28	0.527299	0.999215	-0.0169118	0.00937688	25	0.0833651	0.998787	-0.0115926	0.00902895	28	0.209689	0.903949	-0.0199598	0.0114647	25	0.0939844	0.999715
gi_110749004	-0.00356662	0.00705364	28	0.617065	0.999215	0.00708862	0.0114979	25	0.543128	0.998787	-0.00339537	0.0101444	28	0.740343	0.903949	0.0129444	0.0140115	25	0.3644	0.999715
gi_110749015	3.23383e-05	0.00901635	28	0.997164	0.999215	0.00337614	0.01248	25	0.788979	0.998787	-0.000521622	0.0124731	28	0.966939	0.922928	0.00639754	0.0151622	25	0.676674	0.999715
gi_110749017	0.00892627	0.00921113	28	0.340805	0.999215	0.0143299	0.0133959	25	0.294962	0.998787	0.0116723	0.012799	28	0.369572	0.903949	0.0198136	0.0162091	25	0.232966	0.999715
gi_110749036	-0.00396758	0.00741487	28	0.596816	0.999215	-0.0119062	0.0102469	25	0.256236	0.998787	-0.00752073	0.010379	28	0.474704	0.903949	-0.0154506	0.0124325	25	0.225488	0.999715
gi_110749067	-0.00340671	0.00833906	28	0.685997	0.999215	-0.0113947	0.0124531	25	0.368925	0.998787	-0.0088552	0.0116661	28	0.454162	0.903949	-0.0126766	0.0153929	25	0.417993	0.999715
gi_110749082	-0.019209	0.0219062	28	0.388017	0.999215	-0.0141631	0.0318879	25	0.660753	0.998787	-0.0288061	0.0304353	28	0.352006	0.903949	-0.0169221	0.0386754	25	0.665476	0.999715
gi_110749420	0.0171966	0.0170947	28	0.323048	0.999215	-0.000945553	0.0233884	25	0.968073	0.998787	0.0128755	0.0245718	28	0.604407	0.903949	-0.000526465	0.0289993	25	0.98566	0.999715
gi_110749515	-0.012625	0.0138882	28	0.371084	0.999215	-0.0145981	0.0196628	25	0.464749	0.998787	-0.021485	0.0193215	28	0.275605	0.903949	-0.015944	0.0240996	25	0.514288	0.999715
gi_110749558	-0.0045912	0.00806285	28	0.573607	0.999215	-0.00657036	0.012094	25	0.591754	0.998787	-0.00285701	0.011269	28	0.801712	0.903949	-0.00906517	0.0146712	25	0.542236	0.999715
gi_110749560	0.019397	0.0382384	20	0.617517	0.999215	-0.00161832	0.0498072	17	0.974458	0.998787	0.0399825	0.0539471	20	0.467221	0.903949	-7.2011e-05	0.0581125	17	0.999026	0.999715
gi_110749614	0.00374219	0.00764063	28	0.628109	0.999215	0.00596121	0.0112712	25	0.601546	0.998787	0.00917767	0.0106315	28	0.395332	0.903949	0.00573235	0.0137742	25	0.680841	0.999715
gi_110749616	-0.00220422	0.0201277	28	0.913578	0.999215	0.00394456	0.0312123	25	0.900443	0.998787	0.00768772	0.0280051	28	0.785707	0.903949	0.00327304	0.0380288	25	0.932098	0.999715
gi_110749621	0.0135839	0.0145631	27	0.35921	0.999215	0.0200613	0.0194591	25	0.312437	0.998787	0.0229029	0.0188544	27	0.234988	0.903949	0.0231497	0.0246172	25	0.356017	0.999715
gi_110749631	-0.00101119	0.0076947	28	0.896387	0.999215	0.000514422	0.0122624	25	0.966871	0.998787	0.00352526	0.010871	28	0.748135	0.903949	-0.000511925	0.0151619	25	0.973334	0.999715
gi_110749766	-0.00145689	0.0329264	18	0.965195	0.999215	-0.055222	0.0551746	16	0.331792	0.998787	-0.0190943	0.0426003	18	0.659342	0.903949	-0.0746938	0.0747314	16	0.332431	0.999715
gi_110749772	-0.00411097	0.0148894	27	0.784573	0.999215	0.00874558	0.0225663	24	0.701764	0.998787	0.00362106	0.0209312	27	0.863943	0.903949	0.0093695	0.0272703	24	0.734155	0.999715
gi_110749824	-0.00175579	0.00642458	28	0.786635	0.999215	0.0034289	0.00947524	25	0.720483	0.998787	-0.000230314	0.00903254	28	0.979838	0.923107	0.00145781	0.0115445	25	0.900522	0.999715
gi_110749831	0.0295773	0.0274416	14	0.299333	0.999215	0.0289145	0.0308672	13	0.36597	0.998787	0.0394232	0.0391164	14	0.330632	0.903949	0.0315697	0.036101	13	0.397723	0.999715
gi_110749846	0.0339361	0.047417	21	0.482063	0.999215	0.0493363	0.0555913	18	0.386524	0.998787	0.0331128	0.0668214	21	0.625363	0.903949	0.0548181	0.0655658	18	0.414073	0.999715
gi_110750119	-0.0211496	0.0394921	17	0.599214	0.999215	0.0899945	0.0662389	15	0.194344	0.998787	0.0195212	0.070622	17	0.78556	0.903949	0.105986	0.0764845	15	0.18609	0.999715
gi_110750674	0.0044862	0.0108619	28	0.682738	0.999215	0.0249092	0.0150816	25	0.111117	0.998787	0.0182241	0.0149631	28	0.233412	0.903949	0.0289556	0.0183195	25	0.126544	0.999715
gi_110750754	0.000914561	0.015082	27	0.952093	0.999215	0.00289133	0.0188423	24	0.879327	0.998787	-0.0128052	0.0205986	27	0.539384	0.903949	0.00589755	0.0230749	24	0.80045	0.999715
gi_110750764	0.00767	0.0309885	27	0.806385	0.999215	0.0218099	0.0437607	24	0.622746	0.998787	0.0110619	0.0435336	27	0.801344	0.903949	0.0335373	0.0531667	24	0.534136	0.999715
gi_110750766	-0.00574919	0.0173521	18	0.744225	0.999215	-0.00579379	0.0219626	15	0.795522	0.998787	-0.00728923	0.0226751	18	0.751562	0.903949	-0.00581324	0.0264016	15	0.828695	0.999715
gi_110750855	-0.00535677	0.0249986	20	0.832496	0.999215	0.0160263	0.0323079	18	0.625862	0.998787	0.0129022	0.0377616	20	0.736158	0.903949	0.0196303	0.037562	18	0.607617	0.999715
gi_110750857	0.000782908	0.00923366	26	0.933079	0.999215	-0.000452077	0.0129087	23	0.972365	0.998787	0.00278353	0.012592	26	0.826777	0.903949	-0.0013346	0.0157338	23	0.933136	0.999715
gi_110750903	-0.00891746	0.0126841	23	0.489085	0.999215	-0.00431035	0.0158427	20	0.788356	0.998787	-0.0161627	0.019731	23	0.421108	0.903949	-0.0069504	0.0184902	20	0.710951	0.999715
gi_110750934	0.0199681	0.0133602	26	0.147058	0.999215	0.0200567	0.0190101	23	0.302357	0.998787	0.0206508	0.0195955	26	0.301645	0.903949	0.0247986	0.02298	23	0.291712	0.999715
gi_110751008	-0.00786587	0.0177774	28	0.661553	0.999215	-0.0164136	0.0297926	25	0.586573	0.998787	-0.00895248	0.0258548	28	0.731736	0.903949	-0.0166261	0.0367878	25	0.655204	0.999715
gi_110751012	-0.0160335	0.0202463	28	0.435065	0.999215	-0.0362594	0.0297697	25	0.234596	0.998787	-0.0358351	0.0277877	28	0.20774	0.903949	-0.0502654	0.035867	25	0.173376	0.999715
gi_110751031	0.00304321	0.0181046	25	0.867864	0.999215	-0.00295956	0.0241259	22	0.903481	0.998787	-0.00667364	0.0250378	25	0.792008	0.903949	-0.00373902	0.0290248	22	0.898669	0.999715
gi_110751158	-0.00434233	0.00619667	28	0.48924	0.999215	-0.0100741	0.00970078	25	0.308986	0.998787	-0.00761255	0.00856313	28	0.381582	0.903949	-0.0141221	0.0117435	25	0.240422	0.999715
gi_110751174	-0.0241132	0.0213052	22	0.269905	0.999215	-0.00341548	0.0213841	19	0.874787	0.998787	-0.021176	0.0298918	22	0.486123	0.903949	-0.00279129	0.0258618	19	0.915182	0.999715
gi_110751178	0.00900718	0.0200307	25	0.656824	0.999215	0.0165929	0.0310279	23	0.59794	0.998787	0.0177139	0.0264502	25	0.509184	0.903949	0.0204308	0.0380863	23	0.596809	0.999715
gi_110751180	-0.00599261	0.0164286	23	0.718618	0.999215	-0.00894719	0.0238675	21	0.711518	0.998787	-0.00955153	0.0230178	23	0.682014	0.903949	-0.00738017	0.0286164	21	0.798995	0.999715
gi_110751227	-0.00177058	0.0162441	21	0.914239	0.999215	-0.0309618	0.0253869	18	0.238358	0.998787	-0.00401187	0.0261051	21	0.879328	0.903949	-0.0363744	0.0298649	18	0.238963	0.999715
gi_110751273	-0.0135413	0.0249283	17	0.594038	0.999215	0.00543824	0.0588558	15	0.927604	0.998787	-0.0129882	0.0361499	17	0.723804	0.903949	-0.000789035	0.0821423	15	0.992462	0.999715
gi_110751295	0.00386449	0.00586031	28	0.515004	0.999215	-0.00305133	0.00844904	25	0.721025	0.998787	0.00400789	0.00826672	28	0.631574	0.903949	-0.00502128	0.0102586	25	0.628777	0.999715
gi_110751310	0.0226691	0.0093757	27	0.0226344	0.999215	0.0216275	0.0127037	24	0.10159	0.998787	0.0282368	0.0127453	27	0.0353487	0.903949	0.0246675	0.0156152	24	0.127265	0.999715
gi_110751318	0.0203029	0.016473	28	0.228013	0.999215	0.0177044	0.0233364	25	0.45515	0.998787	0.0119545	0.0237063	28	0.618012	0.903949	0.0285738	0.0282136	25	0.320874	0.999715
gi_110751360	-0.0135593	0.00896726	19	0.146965	0.999215	0.00394841	0.0120783	17	0.747734	0.998787	-0.00897603	0.0130203	19	0.498912	0.903949	0.00369851	0.0145362	17	0.802212	0.999715
gi_110754998	0.00210966	0.00691873	28	0.762682	0.999215	0.00855207	0.0104989	25	0.423012	0.998787	0.00627714	0.00960687	28	0.518828	0.903949	0.00922115	0.0128489	25	0.479618	0.999715
gi_110755309	0.0269666	0.0157129	18	0.103284	0.999215	0.00962092	0.0235415	17	0.687878	0.998787	0.0303538	0.0242503	18	0.226707	0.903949	0.0103215	0.027564	17	0.712694	0.999715
gi_110755329	0.00229487	0.0349379	27	0.948113	0.999215	0.0432682	0.0407496	24	0.298892	0.998787	0.0216443	0.0467565	27	0.647135	0.903949	0.0525078	0.0496228	24	0.300527	0.999715
gi_110755367	0.0122592	0.0210567	26	0.565448	0.999215	0.0149584	0.0301786	23	0.624836	0.998787	0.0123353	0.0311937	26	0.695743	0.903949	0.0184056	0.0363067	23	0.617017	0.999715
gi_110755382	0.00915462	0.0139141	28	0.515952	0.999215	0.0227977	0.0250093	24	0.371062	0.998787	0.0108692	0.0195666	28	0.582967	0.903949	0.0266182	0.0311719	24	0.401595	0.999715
gi_110755392	0.0246109	0.0187126	17	0.205906	0.999215	0.0100879	0.0251032	15	0.693456	0.998787	0.0351514	0.0277703	17	0.222661	0.903949	0.0116663	0.0293165	15	0.696277	0.999715
gi_110755553	0.00238837	0.00644721	28	0.713835	0.999215	-0.00176545	0.0104572	25	0.867292	0.998787	0.00200938	0.00904024	28	0.825716	0.903949	-0.00095739	0.0127398	25	0.940694	0.999715
gi_110755689	0.035081	0.0214713	16	0.121808	0.999215	0.0575145	0.0276241	14	0.0561661	0.998787	0.0532388	0.029359	16	0.0885753	0.903949	0.0687322	0.0336426	14	0.0603491	0.999715
gi_110755732	0.00331518	0.0101296	26	0.746078	0.999215	-0.00356175	0.0152835	22	0.81788	0.998787	0.000535543	0.0143319	26	0.970478	0.923107	-0.00355906	0.0187028	22	0.850823	0.999715
gi_110755762	0.0260416	0.028952	20	0.379104	0.999215	0.0261312	0.0471949	16	0.587448	0.998787	0.0350466	0.0390458	20	0.38009	0.903949	0.0312361	0.0579326	16	0.597187	0.999715
gi_110755772	-0.0184622	0.0404763	18	0.653756	0.999215	-0.0112258	0.060749	17	0.85558	0.998787	-0.0247083	0.0522806	18	0.642172	0.903949	-0.00804499	0.0770198	17	0.918032	0.999715
gi_110755795	-0.00316804	0.0159863	15	0.845571	0.999215	-0.00416889	0.0211164	13	0.846549	0.998787	-0.00157606	0.02506	15	0.950683	0.919303	-0.00562513	0.0247168	13	0.823511	0.999715
gi_110755915	0.00159631	0.0178047	24	0.929304	0.999215	-0.00934822	0.0188256	22	0.624418	0.998787	3.97908e-05	0.0244347	24	0.998714	0.924497	-0.0119614	0.0227136	22	0.603728	0.999715
gi_110756003	0.00845393	0.00472476	28	0.0843928	0.999215	0.0106579	0.00633208	25	0.104793	0.998787	0.0129803	0.00650509	28	0.0558107	0.903949	0.0109996	0.00805036	25	0.183995	0.999715
gi_110756011	-0.00448096	0.00530191	28	0.405186	0.999215	-0.0103854	0.00797615	25	0.204767	0.998787	-0.00685143	0.00739512	28	0.362114	0.903949	-0.0144529	0.00960569	25	0.144953	0.999715
gi_110756013	-0.00450314	0.00868101	28	0.608022	0.999215	0.00746308	0.0119308	25	0.537292	0.998787	0.00448545	0.0121517	28	0.714814	0.903949	0.00818191	0.0145541	25	0.579006	0.999715
gi_110756016	0.00571114	0.0080378	28	0.483249	0.999215	-0.00363686	0.011884	25	0.762116	0.998787	0.00022789	0.0118491	28	0.984792	0.923107	-0.00469746	0.0141017	25	0.741827	0.999715
gi_110756063	-0.0030741	0.00598748	28	0.611685	0.999215	-0.00882018	0.0091169	25	0.342584	0.998787	-0.00486029	0.00828537	28	0.562165	0.903949	-0.0111404	0.0110853	25	0.324542	0.999715
gi_110756097	-0.0129229	0.00918621	26	0.171335	0.999215	-0.0196152	0.0119924	24	0.114966	0.998787	-0.0140329	0.0121497	26	0.258596	0.903949	-0.0229238	0.0146843	24	0.131587	0.999715
gi_110756123	0.00840201	0.00642317	28	0.201484	0.999215	0.0108707	0.00964823	25	0.270568	0.998787	0.0100287	0.00895278	28	0.272155	0.903949	0.0111937	0.0119148	25	0.356474	0.999715
gi_110756254	0.00278164	0.00549334	28	0.616564	0.999215	0.000241988	0.00843845	25	0.97735	0.998787	0.00276849	0.00766816	28	0.720781	0.903949	-0.00119299	0.0102937	25	0.908662	0.999715
gi_110756292	0.000632325	0.0178228	15	0.972166	0.999215	-0.0166863	0.0417876	12	0.696679	0.998787	-0.00725493	0.0235539	15	0.762308	0.903949	-0.0283258	0.0560217	12	0.622281	0.999715
gi_110756296	-0.00761168	0.0119843	27	0.530685	0.999215	0.00342323	0.0139592	24	0.808362	0.998787	-0.0101428	0.0174032	27	0.564857	0.903949	0.00253426	0.0167373	24	0.880915	0.999715
gi_110756499	-0.00350643	0.0137164	26	0.800243	0.999215	-0.00165843	0.0259287	23	0.949554	0.998787	-0.00741779	0.0207568	26	0.723702	0.903949	-0.00935536	0.0329778	23	0.779189	0.999715
gi_110756506	-0.000137961	0.0259986	20	0.995819	0.999215	-0.0025313	0.0349251	16	0.94312	0.998787	-0.00535547	0.0355567	20	0.881786	0.903949	-0.00659465	0.041814	16	0.876655	0.999715
gi_110756571	-0.00306713	0.00681501	28	0.656135	0.999215	-0.00512006	0.0102605	25	0.622137	0.998787	-0.00289292	0.00996056	28	0.773622	0.903949	-0.00796454	0.0123474	25	0.524778	0.999715
gi_110756584	-0.0146411	0.00754611	28	0.0624852	0.999215	-0.0149498	0.0128523	25	0.25573	0.998787	-0.0208263	0.0105212	28	0.0576718	0.903949	-0.0183866	0.015754	25	0.254178	0.999715
gi_110756611	-0.00917343	0.00900798	28	0.317223	0.999215	-0.00860191	0.0136209	25	0.533432	0.998787	-0.00914731	0.0127983	28	0.480692	0.903949	-0.0100998	0.0166118	25	0.548676	0.999715
gi_110756630	0.0104486	0.0118026	17	0.388354	0.999215	0.0014548	0.0160331	16	0.928828	0.998787	0.0144116	0.0179452	17	0.433008	0.903949	0.00104625	0.0186816	16	0.956032	0.999715
gi_110756656	-0.0234211	0.0197496	28	0.245628	0.999215	-0.0123383	0.0382491	25	0.749697	0.998787	-0.0249131	0.0303773	28	0.419072	0.903949	-0.0191949	0.0479517	25	0.692338	0.999715
gi_110756698	-0.00664789	0.00746934	28	0.381037	0.999215	-0.0162693	0.0105458	25	0.135462	0.998787	-0.0170912	0.0100796	28	0.101052	0.903949	-0.0186034	0.0129385	25	0.162881	0.999715
gi_110756725	-0.0140336	0.00679261	28	0.0481915	0.999215	-0.0164485	0.0096343	25	0.100161	0.998787	-0.0176512	0.00993963	28	0.0866301	0.903949	-0.0214898	0.0115563	25	0.0747524	0.999715
gi_110756783	-0.00335761	0.00679504	28	0.625071	0.999215	-0.0102185	0.00990738	25	0.312226	0.998787	-0.00779633	0.009368	28	0.412321	0.903949	-0.0114503	0.0121182	25	0.353761	0.999715
gi_110756835	-0.000691718	0.00616157	28	0.911416	0.999215	0.0039337	0.00801558	25	0.627879	0.998787	0.00426604	0.00857762	28	0.622829	0.903949	0.00485113	0.00977797	25	0.624137	0.999715
gi_110756893	-0.0103542	0.00900422	21	0.263101	0.999215	-0.00885674	0.0146018	19	0.551328	0.998787	-0.0131944	0.0126735	21	0.309665	0.903949	-0.0116898	0.0186425	19	0.538086	0.999715
gi_110756983	0.0189675	0.0113631	25	0.107549	0.999215	0.0251282	0.0232121	22	0.290732	0.998787	0.0250483	0.0178943	25	0.173862	0.903949	0.0295645	0.0282998	22	0.307511	0.999715
gi_110757102	-0.0344709	0.0391269	17	0.390602	0.999215	-0.0669393	0.0584323	16	0.268812	0.998787	-0.0704571	0.0549924	17	0.21732	0.903949	-0.0917305	0.0705713	16	0.212076	0.999715
gi_110757390	0.00489502	0.00849531	28	0.569081	0.999215	0.00294658	0.0131494	25	0.824512	0.998787	0.00686858	0.0117833	28	0.564622	0.903949	0.00654923	0.0159665	25	0.685164	0.999715
gi_110757469	-0.0278665	0.0166037	28	0.104411	0.999215	-0.0275841	0.0252417	25	0.284901	0.998787	-0.0275757	0.0237103	28	0.254634	0.903949	-0.0319305	0.0304218	25	0.303946	0.999715
gi_110757574	0.0265643	0.0195761	21	0.189197	0.999215	0.0805252	0.0257366	19	0.00552807	0.818758	0.0348662	0.0243579	21	0.167027	0.903949	0.106841	0.0312007	19	0.00284363	0.99527
gi_110757630	0.0172233	0.0229255	27	0.458986	0.999215	0.0272181	0.036472	24	0.46275	0.998787	0.0214817	0.031943	27	0.506979	0.903949	0.0313488	0.0449031	24	0.491798	0.999715
gi_110757651	-0.00317893	0.00964665	28	0.744202	0.999215	-0.0110402	0.0141279	25	0.441879	0.998787	-0.00813651	0.0132238	28	0.543331	0.903949	-0.0152578	0.0171556	25	0.38228	0.999715
gi_110757658	0.00743503	0.0144966	28	0.612057	0.999215	0.000131501	0.0215063	25	0.99517	0.998787	0.0076243	0.0208676	28	0.717585	0.903949	-0.0037709	0.0259545	25	0.885648	0.999715
gi_110757772	-0.0337562	0.0160479	18	0.0497514	0.999215	0.00843419	0.0264269	16	0.753741	0.998787	-0.0152045	0.0296894	18	0.614795	0.903949	0.00811251	0.0306844	16	0.794859	0.999715
gi_110757903	0.0467638	0.0367884	16	0.221842	0.999215	0.0493615	0.0580036	13	0.410167	0.998787	0.0552792	0.0583112	16	0.357227	0.903949	0.0526896	0.0666989	13	0.443721	0.999715
gi_110757951	-0.0124158	0.0113945	28	0.285165	0.999215	-0.0272768	0.01607	25	0.102043	0.998787	-0.0187333	0.016461	28	0.264748	0.903949	-0.0323783	0.0191009	25	0.102474	0.999715
gi_110757994	-0.00019018	0.0189065	28	0.992046	0.999215	-0.0167748	0.0280865	25	0.555709	0.998787	0.00526694	0.0281053	28	0.852698	0.903949	-0.0214996	0.0334984	25	0.526838	0.999715
gi_110758074	-0.00749213	0.00688285	28	0.285646	0.999215	-0.0115319	0.0100333	25	0.261286	0.998787	-0.0110184	0.00956047	28	0.258863	0.903949	-0.014407	0.0121907	25	0.248402	0.999715
gi_110758113	0.0081096	0.00950156	21	0.403012	0.999215	0.0215527	0.0117817	20	0.0822981	0.998787	0.0175785	0.0126197	21	0.17821	0.903949	0.0253415	0.0140145	20	0.0856338	0.999715
gi_110758117	-0.00817014	0.0141869	21	0.570809	0.999215	-0.0266612	0.0169361	19	0.13194	0.998787	-0.0131026	0.0190866	21	0.499919	0.903949	-0.0313324	0.0203707	19	0.140509	0.999715
gi_110758129	-0.00121491	0.0077183	28	0.876054	0.999215	0.00401129	0.010061	25	0.6935	0.998787	0.00328844	0.0108968	28	0.765051	0.903949	0.00323882	0.0121987	25	0.792797	0.999715
gi_110758163	0.00121243	0.0108221	28	0.911597	0.999215	-0.00669881	0.014396	25	0.645728	0.998787	-0.00194574	0.0148073	28	0.896395	0.910366	-0.00741116	0.0177635	25	0.680084	0.999715
gi_110758214	0.00381594	0.00691182	28	0.585268	0.999215	0.00483978	0.00974951	25	0.62394	0.998787	0.00373424	0.0096934	28	0.702974	0.903949	0.00412331	0.0119219	25	0.732341	0.999715
gi_110758256	0.0196383	0.0134904	23	0.158984	0.999215	0.0246746	0.0194497	20	0.219137	0.998787	0.0267224	0.0192964	23	0.17939	0.903949	0.0326213	0.023661	20	0.183215	0.999715
gi_110758324	-0.00474898	0.0131589	18	0.722379	0.999215	0.0180179	0.0197764	17	0.37499	0.998787	0.00780131	0.0197765	18	0.697867	0.903949	0.0230225	0.0242275	17	0.355294	0.999715
gi_110758613	0.00624543	0.0122528	16	0.61721	0.999215	0.0194294	0.0152407	13	0.224683	0.998787	0.0145327	0.0179846	16	0.430908	0.903949	0.0218376	0.0180949	13	0.248998	0.999715
gi_110758626	-0.0175667	0.0087394	27	0.0545133	0.999215	-0.0361665	0.0119561	24	0.00584827	0.818758	-0.0274107	0.0117237	27	0.0270412	0.903949	-0.0450355	0.0147406	24	0.00544098	0.999715
gi_110758668	0.00710047	0.0223565	26	0.753324	0.999215	-0.00224111	0.023166	23	0.92377	0.998787	0.00628279	0.0312718	26	0.842333	0.903949	-0.0047342	0.0282669	23	0.868455	0.999715
gi_110758675	-0.00892367	0.0192482	26	0.646784	0.999215	-0.00176598	0.0297884	23	0.953238	0.998787	-0.000138864	0.0269927	26	0.995935	0.924497	-0.00189999	0.0362379	23	0.958638	0.999715
gi_110758754	0.00599791	0.00779467	28	0.448047	0.999215	9.75751e-05	0.0107907	25	0.992857	0.998787	0.00462426	0.010922	28	0.675246	0.903949	-0.000169679	0.0131475	25	0.989805	0.999715
gi_110758758	-0.00199101	0.00891252	28	0.82485	0.999215	-0.0054006	0.0101157	25	0.59814	0.998787	-0.0124484	0.0122181	28	0.316996	0.903949	-0.00363954	0.0123759	25	0.771122	0.999715
gi_110758819	-0.0110074	0.0202199	26	0.590815	0.999215	-0.019236	0.0285109	24	0.50632	0.998787	-0.0279085	0.0281214	26	0.330135	0.903949	-0.0240283	0.0342098	24	0.489198	0.999715
gi_110758823	0.00757794	0.00770399	28	0.333718	0.999215	0.0141575	0.0116302	25	0.234856	0.998787	0.00951926	0.0107206	28	0.382138	0.903949	0.018295	0.014114	25	0.206734	0.999715
gi_110758825	0.0163245	0.0220543	15	0.470611	0.999215	0.0224504	0.0275788	13	0.430279	0.998787	0.0293542	0.0343785	15	0.406616	0.903949	0.0239795	0.0322627	13	0.470544	0.999715
gi_110758921	-0.00451039	0.00781693	28	0.568548	0.999215	-0.00815649	0.0120401	25	0.504346	0.998787	-0.00708467	0.0108461	28	0.518956	0.903949	-0.0110418	0.0146402	25	0.457769	0.999715
gi_110758938	-0.0117068	0.0125174	16	0.363566	0.999215	-0.00407901	0.016306	14	0.806102	0.998787	-0.0134523	0.0179436	16	0.464318	0.903949	-0.00425375	0.01895	14	0.825633	0.999715
gi_110758966	0.0185413	0.0193173	17	0.350595	0.999215	0.0173388	0.0214411	15	0.431344	0.998787	-0.00341652	0.0234999	17	0.886117	0.905523	0.0166484	0.0259746	15	0.531228	0.999715
gi_110759146	0.0046452	0.0059183	28	0.43911	0.999215	0.0130457	0.00856495	25	0.140272	0.998787	0.011633	0.00801856	28	0.15796	0.903949	0.0159522	0.0104377	25	0.138985	0.999715
gi_110759191	-0.033592	0.0275734	28	0.233285	0.999215	-0.0704957	0.0393313	25	0.0851873	0.998787	-0.0534127	0.0379346	28	0.170131	0.903949	-0.0849444	0.0479307	25	0.0885442	0.999715
gi_110759314	-0.0334878	0.0140368	27	0.0243239	0.999215	-0.0388173	0.0213716	24	0.0818361	0.998787	-0.0407982	0.0202141	27	0.0535943	0.903949	-0.0442912	0.0263066	24	0.105213	0.999715
gi_110759396	0.0150649	0.0116612	28	0.206959	0.999215	0.0256481	0.017189	25	0.148179	0.998787	0.0280484	0.0156808	28	0.0844873	0.903949	0.0303109	0.020929	25	0.159967	0.999715
gi_110759433	-0.0126653	0.014111	19	0.380661	0.999215	-0.00659392	0.0157989	17	0.681633	0.998787	-0.0157449	0.0215189	19	0.473295	0.903949	-0.00814031	0.0185314	17	0.665997	0.999715
gi_110759500	-0.00262978	0.0089879	23	0.772458	0.999215	-0.0116455	0.0135633	20	0.400734	0.998787	-0.00899082	0.0125359	23	0.480469	0.903949	-0.0132613	0.0162712	20	0.424663	0.999715
gi_110759540	-0.00298781	0.00936955	27	0.752268	0.999215	0.00937554	0.0158863	24	0.560597	0.998787	-0.000652831	0.0137907	27	0.962592	0.922928	0.0126867	0.0196057	24	0.523714	0.999715
gi_110759577	-0.00198577	0.00997278	28	0.843609	0.999215	0.00351529	0.0148448	25	0.81474	0.998787	0.00174724	0.013789	28	0.900073	0.910366	0.00806388	0.0179895	25	0.657831	0.999715
gi_110759728	0.00724448	0.0163664	27	0.661549	0.999215	0.0164068	0.0223782	24	0.470562	0.998787	0.0102565	0.0225828	27	0.653336	0.903949	0.0226468	0.0268351	24	0.407046	0.999715
gi_110759783	-0.0042988	0.00464288	28	0.362414	0.999215	-0.00458765	0.0073616	25	0.538806	0.998787	-0.00514742	0.00645386	28	0.431831	0.903949	-0.0055337	0.0089622	25	0.542522	0.999715
gi_110759996	0.00403525	0.00790086	28	0.61354	0.999215	0.00774546	0.0113571	25	0.501513	0.998787	0.00684319	0.0109785	28	0.538116	0.903949	0.00706676	0.0138884	25	0.615337	0.999715
gi_110760009	-0.0076614	0.0206807	26	0.71404	0.999215	0.00485169	0.0289411	23	0.868332	0.998787	-0.0115406	0.028679	26	0.690674	0.903949	0.000826681	0.0348018	23	0.981254	0.999715
gi_110760029	-0.00491122	0.0200184	25	0.808199	0.999215	-0.00491357	0.0366257	21	0.894556	0.998787	-0.0245279	0.0309069	25	0.434893	0.903949	-0.00869425	0.0431307	21	0.842186	0.999715
gi_110760062	-0.00306121	0.0133295	25	0.820227	0.999215	0.00101929	0.018974	22	0.957643	0.998787	0.00450224	0.0182466	25	0.807121	0.903949	0.00249375	0.0231018	22	0.915017	0.999715
gi_110760082	0.000300032	0.00602646	28	0.960646	0.999215	-0.00942396	0.00818771	25	0.260627	0.998787	-0.00579588	0.0084318	28	0.497496	0.903949	-0.011504	0.00986259	25	0.254448	0.999715
gi_110760134	-0.00321824	0.0061453	28	0.604614	0.999215	-0.00300982	0.00977539	25	0.760711	0.998787	-0.00288858	0.00860657	28	0.739656	0.903949	-0.00367245	0.0119398	25	0.760949	0.999715
gi_110760259	-0.0146735	0.0335298	25	0.665415	0.999215	-0.0143413	0.0459331	22	0.757812	0.998787	-0.0141657	0.0470763	25	0.765972	0.903949	-0.0187816	0.0549194	22	0.735608	0.999715
gi_110760290	-0.0670499	0.0267034	22	0.0198872	0.999215	-0.0625934	0.0363105	19	0.100971	0.998787	-0.0981711	0.0354446	22	0.0111774	0.903949	-0.0723494	0.0426586	19	0.106208	0.999715
gi_110760320	0.00958198	0.0219649	17	0.668152	0.999215	0.000710921	0.0226812	15	0.975408	0.998787	0.0167073	0.029301	17	0.576004	0.903949	-0.00374169	0.0273136	15	0.89286	0.999715
gi_110760326	-0.0393489	0.0328746	19	0.246052	0.999215	-0.0759405	0.0456715	16	0.115823	0.998787	-0.0769859	0.0471069	19	0.11866	0.903949	-0.0861556	0.0538553	16	0.129209	0.999715
gi_110760349	-0.0110936	0.00487685	28	0.0307774	0.999215	-0.0085189	0.00651859	25	0.203153	0.998787	-0.0163345	0.00677369	28	0.0226945	0.903949	-0.0102457	0.00796177	25	0.209932	0.999715
gi_110760429	0.012528	0.011425	27	0.282528	0.999215	0.0244944	0.0133283	24	0.0785062	0.998787	0.0215939	0.0155191	27	0.175452	0.903949	0.030806	0.0164335	24	0.0730722	0.999715
gi_110760701	0.00886187	0.00881591	28	0.323403	0.999215	0.00516381	0.0131365	25	0.697586	0.998787	0.00881226	0.0124177	28	0.483788	0.903949	0.00714095	0.0159975	25	0.659167	0.999715
gi_110760746	-0.0114484	0.0117875	22	0.341991	0.999215	-0.0103299	0.0156792	20	0.517519	0.998787	-0.0145406	0.0157772	22	0.366721	0.903949	-0.0111104	0.01893	20	0.563824	0.999715
gi_110760845	0.00324802	0.0218801	24	0.883231	0.999215	0.0291809	0.0292103	22	0.32866	0.998787	0.00727139	0.0296447	24	0.808321	0.903949	0.0368679	0.0354654	22	0.309843	0.999715
gi_110760871	0.00593737	0.00699826	28	0.403406	0.999215	0.00874926	0.0102649	25	0.402111	0.998787	0.00752755	0.009753	28	0.446687	0.903949	0.0136757	0.0123829	25	0.279937	0.999715
gi_110761042	0.0183662	0.0205963	19	0.383694	0.999215	0.017872	0.0264357	15	0.509295	0.998787	0.0271289	0.0264374	19	0.317706	0.903949	0.0222232	0.0316268	15	0.493022	0.999715
gi_110761174	0.135532	0.0643714	15	0.0525111	0.999215	0.339133	0.782053	12	0.67224	0.998787	0.252531	0.140904	15	0.0932873	0.903949	-0.0921857	0.86372	12	0.916766	0.999715
gi_110761214	-0.00948945	0.00582068	28	0.114238	0.999215	-0.00689203	0.00792315	25	0.392652	0.998787	-0.0112826	0.00833594	28	0.186724	0.903949	-0.00912521	0.00968489	25	0.355101	0.999715
gi_110761334	0.0107657	0.0154594	28	0.49193	0.999215	0.0220001	0.0229872	25	0.347702	0.998787	0.0125901	0.0216113	28	0.564845	0.903949	0.0285484	0.0279166	25	0.316277	0.999715
gi_110761346	-0.0251806	0.0330525	15	0.457969	0.999215	-0.0438014	0.0435326	13	0.332694	0.998787	-0.035252	0.0435341	15	0.430739	0.903949	-0.0529359	0.0523527	13	0.3304	0.999715
gi_110761364	-0.0241713	0.0222495	28	0.286577	0.999215	-0.0457604	0.0330825	25	0.178827	0.998787	-0.041109	0.0306539	28	0.190677	0.903949	-0.0574796	0.0405855	25	0.16904	0.999715
gi_110761380	0.00769946	0.0311338	20	0.807195	0.999215	0.0623165	0.0416125	17	0.152589	0.998787	0.0367518	0.0475099	20	0.448238	0.903949	0.0758091	0.04819	17	0.134114	0.999715
gi_110761561	-0.0041314	0.00901549	28	0.650306	0.999215	3.53864e-05	0.0121361	25	0.997697	0.998787	-0.00836441	0.0124772	28	0.508111	0.903949	0.00127329	0.0147691	25	0.931984	0.999715
gi_110761627	0.00162426	0.0131788	28	0.902791	0.999215	-0.000624318	0.0173739	25	0.97162	0.998787	0.00761234	0.0186778	28	0.686696	0.903949	-0.00445111	0.0209279	25	0.833295	0.999715
gi_110761725	0.00503013	0.00587628	27	0.399528	0.999215	0.010646	0.00855305	24	0.22526	0.998787	0.00978171	0.0080748	27	0.236243	0.903949	0.0126528	0.0104464	24	0.237606	0.999715
gi_110761815	0.0113049	0.0116119	25	0.339598	0.999215	0.00219027	0.0192474	22	0.910432	0.998787	0.0150508	0.0164236	25	0.368207	0.903949	0.00153661	0.0238716	22	0.949257	0.999715
gi_110761825	-0.0135551	0.0218058	24	0.540048	0.999215	-0.0146458	0.0374108	21	0.699383	0.998787	-0.0189515	0.0316065	24	0.554387	0.903949	-0.0109028	0.046681	21	0.817589	0.999715
gi_110761827	-0.000387474	0.00757118	28	0.959547	0.999215	-0.00437335	0.0105492	25	0.681993	0.998787	0.000167636	0.0105098	28	0.987387	0.923107	-0.00502145	0.0128554	25	0.699395	0.999715
gi_110761835	-0.0123369	0.0133727	21	0.366725	0.999215	-0.0168814	0.0189254	17	0.384846	0.998787	-0.0198437	0.0174998	21	0.269599	0.903949	-0.0198467	0.0232057	17	0.404305	0.999715
gi_110761876	-1.19221e-05	0.0120059	28	0.999215	0.999215	-0.00574497	0.0168962	25	0.736686	0.998787	-0.00194741	0.0166486	28	0.907718	0.910366	-0.00624252	0.0205639	25	0.76397	0.999715
gi_110761886	0.00373242	0.0171044	27	0.828904	0.999215	0.0101162	0.0199868	24	0.617373	0.998787	0.00254474	0.0239296	27	0.916097	0.913115	0.0126795	0.0247465	24	0.613072	0.999715
gi_110761968	-0.0023695	0.0075953	28	0.757375	0.999215	-0.0128104	0.0113547	25	0.269945	0.998787	-0.00821627	0.0104472	28	0.438207	0.903949	-0.0149909	0.0138596	25	0.28974	0.999715
gi_110762023	0.00404421	0.0113111	27	0.723464	0.999215	0.0022589	0.0177254	24	0.899655	0.998787	0.00583396	0.0169404	27	0.733228	0.903949	0.000720633	0.0212852	24	0.973272	0.999715
gi_110762076	0.0074673	0.00633489	28	0.248415	0.999215	0.0150718	0.00843957	24	0.0867656	0.998787	0.0127625	0.00879032	28	0.157648	0.903949	0.018274	0.0100193	24	0.080648	0.999715
gi_110762101	-0.00259258	0.0107619	25	0.811595	0.999215	-0.00644559	0.0166866	22	0.703004	0.998787	0.00243278	0.0159829	25	0.880242	0.903949	-0.0104228	0.0203075	22	0.612894	0.999715
gi_110762180	0.00423166	0.0077325	26	0.588869	0.999215	0.0172064	0.0100461	23	0.100212	0.998787	0.0118193	0.0106479	26	0.277156	0.903949	0.0180949	0.0123831	23	0.157474	0.999715
gi_110762211	0.00488255	0.0155056	23	0.755685	0.999215	-0.0155347	0.0228675	20	0.504712	0.998787	0.00109351	0.0212209	23	0.959348	0.922879	-0.0189448	0.0280308	20	0.506873	0.999715
gi_110762376	-0.00924381	0.0239012	25	0.702213	0.999215	0.0147111	0.0328556	24	0.658349	0.998787	0.00465917	0.0332115	25	0.889557	0.907607	0.0216721	0.0395307	24	0.588593	0.999715
gi_110762380	-0.0155995	0.0137547	24	0.267946	0.999215	-0.0127814	0.022494	21	0.575917	0.998787	-0.0214424	0.0207165	24	0.310969	0.903949	-0.0162642	0.0270069	21	0.553471	0.999715
gi_110762610	0.0227289	0.0305286	19	0.465676	0.999215	0.0224053	0.040525	17	0.587547	0.998787	0.0468306	0.038042	19	0.233336	0.903949	0.0206003	0.0496222	17	0.68323	0.999715
gi_110762620	0.00642444	0.00748929	28	0.398276	0.999215	0.0041299	0.0110885	25	0.712697	0.998787	0.00863077	0.0104023	28	0.413726	0.903949	0.00123953	0.0136202	25	0.928213	0.999715
gi_110762648	0.0151666	0.00833549	28	0.0795405	0.999215	0.0096306	0.0136904	25	0.488272	0.998787	0.0139179	0.0119953	28	0.255733	0.903949	0.0109382	0.01659	25	0.515714	0.999715
gi_110762773	0.00823879	0.00727587	28	0.267094	0.999215	0.0191872	0.0113335	25	0.10289	0.998787	0.014479	0.00993767	28	0.156246	0.903949	0.0236759	0.0140304	25	0.103954	0.999715
gi_110762813	0.00109569	0.0235981	17	0.963508	0.999215	-0.00750502	0.0344215	15	0.830342	0.998787	0.0250668	0.0385994	17	0.524752	0.903949	-0.0073536	0.0401335	15	0.857073	0.999715
gi_110762877	0.00809288	0.00520372	28	0.131128	0.999215	0.00937884	0.00808761	25	0.257145	0.998787	0.0100973	0.00735904	28	0.180925	0.903949	0.0109083	0.00988615	25	0.280367	0.999715
gi_110762902	0.00103734	0.00610915	28	0.866387	0.999215	-0.014092	0.00834959	25	0.103899	0.998787	-0.00322725	0.00843524	28	0.704911	0.903949	-0.0174866	0.0101506	25	0.09729	0.999715
gi_110762954	0.00204403	0.0186577	20	0.913855	0.999215	-0.0316341	0.0320098	19	0.335444	0.998787	-0.0086828	0.0260975	20	0.742818	0.903949	-0.0466579	0.0403287	19	0.261637	0.999715
gi_110762998	0.00701199	0.00796223	21	0.388471	0.999215	0.00866061	0.0133122	20	0.522725	0.998787	0.00971839	0.0112648	21	0.398035	0.903949	0.00979559	0.0166903	20	0.563836	0.999715
gi_110763051	0.00186634	0.00623029	28	0.766726	0.999215	-0.000986171	0.0082536	25	0.905847	0.998787	0.00227685	0.0087427	28	0.796438	0.903949	-0.00199762	0.00995943	25	0.842653	0.999715
gi_110763102	0.00379708	0.00848538	28	0.657968	0.999215	0.0103193	0.0125785	25	0.419746	0.998787	0.0104557	0.0120237	28	0.391918	0.903949	0.0144581	0.0151451	25	0.348899	0.999715
gi_110763187	0.00176859	0.0323325	18	0.95698	0.999215	0.00797724	0.0483358	15	0.871118	0.998787	0.0162472	0.0478117	18	0.737928	0.903949	0.0126175	0.0567538	15	0.827064	0.999715
gi_110763326	-0.00476282	0.00975698	28	0.629248	0.999215	-0.00647392	0.0112584	25	0.570411	0.998787	-0.00944541	0.01358	28	0.492451	0.903949	-0.00815768	0.0137515	25	0.558363	0.999715
gi_110763375	-0.0497595	0.0444695	21	0.275794	0.999215	-0.0382637	0.0721977	18	0.602599	0.998787	-0.045323	0.0672924	21	0.50796	0.903949	-0.0400927	0.0849924	18	0.642794	0.999715
gi_110763383	0.0122951	0.00836576	28	0.152793	0.999215	0.01358	0.0125897	25	0.291036	0.998787	0.0173689	0.0114215	28	0.139544	0.903949	0.0127112	0.0154835	25	0.419436	0.999715
gi_110763386	0.00379262	0.00561181	28	0.504694	0.999215	0.00447289	0.00818263	25	0.589478	0.998787	0.00364731	0.0078829	28	0.647165	0.903949	0.00648037	0.00995859	25	0.521156	0.999715
gi_110763468	0.0163914	0.0168049	24	0.339097	0.999215	0.00347685	0.0216289	22	0.873757	0.998787	-0.00168598	0.026669	24	0.950116	0.919303	0.00609039	0.0252756	22	0.811818	0.999715
gi_110763546	7.88059e-05	0.0103258	26	0.993969	0.999215	0.00136545	0.0143531	23	0.925034	0.998787	-0.006381	0.0149065	26	0.672127	0.903949	0.000257956	0.0169936	23	0.98802	0.999715
gi_110763730	0.0243166	0.00696877	28	0.00162062	0.999215	0.0321	0.0105546	25	0.00546616	0.818758	0.0310111	0.0099128	28	0.00407883	0.903949	0.0384983	0.0129274	25	0.00636479	0.999715
gi_110763826	0.00273438	0.00699517	28	0.698833	0.999215	-0.0100566	0.0108525	25	0.362963	0.998787	0.001278	0.00972923	28	0.896433	0.910366	-0.0136084	0.01315	25	0.310643	0.999715
gi_110763879	0.00626289	0.0114847	28	0.58985	0.999215	0.0147186	0.0159009	25	0.363479	0.998787	0.00728785	0.0160108	28	0.652487	0.903949	0.0186536	0.0193984	25	0.345457	0.999715
gi_110763892	0.00521508	0.00920515	28	0.575541	0.999215	0.0122812	0.0119666	24	0.314991	0.998787	0.0114594	0.013614	28	0.407066	0.903949	0.0145291	0.014178	24	0.315694	0.999715
gi_110763897	-0.010949	0.0104336	28	0.30297	0.999215	-0.00789336	0.0151495	25	0.606929	0.998787	-0.0164873	0.0143595	28	0.260607	0.903949	-0.00662583	0.018553	25	0.723992	0.999715
gi_110763923	-0.0202521	0.00708305	20	0.00969581	0.999215	-0.0218512	0.00948497	17	0.0341291	0.998787	-0.0271864	0.00987607	20	0.0122718	0.903949	-0.026035	0.0113713	17	0.0351125	0.999715
gi_110763974	0.00042925	0.0104345	28	0.967478	0.999215	0.00395616	0.0171258	25	0.819191	0.998787	0.0033372	0.0148433	28	0.823745	0.903949	0.00953502	0.0207993	25	0.650604	0.999715
gi_110764063	0.0172391	0.0137283	24	0.221301	0.999215	0.021557	0.0192748	21	0.276027	0.998787	0.020101	0.0203645	24	0.333459	0.903949	0.0244688	0.0226135	21	0.291502	0.999715
gi_110764071	-0.0106852	0.0111859	25	0.348603	0.999215	-0.0470931	0.0102472	22	0.000140821	0.0985748	-0.0359838	0.0156528	25	0.030147	0.903949	-0.0551198	0.012004	22	0.000142164	0.0995145
gi_110764355	-0.0246875	0.00977859	27	0.0177652	0.999215	-0.0219032	0.0142019	24	0.13609	0.998787	-0.0327412	0.0132129	27	0.0197603	0.903949	-0.0251155	0.0176309	24	0.167171	0.999715
gi_110764492	-0.00107943	0.00947933	28	0.910152	0.999215	-0.00598732	0.0120587	25	0.623871	0.998787	0.000923081	0.0131963	28	0.944731	0.919303	-0.00843265	0.0144693	25	0.56525	0.999715
gi_110764577	-0.012758	0.00991783	28	0.20885	0.999215	-0.00929849	0.0164786	25	0.577593	0.998787	-0.0162941	0.0145488	28	0.272245	0.903949	-0.0116966	0.0196447	25	0.556922	0.999715
gi_110764629	0.0263901	0.0151553	24	0.0944355	0.999215	0.0374819	0.0199834	21	0.074675	0.998787	0.0360745	0.0203351	24	0.0887526	0.903949	0.0440101	0.0245205	21	0.0870894	0.999715
gi_110764717	0.00636508	0.00474149	28	0.190243	0.999215	0.00307166	0.0071614	25	0.671655	0.998787	0.00959262	0.00651665	28	0.152169	0.903949	0.00252198	0.00875707	25	0.775726	0.999715
gi_110765019	0.0125426	0.0149353	18	0.41204	0.999215	0.00598298	0.017052	17	0.729999	0.998787	0.00338039	0.0193502	18	0.863269	0.903949	0.00603051	0.0205889	17	0.773143	0.999715
gi_110765081	-0.00284776	0.00794904	28	0.722841	0.999215	-0.0158395	0.01088	25	0.157882	0.998787	-0.00797848	0.0109551	28	0.472483	0.903949	-0.0178497	0.0133195	25	0.19226	0.999715
gi_110765112	0.00944991	0.0123013	16	0.453555	0.999215	0.0162273	0.0206323	14	0.444685	0.998787	0.0146067	0.017409	16	0.413811	0.903949	0.0207069	0.0252607	14	0.426107	0.999715
gi_110765224	0.00302384	0.00770436	28	0.697673	0.999215	-0.000581848	0.012102	25	0.962036	0.998787	0.00253889	0.0111249	28	0.821136	0.903949	-0.00181884	0.014607	25	0.901901	0.999715
gi_110765226	0.00337128	0.00711432	28	0.639265	0.999215	0.0085595	0.00916105	25	0.359068	0.998787	0.00217988	0.00992496	28	0.827748	0.903949	0.00863172	0.011244	25	0.44987	0.999715
gi_110765839	0.0129502	0.0130961	24	0.332598	0.999215	0.00889652	0.0207853	22	0.672797	0.998787	0.0104334	0.0192183	24	0.592213	0.903949	0.0115285	0.0253494	22	0.653721	0.999715
gi_110766149	-0.00999112	0.00746479	28	0.191523	0.999215	-0.00426636	0.0112604	25	0.707973	0.998787	-0.0116402	0.0107799	28	0.289446	0.903949	-0.00479407	0.0136004	25	0.727423	0.999715
gi_110766174	-0.00421964	0.0126396	28	0.740986	0.999215	0.0201897	0.0185995	25	0.288058	0.998787	0.00444434	0.0175241	28	0.801648	0.903949	0.0254992	0.0226171	25	0.270266	0.999715
gi_110766309	0.00128187	0.0198564	15	0.949379	0.999215	0.0163073	0.0393619	13	0.685415	0.998787	3.93166e-05	0.0271362	15	0.998863	0.924497	0.0153568	0.0517106	13	0.771177	0.999715
gi_110766380	-0.0154895	0.0144246	25	0.293157	0.999215	-0.0126178	0.0205601	22	0.545704	0.998787	-0.0174824	0.0191641	25	0.370351	0.903949	-0.015586	0.0247178	22	0.534825	0.999715
gi_110766424	0.0356518	0.0186461	18	0.0719244	0.999215	0.063106	0.0258555	17	0.0258975	0.998787	0.0722858	0.0256643	18	0.0114231	0.903949	0.0730824	0.0304754	17	0.0282362	0.999715
gi_110766472	0.0113802	0.0090557	28	0.21925	0.999215	0.00383345	0.0148088	25	0.79786	0.998787	0.00841335	0.0130153	28	0.52327	0.903949	0.00386395	0.0179727	25	0.831519	0.999715
gi_110766505	-0.0336315	0.0230567	23	0.158185	0.999215	-0.03036	0.0357316	21	0.405093	0.998787	-0.0382226	0.0304268	23	0.221649	0.903949	-0.0303939	0.0446751	21	0.503726	0.999715
gi_110766509	-0.0175548	0.0133019	26	0.19843	0.999215	-0.00679316	0.0208322	24	0.747183	0.998787	-0.0141621	0.0189741	26	0.462129	0.903949	-0.011374	0.0257274	24	0.662377	0.999715
gi_110766587	0.019857	0.0149179	16	0.201819	0.999215	0.00571628	0.0183191	15	0.759306	0.998787	0.0190474	0.0190828	16	0.333067	0.903949	0.00510873	0.0220127	15	0.819612	0.999715
gi_110766687	0.0025191	0.00869145	28	0.774076	0.999215	0.00716648	0.0118123	25	0.549524	0.998787	0.00197049	0.012088	28	0.87168	0.903949	0.00562418	0.0144819	25	0.701038	0.999715
gi_110766765	0.0295134	0.0217004	22	0.187591	0.999215	0.0140024	0.0308286	19	0.654829	0.998787	0.0288387	0.0285984	22	0.324224	0.903949	0.01321	0.0376896	19	0.729824	0.999715
gi_110766777	-0.0132087	0.0106804	25	0.227681	0.999215	-0.0270574	0.0166038	23	0.116809	0.998787	-0.0195568	0.0150589	25	0.205903	0.903949	-0.0330494	0.0202184	23	0.115744	0.999715
gi_110766827	0.0123558	0.00809325	24	0.139912	0.999215	0.0116855	0.0107078	21	0.2875	0.998787	0.0170934	0.0111453	24	0.138183	0.903949	0.0127836	0.0127884	21	0.328872	0.999715
gi_110767168	0.00361081	0.00823007	28	0.664221	0.999215	-0.0107391	0.0122768	25	0.390036	0.998787	0.00115219	0.0115358	28	0.921152	0.91396	-0.0137944	0.0147622	25	0.359013	0.999715
gi_110767267	-0.00347015	0.00695245	26	0.621887	0.999215	0.0023507	0.00990178	23	0.814447	0.998787	-5.36731e-05	0.00962287	26	0.995592	0.924497	0.0013199	0.0121705	23	0.914578	0.999715
gi_110767298	0.0032808	0.0141197	16	0.819208	0.999215	0.0942193	0.0435453	14	0.0482675	0.998787	0.0242904	0.0225411	16	0.297191	0.903949	0.0997594	0.0542195	14	0.0870761	0.999715
gi_110767398	-0.00475235	0.00477056	28	0.327693	0.999215	0.0041704	0.00731217	25	0.57354	0.998787	-0.00293926	0.00677641	28	0.667794	0.903949	0.00509858	0.00893069	25	0.57316	0.999715
gi_110767470	-0.000950021	0.0130647	28	0.942548	0.999215	0.00984152	0.0188076	25	0.605391	0.998787	0.00563435	0.017457	28	0.749279	0.903949	0.0128312	0.0229522	25	0.581108	0.999715
gi_110767543	-0.00664385	0.0170111	28	0.699078	0.999215	0.00624948	0.0246002	25	0.801541	0.998787	0.00359817	0.0235697	28	0.87976	0.903949	0.0121955	0.0298635	25	0.686475	0.999715
gi_110767655	-0.0322065	0.0150896	26	0.0424097	0.999215	-0.0366197	0.0260849	24	0.173167	0.998787	-0.0380341	0.0221181	26	0.0973914	0.903949	-0.0434214	0.0327304	24	0.197114	0.999715
gi_110768010	0.00931951	0.0111909	25	0.412858	0.999215	0.0188516	0.0157683	22	0.244605	0.998787	0.0219458	0.015855	25	0.178542	0.903949	0.0201907	0.019037	22	0.300374	0.999715
gi_110768018	-0.0149698	0.0135164	22	0.280027	0.999215	-0.0171074	0.0155277	20	0.28366	0.998787	-0.0123473	0.0195941	22	0.535085	0.903949	-0.0227166	0.0182704	20	0.228115	0.999715
gi_110768098	0.011676	0.0136174	22	0.40045	0.999215	0.0187046	0.0220487	19	0.406814	0.998787	0.0141549	0.0205746	22	0.498658	0.903949	0.0261648	0.0263897	19	0.333912	0.999715
gi_110768214	-0.0060499	0.0123958	26	0.629598	0.999215	-0.0110889	0.0179597	23	0.543016	0.998787	-0.00985307	0.0176367	26	0.581168	0.903949	-0.0114423	0.0217248	23	0.603451	0.999715
gi_110768236	-0.0219663	0.0293088	28	0.459821	0.999215	-0.0618514	0.0422109	25	0.155306	0.998787	-0.0390776	0.0404053	28	0.341754	0.903949	-0.0750648	0.0514139	25	0.156741	0.999715
gi_110768336	0.000584463	0.0173321	23	0.97339	0.999215	0.0139306	0.0239532	21	0.567044	0.998787	0.01677	0.023136	23	0.475858	0.903949	0.017834	0.0292015	21	0.547936	0.999715
gi_110768411	-0.00316754	0.00781251	28	0.688232	0.999215	-0.00331667	0.0111267	25	0.768105	0.998787	-0.0033748	0.0109225	28	0.759626	0.903949	-0.00625723	0.0135184	25	0.647464	0.999715
gi_110768448	-0.0469445	0.0470465	20	0.330281	0.999215	-0.0555756	0.0675774	18	0.421611	0.998787	-0.0772094	0.0707431	20	0.288069	0.903949	-0.0601881	0.0794825	18	0.458699	0.999715
gi_110768510	0.00244381	0.00745201	28	0.745397	0.999215	0.0137512	0.01083	25	0.215872	0.998787	0.00654277	0.0103598	28	0.532801	0.903949	0.0169219	0.0132234	25	0.212402	0.999715
gi_110768566	-0.0059282	0.008785	21	0.507159	0.999215	0.00461386	0.0106836	17	0.671267	0.998787	-0.00606342	0.0121487	21	0.622897	0.903949	0.00567063	0.0131109	17	0.670805	0.999715
gi_110770269	0.00894954	0.00699343	28	0.21115	0.999215	0.018324	0.00914785	25	0.0561226	0.998787	0.0141154	0.00957362	28	0.151529	0.903949	0.0236536	0.0110405	25	0.0420849	0.999715
gi_110770725	0.00123982	0.00963211	27	0.898535	0.999215	-0.00403434	0.0139961	24	0.775633	0.998787	-0.00223184	0.0136024	27	0.870892	0.903949	-0.00445671	0.0168474	24	0.793627	0.999715
gi_110771708	-0.00130696	0.00887888	28	0.88403	0.999215	-0.00250423	0.0114331	25	0.828402	0.998787	0.00232949	0.0124372	28	0.852776	0.903949	-0.00492291	0.0138271	25	0.724802	0.999715
gi_110772145	-0.017716	0.013729	28	0.207465	0.999215	-0.040268	0.0181278	25	0.0356144	0.998787	-0.0289901	0.0189072	28	0.136429	0.903949	-0.0478742	0.0221621	25	0.0405438	0.999715
gi_110772198	-0.00293546	0.0103045	27	0.777916	0.999215	-0.00389118	0.0156674	24	0.805968	0.998787	-0.00909589	0.014697	27	0.541172	0.903949	-0.00428644	0.018855	24	0.822087	0.999715
gi_110772200	0.0104418	0.0204404	15	0.616897	0.999215	0.0244533	0.0224821	14	0.295108	0.998787	0.0182974	0.0330773	15	0.588295	0.903949	0.0272313	0.025676	14	0.306838	0.999715
gi_110773165	-0.00149542	0.0207369	21	0.943194	0.999215	-0.0326349	0.0337504	18	0.346382	0.998787	-0.0129781	0.0345358	21	0.710846	0.903949	-0.0338974	0.0390314	18	0.396572	0.999715
gi_110773271	0.00164893	0.00575138	28	0.776451	0.999215	0.00565777	0.00878535	25	0.52544	0.998787	0.00189319	0.00798677	28	0.814351	0.903949	0.00864088	0.0106575	25	0.425144	0.999715
gi_110773623	0.00559915	0.0183677	17	0.764191	0.999215	0.0012916	0.0260446	15	0.961102	0.998787	0.0044961	0.0242191	17	0.854922	0.903949	-0.000903795	0.0319161	15	0.977782	0.999715
gi_110773823	-0.00210336	0.0174269	23	0.90498	0.999215	0.0129386	0.0236284	21	0.589749	0.998787	-0.000498768	0.0223038	23	0.982352	0.923107	0.0185561	0.0289788	21	0.528883	0.999715
gi_110773851	-0.000891349	0.0103234	28	0.931809	0.999215	0.00228001	0.0144636	25	0.876009	0.998787	-0.00697663	0.0142285	28	0.627722	0.903949	0.00593399	0.0176284	25	0.739216	0.999715
gi_110774413	0.00210235	0.0152066	23	0.891244	0.999215	-0.0194606	0.0240543	19	0.428515	0.998787	0.00528511	0.0224833	23	0.816236	0.903949	-0.0211882	0.0276573	19	0.453032	0.999715
gi_110774625	-0.0309191	0.0262825	26	0.250089	0.999215	-0.00475405	0.0377044	23	0.900758	0.998787	-0.0274169	0.0380348	26	0.477441	0.903949	0.000646862	0.0455907	23	0.988802	0.999715
gi_110775155	-0.00145165	0.0207592	28	0.944748	0.999215	0.0210917	0.0309396	25	0.501692	0.998787	0.00433183	0.028839	28	0.881678	0.903949	0.0260107	0.0377112	25	0.496715	0.999715
gi_110775909	-0.00802235	0.0100765	28	0.432649	0.999215	-0.0115904	0.0130964	25	0.384588	0.998787	-0.0193389	0.0139866	28	0.177695	0.903949	-0.0131613	0.0156129	25	0.407236	0.999715
gi_110775987	0.00212802	0.0121834	21	0.863016	0.999215	-0.0276064	0.0146198	20	0.0735812	0.998787	-0.00845035	0.0178653	21	0.64109	0.903949	-0.0350021	0.0173234	20	0.0569251	0.999715
gi_110776792	0.0138983	0.0176883	20	0.441232	0.999215	0.0034385	0.0272557	17	0.901088	0.998787	0.0200402	0.0247448	20	0.427544	0.903949	0.00155613	0.0331251	17	0.963079	0.999715
gi_110776938	0.00786821	0.00907718	27	0.393683	0.999215	0.0035138	0.0123134	24	0.777813	0.998787	0.0117611	0.0126351	27	0.360192	0.903949	0.00374535	0.0148555	24	0.803096	0.999715
gi_110777113	0.0100776	0.0100687	28	0.32545	0.999215	0.0247536	0.0131305	25	0.0710769	0.998787	0.0190555	0.0136638	28	0.174104	0.903949	0.0324999	0.0155741	25	0.047262	0.999715
gi_110777288	-0.00387014	0.0168931	21	0.821011	0.999215	0.0192064	0.0243919	18	0.441287	0.998787	0.00237913	0.0237559	21	0.921176	0.91396	0.0272617	0.0291675	18	0.362335	0.999715
gi_110777303	0.01998	0.0230326	25	0.393937	0.999215	0.0783179	0.0399757	22	0.06289	0.998787	0.0394647	0.0327875	25	0.239998	0.903949	0.101283	0.0484269	22	0.0482486	0.999715
gi_110777438	-0.011842	0.0113081	19	0.308144	0.999215	-0.0102654	0.0167485	16	0.548549	0.998787	-0.0189107	0.015587	19	0.239908	0.903949	-0.0100381	0.0201869	16	0.625771	0.999715
gi_110777459	0.00338875	0.0261383	20	0.898141	0.999215	0.00358741	0.0313601	18	0.910192	0.998787	0.00265425	0.0377573	20	0.944655	0.919303	0.00526192	0.0365912	18	0.887254	0.999715
gi_110777586	-0.0236974	0.0143526	19	0.115153	0.999215	-0.0207119	0.0252866	16	0.42477	0.998787	-0.0292387	0.0213988	19	0.187777	0.903949	-0.0222724	0.0296665	16	0.463696	0.999715
gi_110777801	-0.0153886	0.00934594	28	0.11083	0.999215	-0.000158422	0.0129474	25	0.990335	0.998787	-0.024456	0.0132908	28	0.0763803	0.903949	4.23844e-05	0.0157583	25	0.997875	0.999715
gi_110777963	-0.000190517	0.00850974	28	0.982297	0.999215	-0.00571618	0.0136164	25	0.678216	0.998787	-0.002888	0.0118296	28	0.808907	0.903949	-0.00736654	0.0165852	25	0.660745	0.999715
gi_48094573	-0.0109619	0.0333905	21	0.74594	0.999215	-0.0194211	0.0503851	18	0.704419	0.998787	-0.0377421	0.04336	21	0.393904	0.903949	-0.0122264	0.0635701	18	0.849638	0.999715
gi_48094910	0.00281008	0.0154601	23	0.857361	0.999215	0.0021891	0.0190981	21	0.909832	0.998787	0.0128789	0.0191213	23	0.507319	0.903949	-0.00186332	0.0229533	21	0.936068	0.999715
gi_48095068	-0.0266688	0.0188646	16	0.176612	0.999215	-0.00574569	0.0375374	14	0.880531	0.998787	-0.037202	0.0281883	16	0.205485	0.903949	-0.0154819	0.0497353	14	0.76017	0.999715
gi_48095070	0.00321524	0.0109202	28	0.770601	0.999215	-0.00148636	0.0166001	25	0.929367	0.998787	0.0035137	0.0151316	28	0.818064	0.903949	0.000485962	0.0202144	25	0.981011	0.999715
gi_48095204	-0.00579577	0.00746147	27	0.444052	0.999215	-0.00494128	0.0119167	24	0.68208	0.998787	-0.00733015	0.0103189	27	0.48357	0.903949	-0.00582246	0.0145983	24	0.693534	0.999715
gi_48095246	-0.00944069	0.0120578	28	0.440228	0.999215	-0.00882599	0.0170839	25	0.609958	0.998787	-0.0159637	0.0165691	28	0.343563	0.903949	-0.0101258	0.0208091	25	0.630778	0.999715
gi_48095525	0.000372334	0.00341162	28	0.913872	0.999215	0.00242011	0.00503619	25	0.635019	0.998787	-8.08317e-05	0.00476019	28	0.986572	0.923107	0.00241463	0.00615273	25	0.698053	0.999715
gi_48095863	-0.01027	0.0106483	26	0.343697	0.999215	0.000308102	0.0155535	23	0.984366	0.998787	-0.0109407	0.0155063	26	0.486732	0.903949	-0.000983884	0.0186402	23	0.958361	0.999715
gi_48096138	0.00851488	0.0192543	24	0.66228	0.999215	-0.0346366	0.0275486	21	0.222452	0.998787	-0.0132696	0.0261448	24	0.616408	0.903949	-0.0415017	0.0340462	21	0.236368	0.999715
gi_48096291	-0.0319599	0.0158955	19	0.0587747	0.999215	-0.0341073	0.0256009	17	0.200358	0.998787	-0.0385347	0.0213574	19	0.0870645	0.903949	-0.0382872	0.0312314	17	0.236941	0.999715
gi_48096485	0.0446874	0.0197959	15	0.0393244	0.999215	0.0457635	0.0254928	11	0.100122	0.998787	0.0902362	0.0295551	15	0.00805149	0.903949	0.0507792	0.0302741	11	0.121634	0.999715
gi_48096523	0.00254291	0.00535035	28	0.638274	0.999215	0.00163952	0.00772823	25	0.833713	0.998787	0.000820306	0.00754891	28	0.914243	0.912672	0.00259691	0.00940844	25	0.784802	0.999715
gi_48096664	0.0187658	0.00960049	27	0.0610489	0.999215	0.0287421	0.0134937	24	0.0436202	0.998787	0.027951	0.013427	27	0.0469788	0.903949	0.0378357	0.0163135	24	0.0292104	0.999715
gi_48096676	-0.00491395	0.0117842	17	0.681901	0.999215	-0.0118111	0.0168929	16	0.494483	0.998787	-0.00523716	0.0166216	17	0.756534	0.903949	-0.0178007	0.0202919	16	0.393341	0.999715
gi_48096763	-0.00354335	0.0420779	24	0.933589	0.999215	-0.0206338	0.058458	22	0.727472	0.998787	-0.0373776	0.058866	24	0.531461	0.903949	-0.0308894	0.0698289	22	0.662549	0.999715
gi_48096769	0.00529096	0.00623356	28	0.403199	0.999215	0.0147121	0.00757165	25	0.063352	0.998787	0.00551497	0.00865812	28	0.529318	0.903949	0.0189072	0.00905554	25	0.0471527	0.999715
gi_48096996	0.0143436	0.00877595	28	0.113366	0.999215	0.00515891	0.0129148	25	0.692948	0.998787	0.0180571	0.0123757	28	0.155672	0.903949	0.00687036	0.0157365	25	0.666158	0.999715
gi_48097100	0.00303391	0.00532464	28	0.573366	0.999215	0.00399112	0.00775372	25	0.611258	0.998787	0.00355832	0.00740713	28	0.634681	0.903949	0.00550391	0.00941763	25	0.564171	0.999715
gi_48097144	0.022498	0.020311	28	0.277426	0.999215	0.0448986	0.0264228	25	0.101687	0.998787	0.0405741	0.0272352	28	0.147464	0.903949	0.0520774	0.0326953	25	0.12377	0.999715
gi_48097366	-0.00734265	0.0130677	27	0.578823	0.999215	-0.0141937	0.02197	23	0.524642	0.998787	-0.0174262	0.0184242	27	0.352621	0.903949	-0.0187117	0.0273569	23	0.500818	0.999715
gi_48097744	0.00466828	0.00902501	28	0.609037	0.999215	0.0211677	0.0128618	25	0.112325	0.998787	0.00897557	0.0124893	28	0.478304	0.903949	0.027303	0.0155918	25	0.0921895	0.999715
gi_48097746	0.0135454	0.0316598	14	0.675273	0.999215	0.0374639	0.0473764	10	0.447426	0.998787	0.0327851	0.0473923	14	0.500387	0.903949	0.0390578	0.0554481	10	0.497259	0.999715
gi_48097748	0.00198247	0.0192249	25	0.918691	0.999215	0.0184894	0.0358691	22	0.611367	0.998787	0.000121798	0.028907	25	0.996672	0.924497	0.0245546	0.0436437	22	0.579385	0.999715
gi_48097857	0.00354794	0.00616785	28	0.569729	0.999215	0.0038355	0.0104309	25	0.716188	0.998787	0.00549252	0.00859094	28	0.5278	0.903949	0.00595782	0.0126785	25	0.64249	0.999715
gi_48097928	-0.0063506	0.0234346	23	0.788814	0.999215	-0.0110068	0.0280043	20	0.698448	0.998787	-0.010331	0.033271	23	0.758969	0.903949	-0.0115473	0.0349221	20	0.744342	0.999715
gi_48097948	0.0353361	0.0211651	25	0.107486	0.999215	0.052833	0.0363525	21	0.160907	0.998787	0.0412453	0.0299777	25	0.181066	0.903949	0.0714373	0.0449219	21	0.12672	0.999715
gi_48098039	-0.00437852	0.00809935	28	0.593057	0.999215	-0.0150803	0.0116279	25	0.206507	0.998787	-0.0101821	0.0111306	28	0.368113	0.903949	-0.0182199	0.0141516	25	0.209718	0.999715
gi_48098073	0.0112282	0.0160888	24	0.491952	0.999215	0.0305656	0.0280955	21	0.288959	0.998787	0.0325634	0.023684	24	0.181859	0.903949	0.0372757	0.0342496	21	0.288772	0.999715
gi_48098081	0.00580747	0.0122061	28	0.637918	0.999215	-2.71668e-05	0.0176945	25	0.998787	0.998787	0.00332585	0.0170412	28	0.846673	0.903949	0.0017982	0.0215136	25	0.934053	0.999715
gi_48098085	0.00589129	0.0139649	28	0.676346	0.999215	0.0144854	0.0187602	25	0.447271	0.998787	0.0130374	0.0191448	28	0.501474	0.903949	0.0201561	0.0227073	25	0.383191	0.999715
gi_48098249	0.0125982	0.0073337	28	0.0968654	0.999215	0.00302758	0.0118478	25	0.800397	0.998787	0.0103747	0.0105797	28	0.335177	0.903949	0.00274858	0.0145058	25	0.851245	0.999715
gi_48098315	-0.00513582	0.00730648	28	0.487914	0.999215	-0.00626356	0.0106359	25	0.561207	0.998787	-0.00348417	0.0102182	28	0.735666	0.903949	-0.00693748	0.0129831	25	0.59782	0.999715
gi_48098427	0.0295639	0.031292	23	0.354595	0.999215	0.0352899	0.0417531	20	0.407995	0.998787	0.0452205	0.0456113	23	0.331791	0.903949	0.0374124	0.0495457	20	0.458985	0.999715
gi_48098918	0.0717442	0.0439722	19	0.119232	0.999215	0.0684175	0.064407	17	0.302972	0.998787	0.142961	0.0709517	19	0.0582874	0.903949	0.078496	0.0753811	17	0.31231	0.999715
gi_48100320	-0.00655314	0.00808932	28	0.424716	0.999215	0.00212929	0.011831	25	0.858623	0.998787	-0.0075133	0.0114705	28	0.517806	0.903949	0.00198287	0.0143106	25	0.890908	0.999715
gi_48100966	-0.00294735	0.00549313	28	0.595815	0.999215	-0.011327	0.00716902	25	0.126679	0.998787	-0.0041571	0.00762738	28	0.590053	0.903949	-0.0129588	0.00879877	25	0.153285	0.999715
gi_48101907	-0.114235	0.0344548	17	0.00409087	0.999215	-0.144492	0.0902847	14	0.131826	0.998787	-0.15228	0.0653067	17	0.0322698	0.903949	-0.182111	0.107386	14	0.112027	0.999715
gi_48101950	0.00451763	0.0106689	28	0.675211	0.999215	0.0105122	0.0141025	25	0.462975	0.998787	0.00902234	0.0164384	28	0.587453	0.903949	0.00918614	0.0172366	25	0.598778	0.999715
gi_48102233	-0.0220176	0.0101885	24	0.04089	0.999215	-0.005257	0.0148082	21	0.726125	0.998787	-0.0218701	0.0146256	24	0.147863	0.903949	-0.00236784	0.0183229	21	0.898406	0.999715
gi_48102403	0.0198082	0.0158504	25	0.222984	0.999215	0.00111966	0.0279079	21	0.968377	0.998787	0.0202514	0.0237103	25	0.40115	0.903949	-0.000150839	0.0344152	21	0.996544	0.999715
gi_48102814	-0.00978942	0.0104841	28	0.358421	0.999215	-0.0185899	0.0155676	25	0.243631	0.998787	-0.014573	0.0145843	28	0.326241	0.903949	-0.0214024	0.019003	25	0.270749	0.999715
gi_48103127	0.00382727	0.00613275	28	0.537633	0.999215	-0.000321785	0.00946278	25	0.973143	0.998787	0.0043145	0.00857335	28	0.618728	0.903949	-0.00158986	0.011538	25	0.891508	0.999715
gi_48103639	0.000542109	0.00902316	28	0.952519	0.999215	-0.000881537	0.0134274	25	0.948177	0.998787	-0.00109195	0.012482	28	0.930911	0.91643	0.00249885	0.0163414	25	0.879692	0.999715
gi_48104453	-0.00988067	0.0101121	27	0.337189	0.999215	-0.0168442	0.0151945	24	0.278601	0.998787	-0.0196494	0.0141797	27	0.177168	0.903949	-0.0182475	0.0186198	24	0.33686	0.999715
gi_48104474	-0.00295702	0.015442	26	0.849627	0.999215	-0.0028891	0.0236775	23	0.903944	0.998787	-0.00093428	0.0220588	26	0.96654	0.922928	-0.00158922	0.0288331	23	0.95652	0.999715
gi_48104663	0.00322219	0.0143472	23	0.824284	0.999215	0.00274305	0.0177855	20	0.878974	0.998787	0.00822693	0.019712	23	0.680288	0.903949	0.00336077	0.0208095	20	0.873318	0.999715
gi_48104680	-0.00279304	0.00477886	28	0.563592	0.999215	-0.000711279	0.00663546	25	0.915491	0.998787	-0.00390565	0.00670277	28	0.564764	0.903949	0.000464501	0.00810124	25	0.954733	0.999715
gi_48105655	0.0107689	0.015286	28	0.486944	0.999215	0.000195024	0.0182349	25	0.991552	0.998787	0.0216312	0.0218827	28	0.331369	0.903949	-0.00137425	0.0219978	25	0.950684	0.999715
gi_48105889	-0.00383659	0.0146878	28	0.795843	0.999215	-0.000344328	0.0221348	25	0.987712	0.998787	0.00623141	0.0205617	28	0.764085	0.903949	-0.00495041	0.0270803	25	0.856425	0.999715
gi_48106363	-0.00953785	0.0202661	25	0.641985	0.999215	-0.0256901	0.0349304	23	0.46949	0.998787	-0.0204109	0.027816	25	0.469908	0.903949	-0.0430623	0.0424394	23	0.320815	0.999715
gi_48106841	-0.00422271	0.0141992	13	0.770866	0.999215	0.000175372	0.0205387	12	0.993328	0.998787	-0.00148429	0.0231303	13	0.94981	0.919303	-0.000171725	0.0239483	12	0.994397	0.999715
gi_48107260	-0.0335557	0.017741	20	0.0731403	0.999215	-0.0348408	0.025374	19	0.185712	0.998787	-0.0480408	0.0255571	20	0.0747917	0.903949	-0.0351493	0.0300679	19	0.256862	0.999715
gi_48109165	0.00408095	0.0581077	18	0.944784	0.999215	0.0271744	0.138163	16	0.846552	0.998787	0.0255175	0.0903525	18	0.780842	0.903949	0.0406508	0.183512	16	0.827494	0.999715
gi_48110669	-0.0332238	0.0294907	16	0.276531	0.999215	-0.0110051	0.0404318	13	0.789751	0.998787	-0.0454273	0.0408005	16	0.281985	0.903949	-0.0102479	0.0471727	13	0.831391	0.999715
gi_48120572	-0.059469	0.0258195	15	0.0359968	0.999215	-0.0817192	0.0403431	14	0.0623049	0.998787	-0.0803093	0.0301736	15	0.0177753	0.903949	-0.106327	0.0548241	14	0.0728716	0.999715
gi_48121613	-0.0111289	0.0127848	24	0.392663	0.999215	-0.0358611	0.0226709	20	0.129378	0.998787	-0.0224011	0.0173257	24	0.20834	0.903949	-0.0492364	0.0285688	20	0.100237	0.999715
gi_48125538	-0.00310067	0.0182759	24	0.8667	0.999215	0.0242894	0.0293006	20	0.416904	0.998787	0.00639263	0.0269363	24	0.81442	0.903949	0.0282067	0.0345999	20	0.424546	0.999715
gi_48128110	0.00704949	0.0165154	18	0.674555	0.999215	-0.0308045	0.0289403	16	0.302941	0.998787	-0.000506236	0.027047	18	0.985273	0.923107	-0.0389426	0.0335265	16	0.262454	0.999715
gi_48128966	-0.00261628	0.00956192	28	0.786389	0.999215	-0.00658654	0.0147474	25	0.658992	0.998787	-0.00308901	0.0134896	28	0.82054	0.903949	-0.00644669	0.0180264	25	0.723625	0.999715
gi_48129806	-0.00172426	0.01259	28	0.892046	0.999215	0.00132861	0.0196996	25	0.946765	0.998787	0.00284464	0.0176486	28	0.873107	0.903949	0.00100704	0.024367	25	0.967363	0.999715
gi_48130977	0.0102313	0.00920185	27	0.275995	0.999215	0.0117888	0.0140539	24	0.409843	0.998787	0.0145736	0.0124819	27	0.253187	0.903949	0.0122932	0.0173467	24	0.485352	0.999715
gi_48132928	0.00212774	0.00934486	26	0.821668	0.999215	0.00924873	0.012043	23	0.450315	0.998787	0.013554	0.0138057	26	0.335264	0.903949	0.0108863	0.0143339	23	0.45528	0.999715
gi_48138568	9.58288e-05	0.00642857	28	0.988212	0.999215	-0.00346266	0.00898166	25	0.703109	0.998787	-0.00445055	0.00866447	28	0.611523	0.903949	-0.00318758	0.0109763	25	0.773902	0.999715
gi_48138633	-0.00186969	0.013976	22	0.894793	0.999215	0.0076613	0.0228213	20	0.740588	0.998787	-0.0012929	0.019178	22	0.94686	0.919303	0.0115239	0.0285323	20	0.690579	0.999715
gi_48138794	-0.0122901	0.0143518	16	0.404447	0.999215	-0.00179838	0.0268158	16	0.947362	0.998787	-0.0082151	0.0210081	16	0.700922	0.903949	0.00194473	0.0348448	16	0.956183	0.999715
gi_48138819	0.00300888	0.0109461	28	0.785426	0.999215	0.00136139	0.0165001	25	0.9349	0.998787	0.00756193	0.0149828	28	0.617714	0.903949	0.00243992	0.020054	25	0.904135	0.999715
gi_48139240	0.00283746	0.00599515	28	0.639674	0.999215	0.00718335	0.0091717	25	0.440862	0.998787	0.00551213	0.00837793	28	0.515953	0.903949	0.00853232	0.0112005	25	0.453319	0.999715
gi_48140499	0.00853653	0.00985228	28	0.393607	0.999215	0.0221477	0.0140678	25	0.127978	0.998787	0.0129652	0.0144472	28	0.377147	0.903949	0.020783	0.0176769	25	0.250784	0.999715
gi_48140590	-0.000550626	0.00589327	28	0.926225	0.999215	0.00660738	0.00915951	25	0.477375	0.998787	0.00459537	0.00826734	28	0.582731	0.903949	0.00632195	0.0111805	25	0.576813	0.999715
gi_48141383	-0.00417087	0.00895235	28	0.644894	0.999215	-0.000407596	0.0123489	25	0.973931	0.998787	-0.00424297	0.0125518	28	0.737856	0.903949	-5.43499e-06	0.0150596	25	0.999715	0.999715
gi_48141571	-0.0123973	0.0127408	28	0.338865	0.999215	0.000206552	0.0189001	25	0.991367	0.998787	-0.0134289	0.0179915	28	0.461645	0.903949	0.000949868	0.0228383	25	0.967155	0.999715
gi_48141870	-0.00175476	0.00818507	28	0.8318	0.999215	-0.0081294	0.0129055	25	0.534464	0.998787	-0.00421221	0.0113657	28	0.71372	0.903949	-0.00880164	0.0157669	25	0.58165	0.999715
gi_48142173	-0.0108094	0.0063111	28	0.0978101	0.999215	-0.00951213	0.00967569	25	0.334979	0.998787	-0.0162442	0.00873486	28	0.0734658	0.903949	-0.0104033	0.0118833	25	0.389662	0.999715
gi_48142237	0.001663	0.00846164	28	0.845611	0.999215	0.00379287	0.0128148	25	0.769694	0.998787	0.00431041	0.011858	28	0.71896	0.903949	0.00227933	0.01561	25	0.885078	0.999715
gi_48142798	-0.00987526	0.0176094	26	0.57974	0.999215	-0.0473359	0.026532	23	0.0876068	0.998787	-0.0271645	0.0246384	26	0.280333	0.903949	-0.0571587	0.0322389	23	0.0894784	0.999715
gi_5834928	0.0154916	0.0260977	16	0.561078	0.999215	0.00827625	0.0325957	15	0.803015	0.998787	0.018999	0.0336766	16	0.580469	0.903949	0.0142336	0.0389248	15	0.719717	0.999715
gi_58531215	-0.00962168	0.00858827	28	0.272092	0.999215	-0.0234393	0.0109261	25	0.041836	0.998787	-0.013609	0.012009	28	0.266727	0.903949	-0.0273829	0.0133532	25	0.0509219	0.999715
gi_58585076	-0.00354782	0.0139837	28	0.801572	0.999215	0.00941198	0.0188179	25	0.621335	0.998787	0.00144644	0.0194285	28	0.941182	0.919303	0.0145133	0.0228319	25	0.530775	0.999715
gi_58585086	-0.0391888	0.0207614	28	0.0694875	0.999215	-0.0392381	0.0305353	25	0.210569	0.998787	-0.0588803	0.0284822	28	0.0480653	0.903949	-0.0359551	0.0376599	25	0.348855	0.999715
gi_58585098	-0.00803458	0.056554	28	0.888043	0.999215	-0.0917912	0.0828473	25	0.278427	0.998787	-0.0242196	0.0781846	28	0.759026	0.903949	-0.11355	0.100421	25	0.268897	0.999715
gi_58585104	-0.0245213	0.0295985	28	0.414413	0.999215	-0.0320205	0.0394335	25	0.424448	0.998787	-0.0572998	0.0400661	28	0.163744	0.903949	-0.0276296	0.048294	25	0.572355	0.999715
gi_58585106	0.0061482	0.0285545	20	0.831703	0.999215	0.0574445	0.0406318	16	0.176587	0.998787	0.0191044	0.0400227	20	0.638295	0.903949	0.0688412	0.0471388	16	0.163539	0.999715
gi_58585108	-0.0143628	0.0920429	17	0.877836	0.999215	-0.131008	0.113895	15	0.268048	0.998787	-0.0942047	0.142782	17	0.518234	0.903949	-0.144078	0.133434	15	0.297301	0.999715
gi_58585118	0.00358856	0.0101042	27	0.725234	0.999215	0.0073139	0.0141721	24	0.610524	0.998787	0.00354569	0.0140349	27	0.802465	0.903949	0.0115519	0.0170804	24	0.505299	0.999715
gi_58585122	0.00347474	0.00807243	28	0.670167	0.999215	0.019354	0.0105663	25	0.0789415	0.998787	0.00571612	0.011182	28	0.613225	0.903949	0.025562	0.0127318	25	0.0555954	0.999715
gi_58585124	0.0129331	0.00934694	28	0.177392	0.999215	0.0194399	0.0136604	25	0.167072	0.998787	0.0178039	0.0130257	28	0.182555	0.903949	0.0231936	0.0166542	25	0.175988	0.999715
gi_58585126	0.0143734	0.0145766	27	0.33286	0.999215	0.0278107	0.0198767	25	0.174051	0.998787	0.018572	0.019396	27	0.346803	0.903949	0.033388	0.0243816	25	0.183054	0.999715
gi_58585132	-0.00546976	0.0141889	25	0.70313	0.999215	-0.00840433	0.0192734	23	0.666861	0.998787	-0.00864839	0.0194173	25	0.659867	0.903949	-0.00975512	0.0231576	23	0.677484	0.999715
gi_58585146	-0.000874842	0.00594608	28	0.884084	0.999215	-0.00339659	0.00880165	25	0.702833	0.998787	0.000935155	0.00826203	28	0.91069	0.910528	-0.00359811	0.0107281	25	0.740127	0.999715
gi_58585196	-0.00406744	0.0203649	28	0.843137	0.999215	-0.0260733	0.0273818	25	0.350107	0.998787	-0.0304427	0.0288197	28	0.299852	0.903949	-0.0295296	0.0329196	25	0.378264	0.999715
gi_58585198	-0.00698246	0.00907971	16	0.453086	0.999215	-0.022073	0.0188193	14	0.260409	0.998787	-0.0169388	0.0127611	16	0.203013	0.903949	-0.0297942	0.0243187	14	0.240731	0.999715
gi_58585202	-0.00488722	0.00597717	28	0.420462	0.999215	-0.00301429	0.00897355	25	0.739743	0.998787	-0.00841477	0.00825511	28	0.316768	0.903949	-0.00325884	0.0109452	25	0.768362	0.999715
gi_58585214	-0.00547515	0.00752864	28	0.473114	0.999215	0.00240278	0.011155	25	0.831204	0.998787	-0.00479561	0.0105008	28	0.651417	0.903949	0.00419533	0.0135744	25	0.759835	0.999715
gi_58585246	-0.00699635	0.025618	28	0.786778	0.999215	-0.0241999	0.036137	25	0.509206	0.998787	-0.0108581	0.0350425	28	0.758966	0.903949	-0.0363319	0.0435605	25	0.412149	0.999715
gi_58585250	-0.00453658	0.0103767	28	0.665327	0.999215	-0.0207017	0.0125977	25	0.112844	0.998787	-0.0119014	0.0146481	28	0.423364	0.903949	-0.0273289	0.0155022	25	0.0901389	0.999715
gi_58585252	-0.0207703	0.0547709	18	0.70896	0.999215	-0.0551746	0.173113	15	0.754334	0.998787	-0.0784586	0.101323	18	0.448782	0.903949	-0.0875867	0.210212	15	0.682829	0.999715
gi_60115688	0.000197367	0.0138759	25	0.988764	0.999215	0.00425554	0.0153557	22	0.784267	0.998787	0.00736374	0.0193542	25	0.706808	0.903949	0.0051493	0.018862	22	0.787401	0.999715
gi_62198229	-0.0227438	0.0331114	28	0.497803	0.999215	-0.0100693	0.0507686	25	0.844385	0.998787	-0.0293649	0.0469535	28	0.53677	0.903949	-0.0144557	0.061282	25	0.815441	0.999715
gi_62526112	-0.000152278	0.0045304	28	0.973425	0.999215	0.00216511	0.00668358	25	0.748675	0.998787	-0.000190874	0.00632904	28	0.976155	0.923107	0.0018699	0.00815504	25	0.820506	0.999715
gi_66499088	0.0115958	0.0174116	28	0.510873	0.999215	-0.00386186	0.0270684	25	0.887694	0.998787	0.0136123	0.0245619	28	0.583839	0.903949	-0.00527829	0.033314	25	0.875383	0.999715
gi_66499171	-0.0268328	0.0371342	16	0.480361	0.999215	-0.0159876	0.0417204	15	0.706943	0.998787	-0.0189933	0.0480812	16	0.698041	0.903949	-0.0239669	0.0524782	15	0.65443	0.999715
gi_66499293	-0.00111267	0.00986169	28	0.910973	0.999215	-0.0122157	0.0142987	25	0.40104	0.998787	-0.00576527	0.0145168	28	0.694272	0.903949	-0.0146944	0.0169581	25	0.39445	0.999715
gi_66499360	0.002645	0.00776965	28	0.736076	0.999215	0.0105324	0.0101716	25	0.310362	0.998787	0.00723527	0.0106839	28	0.503827	0.903949	0.014781	0.0122877	25	0.240278	0.999715
gi_66499419	-0.00235492	0.00832141	28	0.779262	0.999215	-0.00271647	0.0138912	25	0.846541	0.998787	-0.00490245	0.0116774	28	0.677819	0.903949	-0.00271063	0.0171014	25	0.875333	0.999715
gi_66499429	0.000633245	0.00762008	27	0.934383	0.999215	-0.000527735	0.0119746	24	0.965212	0.998787	-0.00162012	0.0104478	27	0.877921	0.903949	0.000331959	0.0147174	24	0.982191	0.999715
gi_66499475	0.011551	0.012031	28	0.34522	0.999215	0.0226254	0.0169944	25	0.195089	0.998787	0.0218427	0.0166963	28	0.201433	0.903949	0.0301306	0.0204067	25	0.152294	0.999715
gi_66499585	-0.0363062	0.0291566	25	0.2246	0.999215	0.00456275	0.043943	22	0.918243	0.998787	-0.0278828	0.0444699	25	0.536342	0.903949	0.00717957	0.0510783	22	0.889496	0.999715
gi_66500127	-0.0142094	0.00754251	28	0.0700004	0.999215	-0.0281149	0.0105321	25	0.0131546	0.998787	-0.0270109	0.0104425	28	0.015182	0.903949	-0.0348654	0.0126578	25	0.010801	0.999715
gi_66500170	0.003242	0.0111267	24	0.773271	0.999215	0.00313827	0.0159752	21	0.846149	0.998787	0.0089465	0.0162255	24	0.586467	0.903949	0.00403037	0.019473	21	0.838026	0.999715
gi_66500174	0.00882486	0.0116076	23	0.454819	0.999215	0.00272531	0.0171054	21	0.874936	0.998787	0.00570363	0.0155918	23	0.71785	0.903949	0.000924905	0.0208843	21	0.965094	0.999715
gi_66500205	0.00429073	0.00809933	28	0.600452	0.999215	-0.00120009	0.0110465	25	0.914355	0.998787	0.00211766	0.0111136	28	0.850256	0.903949	-0.00184656	0.0134425	25	0.891841	0.999715
gi_66500213	-0.00502102	0.0208453	17	0.812536	0.999215	-0.0292356	0.0316882	15	0.370817	0.998787	-0.0193679	0.0309982	17	0.540394	0.903949	-0.0374825	0.0367787	15	0.324295	0.999715
gi_66500225	0.00557098	0.011927	28	0.644051	0.999215	0.0168761	0.0169521	25	0.329024	0.998787	0.0148682	0.0164422	28	0.373568	0.903949	0.0231381	0.0205017	25	0.269783	0.999715
gi_66500396	-0.00768856	0.0128287	28	0.553774	0.999215	-0.0131291	0.0198607	25	0.51462	0.998787	-0.00815863	0.0181498	28	0.65652	0.903949	-0.0159492	0.0242582	25	0.516884	0.999715
gi_66500400	-0.0152411	0.0230757	28	0.514341	0.999215	-0.0446608	0.0332244	25	0.19095	0.998787	-0.0275158	0.0318431	28	0.394873	0.903949	-0.0541481	0.0404215	25	0.192431	0.999715
gi_66500427	0.0111198	0.00694134	27	0.120798	0.999215	0.0150383	0.0106328	24	0.170107	0.998787	0.016612	0.00965354	27	0.0967258	0.903949	0.016476	0.0130822	24	0.219989	0.999715
gi_66500885	-0.00452416	0.0100017	26	0.654775	0.999215	-0.00498128	0.0167703	22	0.76923	0.998787	-0.000787906	0.0140997	26	0.955864	0.921562	-0.00775549	0.0213813	22	0.720274	0.999715
gi_66501020	0.000230169	0.00618581	28	0.970582	0.999215	0.000380644	0.00787219	25	0.961819	0.998787	-0.00104105	0.00866153	28	0.905189	0.910366	-0.000523608	0.00960974	25	0.95698	0.999715
gi_66501172	-0.00450451	0.0101441	27	0.660542	0.999215	-0.0051266	0.0147341	23	0.731048	0.998787	-0.00119371	0.0139043	27	0.932217	0.91643	-0.005309	0.0183161	23	0.774525	0.999715
gi_66501507	-1.49699e-05	0.00313487	28	0.996224	0.999215	-0.000356784	0.00461015	25	0.938929	0.998787	-2.73761e-05	0.00438119	28	0.995059	0.924497	-0.000657953	0.0056273	25	0.907856	0.999715
gi_66503776	0.00666065	0.00764775	28	0.391199	0.999215	0.0101124	0.0111752	25	0.374155	0.998787	0.0109876	0.0105231	28	0.305349	0.903949	0.0144514	0.0135289	25	0.295645	0.999715
gi_66503873	0.0149199	0.00782345	21	0.0702831	0.999215	0.00489575	0.0153293	17	0.753336	0.998787	0.0178141	0.0120804	21	0.155149	0.903949	0.00382518	0.0188233	17	0.84138	0.999715
gi_66503969	-0.00634108	0.0237929	15	0.793474	0.999215	-0.029206	0.026268	14	0.284933	0.998787	-0.0258387	0.0285273	15	0.379387	0.903949	-0.0351934	0.0305942	14	0.269279	0.999715
gi_66504157	0.0102105	0.0113926	28	0.377765	0.999215	0.0232815	0.0171609	25	0.187014	0.998787	0.0211104	0.0156808	28	0.189017	0.903949	0.0301653	0.0211562	25	0.166284	0.999715
gi_66504249	0.00293167	0.011567	28	0.801772	0.999215	-0.00216679	0.0150381	25	0.886587	0.998787	0.00144337	0.0163575	28	0.930315	0.91643	-0.00107301	0.0181657	25	0.953368	0.999715
gi_66504263	0.000360118	0.0076866	28	0.962965	0.999215	0.00764498	0.010563	25	0.475939	0.998787	0.00598895	0.0105327	28	0.574158	0.903949	0.0112683	0.0127832	25	0.386449	0.999715
gi_66504343	0.00905798	0.0105177	28	0.396436	0.999215	0.0125603	0.0155559	25	0.427034	0.998787	0.0124613	0.0146861	28	0.403351	0.903949	0.0140592	0.0190096	25	0.466441	0.999715
gi_66504360	0.00635931	0.00857849	28	0.464679	0.999215	-0.0043049	0.012062	25	0.724163	0.998787	0.00780542	0.0119662	28	0.519533	0.903949	-0.00344272	0.014729	25	0.817092	0.999715
gi_66504662	0.00179917	0.0132272	22	0.893042	0.999215	0.000637004	0.0197303	20	0.974564	0.998787	0.00742773	0.0191246	22	0.701463	0.903949	-0.000357227	0.0237269	20	0.988137	0.999715
gi_66504768	0.000318576	0.0134722	16	0.981427	0.999215	0.000277765	0.0190179	14	0.988553	0.998787	-0.00348698	0.0181824	16	0.850329	0.903949	0.00168989	0.0232635	14	0.943119	0.999715
gi_66504786	-0.00781072	0.00823658	28	0.351092	0.999215	-0.0174289	0.0123266	25	0.169719	0.998787	-0.012814	0.0115856	28	0.278127	0.903949	-0.0175539	0.0151445	25	0.25737	0.999715
gi_66505007	0.0018134	0.00418577	28	0.668167	0.999215	0.00154171	0.00666734	25	0.819016	0.998787	0.00475477	0.00582558	28	0.421282	0.903949	0.00116139	0.00814182	25	0.887714	0.999715
gi_66505131	0.00922703	0.0126978	28	0.473463	0.999215	-0.00755572	0.018693	25	0.689503	0.998787	-0.000439513	0.0178881	28	0.980572	0.923107	-0.00608142	0.0227647	25	0.791551	0.999715
gi_66505480	-0.000417698	0.00762473	28	0.956701	0.999215	-0.00469278	0.0101329	25	0.647283	0.998787	-0.00283336	0.0106044	28	0.791284	0.903949	-0.00390065	0.0123934	25	0.755575	0.999715
gi_66505531	-0.000872541	0.0155329	25	0.95565	0.999215	0.00672485	0.0224576	22	0.76741	0.998787	0.00545703	0.0243559	25	0.824536	0.903949	0.00438596	0.0260551	22	0.867858	0.999715
gi_66505914	-0.013637	0.0121894	28	0.272748	0.999215	-0.0171007	0.0184277	25	0.362288	0.998787	-0.0217781	0.0173087	28	0.218705	0.903949	-0.0151653	0.0224393	25	0.505347	0.999715
gi_66505984	0.00446097	0.0150492	28	0.769092	0.999215	0.0172805	0.0199634	25	0.394935	0.998787	0.0126341	0.0211213	28	0.554537	0.903949	0.0170474	0.0243051	25	0.489537	0.999715
gi_66506287	-0.0116191	0.0106877	28	0.286243	0.999215	-0.0123431	0.0164546	25	0.460178	0.998787	-0.011153	0.0152932	28	0.471887	0.903949	-0.0135485	0.02011	25	0.506673	0.999715
gi_66506411	-0.011437	0.0130668	23	0.390474	0.999215	-0.0259749	0.0148143	20	0.0948532	0.998787	-0.011631	0.018396	23	0.533452	0.903949	-0.0332265	0.0184533	20	0.086871	0.999715
gi_66506619	0.014261	0.0120419	15	0.254727	0.999215	0.024473	0.024585	14	0.336417	0.998787	0.0193016	0.0178291	15	0.296087	0.903949	0.0320993	0.0346645	14	0.370133	0.999715
gi_66506623	-0.000270309	0.0265221	18	0.99198	0.999215	-0.0427529	0.0407626	15	0.310864	0.998787	-0.0195168	0.0408351	18	0.638445	0.903949	-0.0529956	0.0479805	15	0.28677	0.999715
gi_66506773	-0.0091267	0.0165399	28	0.585463	0.999215	-0.00959872	0.0199946	25	0.635355	0.998787	-0.00836413	0.0243869	28	0.734178	0.903949	-0.0136658	0.02412	25	0.576053	0.999715
gi_66506786	0.00333816	0.0052901	28	0.533146	0.999215	0.0008349	0.00864063	25	0.923795	0.998787	0.00361962	0.00740231	28	0.62866	0.903949	0.000442879	0.0105288	25	0.966782	0.999715
gi_66506802	-0.0372686	0.0471245	20	0.438307	0.999215	-0.0543636	0.0760364	17	0.484333	0.998787	-0.0651142	0.0671723	20	0.343943	0.903949	-0.0653488	0.0932923	17	0.493108	0.999715
gi_66506837	-0.0202686	0.0132799	21	0.141865	0.999215	-0.00812144	0.0235525	18	0.734224	0.998787	-0.0262753	0.0193891	21	0.189765	0.903949	-0.00737521	0.0291245	18	0.80296	0.999715
gi_66506853	-0.0399867	0.0208496	18	0.0711349	0.999215	-0.00883227	0.0259743	15	0.738542	0.998787	-0.0362895	0.0319268	18	0.270592	0.903949	-0.0143507	0.0319401	15	0.65964	0.999715
gi_66506923	0.00874087	0.0194333	18	0.658232	0.999215	0.00112789	0.0252217	15	0.964921	0.998787	0.0179739	0.0267727	18	0.510521	0.903949	0.00047552	0.0308408	15	0.987902	0.999715
gi_66507104	-0.0110065	0.0173948	14	0.537097	0.999215	0.00303568	0.0405177	12	0.941511	0.998787	-0.00555332	0.026816	14	0.838922	0.903949	0.0149516	0.053593	12	0.785006	0.999715
gi_66507356	-0.0149813	0.0160455	21	0.361083	0.999215	-0.056763	0.0488803	18	0.260703	0.998787	-0.048867	0.0288784	21	0.105401	0.903949	-0.0816093	0.0581127	18	0.177241	0.999715
gi_66507594	0.00473371	0.0048293	28	0.335378	0.999215	0.00998383	0.0076843	25	0.205713	0.998787	0.0063985	0.00674696	28	0.351063	0.903949	0.0138282	0.00933088	25	0.150842	0.999715
gi_66507623	0.00383999	0.00711584	28	0.593711	0.999215	0.0190854	0.00968454	25	0.0599258	0.998787	0.00901012	0.00988791	28	0.369955	0.903949	0.0226024	0.0118515	25	0.0680577	0.999715
gi_66508439	-0.00207954	0.00522965	28	0.693909	0.999215	-0.00157111	0.00751664	25	0.836128	0.998787	-0.0037417	0.00726027	28	0.610342	0.903949	-0.00245764	0.00914386	25	0.790308	0.999715
gi_66508517	-0.00162999	0.0070872	19	0.820557	0.999215	-0.00581701	0.00929609	16	0.540304	0.998787	-0.00435848	0.00934143	19	0.646109	0.903949	-0.00739677	0.0111604	16	0.516913	0.999715
gi_66508914	-0.00442878	0.00731711	28	0.549878	0.999215	0.000134903	0.010637	25	0.989982	0.998787	-0.00278024	0.0102146	28	0.787479	0.903949	-0.000509601	0.0129526	25	0.968929	0.999715
gi_66508940	-0.00311751	0.00617386	28	0.617543	0.999215	-0.0102253	0.00903114	25	0.268282	0.998787	-0.00625902	0.00851782	28	0.468563	0.903949	-0.0132288	0.0109693	25	0.239116	0.999715
gi_66508961	0.00157575	0.00614921	28	0.79963	0.999215	0.0111718	0.0100635	25	0.277508	0.998787	0.00602307	0.00865634	28	0.49229	0.903949	0.0116676	0.0125145	25	0.360083	0.999715
gi_66509032	-0.00835387	0.00943046	28	0.383249	0.999215	0.00158503	0.0130483	25	0.904287	0.998787	-0.0061185	0.0133386	28	0.649985	0.903949	0.00111553	0.0158181	25	0.944339	0.999715
gi_66509333	0.023696	0.011263	20	0.0482412	0.999215	0.0401168	0.0146544	17	0.0140298	0.998787	0.031808	0.0159137	20	0.0594073	0.903949	0.0482935	0.0178532	17	0.0150166	0.999715
gi_66509421	0.0162811	0.0262282	20	0.541777	0.999215	0.0414887	0.0305891	17	0.192738	0.998787	0.033824	0.0398402	20	0.405934	0.903949	0.0460196	0.0362224	17	0.221028	0.999715
gi_66509459	-0.00329439	0.0162789	19	0.841777	0.999215	0.00652129	0.0215159	18	0.765295	0.998787	-0.00199365	0.0231635	19	0.932312	0.91643	0.00825035	0.0258589	18	0.753359	0.999715
gi_66509518	0.0069074	0.00795228	28	0.392447	0.999215	0.0160241	0.0116957	25	0.182838	0.998787	0.0140496	0.0112271	28	0.221143	0.903949	0.0170566	0.0143638	25	0.246203	0.999715
gi_66509654	-0.0129418	0.0119273	27	0.28749	0.999215	0.00122655	0.0188391	24	0.948629	0.998787	-0.0133547	0.017078	27	0.441028	0.903949	0.000743889	0.0227641	24	0.974201	0.999715
gi_66509714	-0.0190214	0.00953149	18	0.0613337	0.999215	-0.0192272	0.0158226	15	0.243079	0.998787	-0.025179	0.0141633	18	0.0923409	0.903949	-0.0238182	0.0190634	15	0.230658	0.999715
gi_66509769	-0.0139689	0.0120646	28	0.256707	0.999215	-0.0272034	0.017863	25	0.140336	0.998787	-0.0224633	0.0167419	28	0.190461	0.903949	-0.034298	0.0215377	25	0.123847	0.999715
gi_66509780	-0.0179493	0.0227445	28	0.436643	0.999215	-0.0455398	0.0331609	25	0.181852	0.998787	-0.0308823	0.0313804	28	0.333481	0.903949	-0.0566479	0.040327	25	0.17241	0.999715
gi_66510064	-0.00246004	0.00717301	28	0.734192	0.999215	1.81808e-05	0.0108434	25	0.998676	0.998787	-0.00400035	0.0100868	28	0.694673	0.903949	0.000608541	0.0132393	25	0.963704	0.999715
gi_66510285	0.00695011	0.0196543	17	0.727972	0.999215	0.0251478	0.0241101	15	0.31345	0.998787	0.0147676	0.0296938	17	0.625328	0.903949	0.0298121	0.0282294	15	0.307652	0.999715
gi_66510403	0.0107337	0.0198119	21	0.593673	0.999215	0.0472585	0.0312515	19	0.146939	0.998787	0.0151697	0.0273715	21	0.585284	0.903949	0.0633232	0.0385377	19	0.116798	0.999715
gi_66510482	-0.0268199	0.0245637	28	0.284206	0.999215	-0.0506515	0.0356423	25	0.167641	0.998787	-0.0413651	0.0338729	28	0.232198	0.903949	-0.0607165	0.0434248	25	0.174336	0.999715
gi_66510555	-0.00675417	0.0075516	28	0.378731	0.999215	-0.00214605	0.0121864	25	0.861633	0.998787	-0.00329996	0.0106115	28	0.758121	0.903949	-0.00210879	0.0148722	25	0.888379	0.999715
gi_66510566	-0.0090475	0.0200786	24	0.65632	0.999215	-0.0200696	0.03177	21	0.53439	0.998787	-0.0070788	0.0264934	24	0.791605	0.903949	-0.0226968	0.0386445	21	0.563249	0.999715
gi_66510581	0.000996899	0.0104926	23	0.92513	0.999215	-0.000150999	0.0146929	20	0.991902	0.998787	-0.0101706	0.0143745	23	0.486338	0.903949	-0.000555782	0.0175569	20	0.97506	0.999715
gi_66510594	0.00621852	0.0104378	26	0.556479	0.999215	0.0123473	0.0149407	22	0.417441	0.998787	0.00835357	0.0148116	26	0.577594	0.903949	0.0177686	0.018524	22	0.347872	0.999715
gi_66510755	-0.00953762	0.0145726	18	0.521071	0.999215	-0.0100291	0.0148318	14	0.509938	0.998787	-0.022344	0.0214932	18	0.312298	0.903949	-0.0118739	0.0173027	14	0.503768	0.999715
gi_66511001	0.00666442	0.00664152	28	0.324238	0.999215	0.0127125	0.00873834	25	0.158166	0.998787	0.00847394	0.00921229	28	0.365507	0.903949	0.0148759	0.0107062	25	0.176945	0.999715
gi_66511337	0.0169086	0.0180196	15	0.362934	0.999215	0.0349538	0.0333301	12	0.314972	0.998787	0.0312496	0.027452	15	0.272835	0.903949	0.0368691	0.0410379	12	0.386635	0.999715
gi_66512039	0.00509081	0.00847331	28	0.552803	0.999215	0.0190534	0.0127878	25	0.148741	0.998787	0.0132762	0.0115516	28	0.260157	0.903949	0.0214051	0.0156916	25	0.184689	0.999715
gi_66512107	-0.00298248	0.00393604	28	0.45494	0.999215	0.00212082	0.00580929	25	0.718127	0.998787	-0.00332215	0.00546487	28	0.548147	0.903949	0.00247023	0.00709358	25	0.73058	0.999715
gi_66512137	-0.022449	0.0110365	27	0.0518766	0.999215	-0.0260752	0.0166956	24	0.131427	0.998787	-0.0350696	0.0151812	27	0.0287641	0.903949	-0.0268235	0.0204142	24	0.201279	0.999715
gi_66512307	-0.0179968	0.0105214	27	0.0986432	0.999215	-0.0228525	0.0158163	24	0.161425	0.998787	-0.0249534	0.0144769	27	0.096202	0.903949	-0.0237367	0.0192462	24	0.229401	0.999715
gi_66512625	-0.00592375	0.00445266	28	0.194126	0.999215	0.000689548	0.00654727	25	0.916964	0.998787	-0.00477131	0.00635401	28	0.458969	0.903949	-0.000464405	0.00797366	25	0.954019	0.999715
gi_66512737	0.00309938	0.00592736	28	0.605162	0.999215	0.00930873	0.00854293	25	0.286264	0.998787	0.00607402	0.00819831	28	0.46493	0.903949	0.0132565	0.0103114	25	0.210359	0.999715
gi_66512785	-0.00607969	0.0228395	15	0.793716	0.999215	0.0103169	0.0250802	13	0.687511	0.998787	-0.0179256	0.0297751	15	0.556144	0.903949	0.0125621	0.029582	13	0.678034	0.999715
gi_66512792	-0.000256704	0.00606158	28	0.966521	0.999215	-0.00108625	0.00946296	25	0.909529	0.998787	-0.000938966	0.0082938	28	0.91067	0.910528	-0.0019279	0.0115184	25	0.86842	0.999715
gi_66512834	0.0208151	0.0269766	19	0.449844	0.999215	0.00922235	0.0510977	18	0.858789	0.998787	0.00730979	0.037029	19	0.845605	0.903949	0.0124008	0.0682494	18	0.85785	0.999715
gi_66512838	0.0273085	0.0112882	26	0.0228517	0.999215	0.0173552	0.0132042	24	0.201146	0.998787	0.0316004	0.017099	26	0.0759956	0.903949	0.0200384	0.0157664	24	0.215926	0.999715
gi_66512887	0.0120816	0.00948113	21	0.216486	0.999215	0.0301177	0.0116431	19	0.0180898	0.998787	0.0211315	0.0132048	21	0.124471	0.903949	0.0372026	0.0137471	19	0.0140002	0.999715
gi_66512983	-0.0544354	0.0334716	20	0.119536	0.999215	-0.0762634	0.045765	18	0.112937	0.998787	-0.0897702	0.0449482	20	0.0595925	0.903949	-0.0808151	0.0569275	18	0.172807	0.999715
gi_66512987	-0.00373509	0.0136299	27	0.786142	0.999215	-0.0121658	0.0228536	24	0.599387	0.998787	-0.00842237	0.0190173	27	0.661381	0.903949	-0.0138506	0.0283676	24	0.629802	0.999715
gi_66513092	-0.00100968	0.00776204	28	0.897433	0.999215	-0.0151218	0.00967515	25	0.130636	0.998787	-0.00777131	0.0106737	28	0.472609	0.903949	-0.0168401	0.011898	25	0.169297	0.999715
gi_66513205	0.00657998	0.00905772	26	0.474052	0.999215	0.00373353	0.0137549	23	0.78848	0.998787	0.00829823	0.0130458	26	0.530281	0.903949	0.00120826	0.0167925	23	0.943262	0.999715
gi_66513257	-0.00207516	0.00976105	25	0.833366	0.999215	-0.00421406	0.0137488	22	0.762104	0.998787	-0.00581811	0.0135002	25	0.670187	0.903949	-0.00294275	0.0164532	22	0.859688	0.999715
gi_66513260	-0.0080241	0.00771727	25	0.308404	0.999215	-0.00333459	0.0103147	22	0.749532	0.998787	-0.0115444	0.0102819	25	0.272194	0.903949	-0.00245277	0.0122671	22	0.843358	0.999715
gi_66513481	0.00757138	0.0051435	28	0.152165	0.999215	0.00112981	0.00724356	25	0.877305	0.998787	0.00820784	0.00723796	28	0.266411	0.903949	-0.000491525	0.00886087	25	0.956204	0.999715
gi_66513527	0.00153486	0.00766283	28	0.842695	0.999215	0.0203521	0.0117132	25	0.094598	0.998787	0.00776211	0.0105534	28	0.468148	0.903949	0.0273997	0.0141036	25	0.0633906	0.999715
gi_66513595	-0.000851181	0.0103193	28	0.934848	0.999215	0.00676964	0.0135492	25	0.621702	0.998787	0.00307797	0.0142826	28	0.830935	0.903949	0.00754641	0.0164356	25	0.650094	0.999715
gi_66513627	0.0221581	0.0108781	26	0.051957	0.999215	0.0165985	0.0159038	23	0.307479	0.998787	0.0332754	0.0158411	26	0.0455274	0.903949	0.0171504	0.019132	23	0.379311	0.999715
gi_66513649	-0.00524938	0.00317624	28	0.109563	0.999215	-0.00467728	0.00450297	25	0.308883	0.998787	-0.00766758	0.00436599	28	0.0899875	0.903949	-0.00547463	0.00550167	25	0.329229	0.999715
gi_66513705	0.0101829	0.0116849	24	0.392139	0.999215	0.0208886	0.0175908	22	0.247704	0.998787	0.0141732	0.0156583	24	0.374377	0.903949	0.0235031	0.0223717	22	0.304858	0.999715
gi_66513815	0.00213274	0.0327782	20	0.948768	0.999215	0.0391156	0.0349104	16	0.279056	0.998787	-0.00370848	0.0439325	20	0.933567	0.91643	0.0458521	0.0419919	16	0.291035	0.999715
gi_66513879	-0.0214348	0.0340614	19	0.536647	0.999215	-0.0183401	0.0582514	16	0.756949	0.998787	-0.0302693	0.0489851	19	0.543959	0.903949	-0.0233225	0.07243	16	0.751621	0.999715
gi_66513934	-0.000281405	0.0104168	28	0.97864	0.999215	-0.0135099	0.0136537	25	0.331914	0.998787	-0.00393694	0.0144612	28	0.787434	0.903949	-0.0165572	0.0166549	25	0.329681	0.999715
gi_66514673	0.0141663	0.0322547	27	0.66401	0.999215	-0.0190165	0.052215	23	0.719038	0.998787	0.0199063	0.0451527	27	0.66282	0.903949	-0.026709	0.0636154	23	0.67849	0.999715
gi_66515272	-0.00184149	0.00558228	28	0.743944	0.999215	-0.00181706	0.0084009	25	0.830514	0.998787	-0.00200311	0.00773458	28	0.797545	0.903949	-0.00175481	0.0102316	25	0.865204	0.999715
gi_66515294	0.000909557	0.0067153	26	0.893303	0.999215	0.000518358	0.0101206	23	0.959594	0.998787	0.00115235	0.00981091	26	0.907401	0.910366	0.00192423	0.0123707	23	0.877747	0.999715
gi_66515350	-0.0269535	0.012907	17	0.0521277	0.999215	-0.0286743	0.0138227	15	0.0556647	0.998787	-0.0330671	0.0183468	17	0.0892507	0.903949	-0.0339525	0.0161121	15	0.0523345	0.999715
gi_66515679	0.0147981	0.0177638	25	0.412707	0.999215	0.0167577	0.021541	22	0.444887	0.998787	0.012005	0.0266144	25	0.655825	0.903949	0.020395	0.025177	22	0.426579	0.999715
gi_66515955	0.0382163	0.0236085	22	0.119749	0.999215	0.0360867	0.033304	20	0.291453	0.998787	0.0619871	0.0330118	22	0.07374	0.903949	0.0421099	0.039958	20	0.304516	0.999715
gi_66515987	0.0061586	0.00770753	28	0.430996	0.999215	0.00369761	0.0111841	25	0.743691	0.998787	0.00542423	0.0109643	28	0.624661	0.903949	0.00100517	0.0135372	25	0.9414	0.999715
gi_66516122	0.0144533	0.0132853	28	0.28591	0.999215	0.0201996	0.0195678	25	0.311821	0.998787	0.0285224	0.0181946	28	0.128202	0.903949	0.0244334	0.0238689	25	0.315805	0.999715
gi_66516797	-0.0350724	0.0187526	24	0.0736922	0.999215	-0.0146139	0.0298484	21	0.629489	0.998787	-0.0387119	0.028043	24	0.180172	0.903949	-0.0148666	0.0361323	21	0.684912	0.999715
gi_66516926	0.0267981	0.0330213	21	0.426159	0.999215	0.0256316	0.0473524	19	0.594595	0.998787	0.0410265	0.0460212	21	0.382778	0.903949	0.0249698	0.0578812	19	0.671034	0.999715
gi_66517066	-0.00751083	0.0047793	28	0.127292	0.999215	-0.0113194	0.00711008	25	0.123946	0.998787	-0.00904861	0.00673844	28	0.190111	0.903949	-0.0126645	0.00873337	25	0.159453	0.999715
gi_66517155	-0.0059134	0.00350566	28	0.102751	0.999215	-0.00291118	0.00547553	25	0.599647	0.998787	-0.00635974	0.00494902	28	0.209303	0.903949	-0.0034086	0.00668572	25	0.61464	0.999715
gi_66517287	-0.0112705	0.0088828	28	0.214958	0.999215	-0.0230632	0.0127666	25	0.0828905	0.998787	-0.0215173	0.0120687	28	0.0854499	0.903949	-0.0264939	0.0157739	25	0.105492	0.999715
gi_66517317	0.00214059	0.00760417	28	0.780395	0.999215	-0.00298191	0.0113557	25	0.795018	0.998787	0.00494818	0.0106294	28	0.645162	0.903949	-0.00487546	0.0138052	25	0.726928	0.999715
gi_66517407	0.000835353	0.0189979	24	0.965292	0.999215	0.0366341	0.0376845	21	0.342053	0.998787	0.00498979	0.0267278	24	0.853474	0.903949	0.0450581	0.0495331	21	0.373327	0.999715
gi_66517659	0.00126455	0.00690866	28	0.856087	0.999215	0.000295636	0.0104985	25	0.977758	0.998787	-0.000757913	0.00980994	28	0.938966	0.919303	0.00118814	0.0126592	25	0.925972	0.999715
gi_66517758	0.00440084	0.013884	28	0.753617	0.999215	-0.0143339	0.0194782	25	0.468643	0.998787	-0.0111949	0.0198917	28	0.578054	0.903949	-0.0159611	0.0237279	25	0.507325	0.999715
gi_66517761	-0.00488481	0.00850927	27	0.570681	0.999215	-0.00210189	0.010513	24	0.843218	0.998787	-0.00494636	0.0118427	27	0.679489	0.903949	-0.00343263	0.0127987	24	0.790836	0.999715
gi_66518140	0.00871559	0.00782883	26	0.27578	0.999215	0.00102989	0.0110829	24	0.926733	0.998787	0.0060306	0.0117246	26	0.611349	0.903949	0.00196726	0.0131679	24	0.882488	0.999715
gi_66518223	-0.00476313	0.00812766	27	0.562716	0.999215	-0.0137843	0.0116239	24	0.247285	0.998787	-0.00663935	0.011984	27	0.584127	0.903949	-0.0166875	0.0139598	24	0.243611	0.999715
gi_66518451	0.0123636	0.0126818	28	0.33795	0.999215	0.0239833	0.0187283	25	0.21209	0.998787	0.024811	0.0185259	28	0.191257	0.903949	0.0231585	0.0224862	25	0.312919	0.999715
gi_66518853	-0.00505658	0.00517322	28	0.336715	0.999215	-0.00667408	0.00729175	25	0.368783	0.998787	-0.00751392	0.00716876	28	0.303534	0.903949	-0.00809918	0.00890904	25	0.371981	0.999715
gi_66518963	0.00164436	0.0160444	17	0.919568	0.999215	0.00534474	0.0292584	15	0.8575	0.998787	0.00416196	0.0240808	17	0.864824	0.903949	0.00832509	0.0357999	15	0.819258	0.999715
gi_66519141	-0.0128791	0.0116789	26	0.280233	0.999215	-0.000152661	0.0163077	23	0.992612	0.998787	-0.012065	0.0176132	26	0.499407	0.903949	-0.002293	0.020386	23	0.911419	0.999715
gi_66519157	-0.00158461	0.00653639	27	0.81028	0.999215	0.00264903	0.00983576	24	0.789981	0.998787	-0.00265979	0.00931244	27	0.777352	0.903949	0.00272829	0.0118871	24	0.820412	0.999715
gi_66519233	0.00110187	0.0159497	26	0.945451	0.999215	-0.0131827	0.022929	23	0.570916	0.998787	0.00597562	0.0206172	26	0.77424	0.903949	-0.0178007	0.0279658	23	0.530725	0.999715
gi_66519254	-0.0103032	0.0237732	26	0.668302	0.999215	0.022566	0.035948	25	0.535866	0.998787	0.00536702	0.0352778	26	0.880254	0.903949	0.030384	0.0439699	25	0.495921	0.999715
gi_66519360	-0.00264987	0.0161488	18	0.871488	0.999215	-0.00490499	0.0238787	15	0.840011	0.998787	0.0060416	0.022582	18	0.792095	0.903949	-0.00517078	0.0287997	15	0.859914	0.999715
gi_66519390	0.00270139	0.011628	26	0.81811	0.999215	0.00763329	0.0179806	24	0.674961	0.998787	0.0104402	0.016108	26	0.522579	0.903949	0.00522412	0.0222857	24	0.81665	0.999715
gi_66519835	-0.00914453	0.0100213	28	0.369293	0.999215	0.00416312	0.0149144	25	0.782438	0.998787	-0.00288507	0.0141125	28	0.839494	0.903949	0.00724719	0.0181292	25	0.692734	0.999715
gi_66519842	-0.00712831	0.0145017	28	0.626868	0.999215	0.0136438	0.0192573	25	0.485188	0.998787	-0.00450686	0.0202765	28	0.825717	0.903949	0.0184321	0.0234274	25	0.438809	0.999715
gi_66519888	-0.0206769	0.0135004	22	0.139881	0.999215	-0.0107859	0.0172347	19	0.538876	0.998787	-0.0250008	0.0207213	22	0.240429	0.903949	-0.0108941	0.0207905	19	0.606342	0.999715
gi_66519936	-0.00318551	0.00678182	28	0.642197	0.999215	-0.0110727	0.00994918	25	0.276326	0.998787	-0.00623465	0.00941214	28	0.513128	0.903949	-0.0131157	0.0121352	25	0.290101	0.999715
gi_66520061	0.00396282	0.0174303	19	0.822579	0.999215	0.00217263	0.0223126	16	0.92364	0.998787	0.00213342	0.0238955	19	0.929793	0.91643	-0.00211568	0.0267845	16	0.938021	0.999715
gi_66520175	-0.00416892	0.00698587	28	0.55546	0.999215	-0.00408999	0.010758	25	0.707023	0.998787	-0.00944731	0.010082	28	0.356748	0.903949	-0.00591886	0.0127478	25	0.646447	0.999715
gi_66520179	0.00062262	0.0120713	26	0.959259	0.999215	0.00680187	0.0199952	23	0.736812	0.998787	0.000985074	0.0167702	26	0.953609	0.920758	0.00840943	0.0248278	23	0.737901	0.999715
gi_66520256	-0.00389974	0.01052	28	0.713652	0.999215	-0.0134179	0.0152594	25	0.3876	0.998787	-0.0119383	0.0145486	28	0.418814	0.903949	-0.0159512	0.0186306	25	0.400028	0.999715
gi_66520275	0.0189067	0.0147651	23	0.213134	0.999215	0.0317569	0.0204486	20	0.136102	0.998787	0.0347091	0.0221106	23	0.13012	0.903949	0.0367524	0.0241362	20	0.143487	0.999715
gi_66520497	-0.00488313	0.00679259	28	0.478166	0.999215	-0.0117635	0.0102188	25	0.260557	0.998787	-0.00756526	0.00949412	28	0.432251	0.903949	-0.0168735	0.0122931	25	0.182067	0.999715
gi_66521083	0.0018254	0.00592441	28	0.760276	0.999215	0.00539129	0.0084836	25	0.53088	0.998787	0.00282004	0.00865906	28	0.747091	0.903949	0.00523145	0.0101073	25	0.609293	0.999715
gi_66521121	-0.0112181	0.0144056	24	0.443751	0.999215	-0.0181408	0.0200235	22	0.374763	0.998787	-0.0205043	0.0230549	24	0.382633	0.903949	-0.0223753	0.0233613	22	0.348575	0.999715
gi_66521282	-0.0158132	0.00934802	28	0.101824	0.999215	-0.00948406	0.0143337	25	0.514242	0.998787	-0.0155354	0.0136658	28	0.265252	0.903949	-0.0112788	0.017437	25	0.523634	0.999715
gi_66521356	0.00541153	0.00775596	21	0.493003	0.999215	0.00499286	0.0109159	19	0.652575	0.998787	0.00314464	0.010979	21	0.777361	0.903949	0.00487447	0.0132469	19	0.716962	0.999715
gi_66521433	-0.0249097	0.0249782	28	0.327181	0.999215	-0.0717189	0.0343113	25	0.0469253	0.998787	-0.0485582	0.0341359	28	0.165928	0.903949	-0.0853735	0.0418735	25	0.0521723	0.999715
gi_66521459	-0.000664705	0.00479255	28	0.890684	0.999215	-0.00154804	0.00703393	25	0.827595	0.998787	-0.000180796	0.00667953	28	0.978598	0.923107	-0.000942211	0.00860449	25	0.913678	0.999715
gi_66521713	0.00973024	0.00671181	22	0.161244	0.999215	0.00787763	0.0103604	21	0.455492	0.998787	0.0103971	0.00962449	22	0.291722	0.903949	0.00964048	0.0126837	21	0.455664	0.999715
gi_66521738	-0.00211738	0.00959435	28	0.826935	0.999215	-0.0183374	0.0141286	25	0.206173	0.998787	-0.00923663	0.0134017	28	0.496362	0.903949	-0.0224282	0.0172452	25	0.205274	0.999715
gi_66522056	0.00846664	0.0196399	22	0.670594	0.999215	0.00884874	0.0257199	20	0.734405	0.998787	0.0160373	0.0268968	22	0.557093	0.903949	0.0118999	0.0309368	20	0.704555	0.999715
gi_66522163	-0.0141539	0.0162641	20	0.394486	0.999215	-0.0115903	0.0235332	17	0.62866	0.998787	-0.0162465	0.0235181	20	0.497626	0.903949	-0.0163315	0.0280963	17	0.568688	0.999715
gi_66522232	0.0220556	0.0146844	27	0.14471	0.999215	0.0387034	0.0219172	24	0.0901343	0.998787	0.0368706	0.0209429	27	0.0896428	0.903949	0.0482367	0.026198	24	0.0779814	0.999715
gi_66522335	0.0106996	0.0406655	18	0.795451	0.999215	0.0339137	0.0656912	16	0.612734	0.998787	0.0109255	0.0654234	18	0.869235	0.903949	0.0289756	0.0780777	16	0.715422	0.999715
gi_66522349	-0.011114	0.0078923	27	0.170481	0.999215	-0.00776104	0.0111734	25	0.493711	0.998787	-0.0106187	0.0113121	27	0.356203	0.903949	-0.01165	0.0134041	25	0.393043	0.999715
gi_66522386	-0.0280953	0.0263493	28	0.295412	0.999215	-0.0494558	0.0369792	25	0.193135	0.998787	-0.0414931	0.0364119	28	0.264129	0.903949	-0.0595123	0.0450789	25	0.198735	0.999715
gi_66522467	-0.00369771	0.00857143	28	0.669481	0.999215	0.0107196	0.0128095	25	0.410608	0.998787	-0.000786022	0.0119115	28	0.947856	0.919303	0.0138425	0.0155522	25	0.381914	0.999715
gi_66522931	0.00607986	0.0139004	26	0.665441	0.999215	0.0233977	0.0210315	23	0.277413	0.998787	0.0147813	0.0199765	26	0.46597	0.903949	0.0271958	0.0256454	23	0.299947	0.999715
gi_66523390	-0.0072044	0.00354024	28	0.051417	0.999215	-0.010132	0.00544382	25	0.074517	0.998787	-0.0109501	0.00476543	28	0.0292528	0.903949	-0.0115441	0.00671863	25	0.0981195	0.999715
gi_66523464	-0.00521438	0.00666436	28	0.44053	0.999215	-0.00342504	0.00934771	25	0.717146	0.998787	-0.00193625	0.0093383	28	0.837241	0.903949	-0.00501114	0.0113584	25	0.662872	0.999715
gi_66523907	0.010386	0.0215054	28	0.632888	0.999215	0.0305321	0.0309994	25	0.334099	0.998787	0.0186588	0.0299441	28	0.538248	0.903949	0.0388513	0.0377522	25	0.31328	0.999715
gi_66524108	-0.0255315	0.0121827	24	0.0468336	0.999215	-0.0373055	0.0158512	21	0.0284181	0.998787	-0.0423387	0.0169843	24	0.0199709	0.903949	-0.0438964	0.0188226	21	0.0297288	0.999715
gi_66524128	-0.00341708	0.0091674	27	0.71225	0.999215	0.00801255	0.0140056	24	0.572578	0.998787	-0.0034377	0.0137304	27	0.804196	0.903949	0.010611	0.0167393	24	0.532142	0.999715
gi_66524277	0.012596	0.0314414	19	0.693169	0.999215	0.032052	0.0642182	16	0.624494	0.998787	0.0433669	0.0482713	19	0.380217	0.903949	0.040971	0.078454	16	0.608666	0.999715
gi_66524293	0.005395	0.00955302	25	0.577281	0.999215	0.00783181	0.0129659	22	0.552001	0.998787	0.0114693	0.0133846	25	0.399639	0.903949	0.00795882	0.0155835	22	0.614633	0.999715
gi_66524519	-0.024762	0.0147632	22	0.10764	0.999215	-0.0361517	0.0224275	19	0.123464	0.998787	-0.034267	0.0209298	22	0.115808	0.903949	-0.0391311	0.0273146	19	0.168219	0.999715
gi_66524882	-0.0024126	0.00460387	28	0.604376	0.999215	-0.00355982	0.00735331	25	0.632521	0.998787	-0.00573428	0.00631736	28	0.371782	0.903949	-0.00425833	0.00897469	25	0.639275	0.999715
gi_66524917	0.0230838	0.0117138	26	0.0594973	0.999215	0.0281033	0.0175416	23	0.122782	0.998787	0.0206643	0.0185811	26	0.276266	0.903949	0.0309366	0.02104	23	0.155012	0.999715
gi_66524926	0.000794864	0.00482941	28	0.870451	0.999215	9.78763e-05	0.00520562	25	0.985148	0.998787	0.000831808	0.00675147	28	0.902826	0.910366	-0.000778162	0.00635348	25	0.9035	0.999715
gi_66525165	0.0052612	0.0101425	28	0.608026	0.999215	0.0205465	0.0160183	25	0.211367	0.998787	0.0111911	0.014069	28	0.433046	0.903949	0.0257949	0.0194656	25	0.197104	0.999715
gi_66525285	0.00246988	0.0110941	27	0.825499	0.999215	0.00416463	0.0165026	25	0.802824	0.998787	0.00290237	0.0154888	27	0.85276	0.903949	0.00406149	0.0201243	25	0.841691	0.999715
gi_66525499	0.00858137	0.0121523	28	0.48593	0.999215	-0.0113071	0.0182566	25	0.541295	0.998787	0.00373854	0.0177461	28	0.834672	0.903949	-0.0148373	0.0222755	25	0.511457	0.999715
gi_66525522	0.00320231	0.0161098	27	0.843924	0.999215	-0.00304751	0.0243703	24	0.901525	0.998787	-0.00501915	0.0240333	27	0.83614	0.903949	-0.00649964	0.0290424	24	0.824809	0.999715
gi_66525576	0.00662714	0.00836207	28	0.434719	0.999215	0.0122655	0.0125902	25	0.339285	0.998787	0.012766	0.0115813	28	0.279719	0.903949	0.0134493	0.0153905	25	0.390506	0.999715
gi_66525858	0.00162122	0.00626904	28	0.797829	0.999215	0.00276347	0.00815219	25	0.737452	0.998787	-0.00330136	0.00873852	28	0.708433	0.903949	0.00417603	0.00990416	25	0.676889	0.999715
gi_66525867	-0.00752954	0.00880532	28	0.399747	0.999215	-0.0203096	0.0125472	25	0.11807	0.998787	-0.0104704	0.01232	28	0.402605	0.903949	-0.0233591	0.015358	25	0.140815	0.999715
gi_66525882	-0.0269667	0.0122777	27	0.0368303	0.999215	-0.00942063	0.0212239	24	0.661114	0.998787	-0.0253614	0.0182325	27	0.175583	0.903949	-0.00888072	0.026219	24	0.737771	0.999715
gi_66525886	-0.0077208	0.0138968	20	0.584658	0.999215	-0.0107655	0.0188581	19	0.57478	0.998787	-0.0129467	0.0186678	20	0.495952	0.903949	-0.0163724	0.0226282	19	0.478161	0.999715
gi_66525954	-0.0158869	0.0111144	27	0.16436	0.999215	-0.0105287	0.018723	24	0.579099	0.998787	-0.0194454	0.0154326	27	0.218443	0.903949	-0.0120207	0.0229162	24	0.604708	0.999715
gi_66526470	0.00559474	0.005465	28	0.314722	0.999215	0.00224146	0.00861966	25	0.796962	0.998787	0.00211334	0.00776423	28	0.787474	0.903949	0.00413569	0.0104841	25	0.696578	0.999715
gi_66526642	-0.00550011	0.0208735	16	0.795531	0.999215	-0.0395047	0.0296636	13	0.20582	0.998787	-0.030464	0.0308869	16	0.338664	0.903949	-0.0496308	0.0342441	13	0.170939	0.999715
gi_66526646	-0.000531439	0.00593796	28	0.929323	0.999215	-0.00631585	0.00835376	25	0.456686	0.998787	-0.00622416	0.00813028	28	0.450348	0.903949	-0.00609194	0.0102096	25	0.55608	0.999715
gi_66529463	-0.0128823	0.00940527	28	0.181668	0.999215	-0.0265315	0.0135796	25	0.0620038	0.998787	-0.0185081	0.0130759	28	0.167967	0.903949	-0.0315404	0.0166899	25	0.0704361	0.999715
gi_66529866	0.0136687	0.013674	21	0.32888	0.999215	0.0337448	0.0148654	18	0.0357268	0.998787	0.0408608	0.0185433	21	0.0388565	0.903949	0.0392481	0.0171637	18	0.0345448	0.999715
gi_66529931	0.00456061	0.00738766	28	0.542007	0.999215	0.00885898	0.0112689	25	0.43917	0.998787	0.00301595	0.0105653	28	0.777394	0.903949	0.0131205	0.0136787	25	0.346649	0.999715
gi_66530010	0.00759154	0.0160804	24	0.64112	0.999215	0.0339257	0.0338603	21	0.327784	0.998787	0.0116832	0.0253109	24	0.648532	0.903949	0.0470104	0.0436283	21	0.29347	0.999715
gi_66530060	-0.00911999	0.0105104	28	0.392928	0.999215	0.00101821	0.0164569	25	0.951157	0.998787	-0.00794601	0.014582	28	0.590125	0.903949	0.0018193	0.0198838	25	0.927827	0.999715
gi_66530147	0.00716293	0.00894637	28	0.430075	0.999215	-0.00283386	0.0111073	25	0.800707	0.998787	0.00762701	0.012724	28	0.553713	0.903949	-0.00541998	0.0137036	25	0.695818	0.999715
gi_66530192	0.00958741	0.00991685	21	0.344657	0.999215	0.00508072	0.0201886	19	0.804004	0.998787	0.00993031	0.0139661	21	0.484891	0.903949	0.0038425	0.0258171	19	0.883252	0.999715
gi_66530240	-0.00895559	0.0167463	19	0.599006	0.999215	-0.0369662	0.0268264	16	0.187177	0.998787	-0.0142129	0.0240346	19	0.561257	0.903949	-0.0443572	0.0327146	16	0.193965	0.999715
gi_66530247	0.00927739	0.0177469	18	0.607515	0.999215	-0.0126307	0.0227103	15	0.586298	0.998787	0.00470259	0.0246224	18	0.850672	0.903949	-0.0140864	0.0264126	15	0.601626	0.999715
gi_66530257	-0.00440419	0.00601501	28	0.470132	0.999215	-0.000677735	0.00859332	25	0.937766	0.998787	-0.00346749	0.00841885	28	0.683569	0.903949	-0.000306813	0.0104721	25	0.976859	0.999715
gi_66530260	-0.00416405	0.00733906	26	0.575322	0.999215	-0.00637684	0.0100099	23	0.53038	0.998787	-0.00543145	0.0106248	26	0.613523	0.903949	-0.00818428	0.0118618	23	0.497117	0.999715
gi_66530284	-0.000995899	0.00623707	25	0.874421	0.999215	-0.00645016	0.0099144	22	0.522052	0.998787	-0.00323201	0.00872751	25	0.71426	0.903949	-0.00826037	0.0120591	22	0.500504	0.999715
gi_66530338	-0.00178396	0.0100492	24	0.860587	0.999215	-0.00965978	0.0103825	21	0.362741	0.998787	0.00131172	0.0135652	24	0.92377	0.915132	-0.0128679	0.0125818	21	0.318068	0.999715
gi_66530377	0.0098789	0.0172068	26	0.570815	0.999215	0.0058692	0.0239181	23	0.808333	0.998787	0.0110289	0.0239119	26	0.648468	0.903949	0.00898129	0.0296709	23	0.764842	0.999715
gi_66530404	0.000788099	0.00881791	26	0.929469	0.999215	0.00613251	0.0145487	23	0.677291	0.998787	0.00288678	0.0124096	26	0.817874	0.903949	0.00656086	0.0177857	23	0.715588	0.999715
gi_66530423	0.00872068	0.0122237	28	0.481488	0.999215	0.00525323	0.0170087	25	0.75999	0.998787	0.00915498	0.0169681	28	0.593778	0.903949	0.00999316	0.020624	25	0.632222	0.999715
gi_66530530	0.00409801	0.00308667	28	0.195017	0.999215	0.00157404	0.00461183	25	0.735726	0.998787	0.00295876	0.00443555	28	0.510196	0.903949	0.00188889	0.00562259	25	0.739714	0.999715
gi_66530537	-0.0158178	0.0124519	21	0.217868	0.999215	-0.00393755	0.0189721	18	0.837915	0.998787	-0.0202187	0.0213625	21	0.35468	0.903949	-0.00773187	0.0220446	18	0.729857	0.999715
gi_66530616	-0.00715894	0.00908041	28	0.437091	0.999215	-0.00474039	0.0121441	25	0.699588	0.998787	-0.0048941	0.0128363	28	0.705881	0.903949	-0.00189947	0.0148548	25	0.899276	0.999715
gi_66530776	-0.00892274	0.0100024	27	0.380244	0.999215	0.0037885	0.0162612	24	0.817754	0.998787	-0.0069076	0.0138828	27	0.622819	0.903949	0.00552308	0.0200882	24	0.785714	0.999715
gi_66530952	-0.0479996	0.0194554	15	0.0261444	0.999215	-0.0207873	0.0271799	11	0.460482	0.998787	-0.0748353	0.0269384	15	0.0140696	0.903949	-0.0255937	0.0315947	11	0.435078	0.999715
gi_66530972	0.00765728	0.0121282	27	0.533113	0.999215	0.0171508	0.0184369	23	0.361906	0.998787	0.00474935	0.0174363	27	0.7874	0.903949	0.0199784	0.0223353	23	0.380333	0.999715
gi_66531196	-0.0063673	0.0187448	15	0.738804	0.999215	0.0320425	0.0375539	13	0.408972	0.998787	0.00468255	0.0265837	15	0.862537	0.903949	0.0416698	0.0516948	13	0.434699	0.999715
gi_66531429	0.00540109	0.00676277	28	0.431216	0.999215	-0.000336866	0.0106088	25	0.974921	0.998787	0.00640975	0.00958585	28	0.509183	0.903949	-0.00143751	0.0129238	25	0.912322	0.999715
gi_66531434	0.00756666	0.00530837	28	0.165089	0.999215	0.00294074	0.00747054	25	0.69718	0.998787	0.00671882	0.00758043	28	0.382985	0.903949	0.00420795	0.00908636	25	0.647294	0.999715
gi_66531474	0.0113022	0.00751604	28	0.143843	0.999215	0.0174945	0.0109313	25	0.122073	0.998787	0.0166067	0.010503	28	0.125079	0.903949	0.0220296	0.0132855	25	0.109782	0.999715
gi_66531601	0.0243134	0.0362548	22	0.509438	0.999215	0.0603465	0.0505798	18	0.248321	0.998787	0.0580805	0.0479456	22	0.2386	0.903949	0.0807171	0.0610357	18	0.202574	0.999715
gi_66531681	-0.00241768	0.011479	24	0.834964	0.999215	0.00455544	0.0168564	22	0.789487	0.998787	0.0037645	0.0158593	24	0.814386	0.903949	0.00390262	0.0206645	22	0.851937	0.999715
gi_66531851	-1.64403e-05	0.00680049	28	0.998088	0.999215	0.0051827	0.0105591	25	0.627829	0.998787	0.00111934	0.00946124	28	0.906668	0.910366	0.00722924	0.0128774	25	0.57953	0.999715
gi_66532014	0.000619643	0.0464356	17	0.989509	0.999215	-0.0884648	0.100572	15	0.392939	0.998787	-0.0514526	0.0744976	17	0.499101	0.903949	-0.115524	0.12045	15	0.352712	0.999715
gi_66532597	0.000584952	0.00567532	28	0.918643	0.999215	-0.00103243	0.00872136	25	0.906713	0.998787	0.00287439	0.00798628	28	0.72161	0.903949	-0.00182209	0.0106444	25	0.865462	0.999715
gi_66532627	0.00588949	0.018982	20	0.759568	0.999215	-0.0176209	0.0335303	17	0.606009	0.998787	0.0201779	0.0300348	20	0.509387	0.903949	-0.0185796	0.0390954	17	0.640667	0.999715
gi_66532757	-0.00951188	0.00791795	28	0.239696	0.999215	0.00556631	0.0120115	25	0.647076	0.998787	-0.00341626	0.0114938	28	0.768488	0.903949	0.00837753	0.0147581	25	0.575331	0.999715
gi_66532824	0.0512153	0.0197571	24	0.0159819	0.999215	0.0388992	0.0305949	22	0.216855	0.998787	0.0627086	0.0271215	24	0.0296644	0.903949	0.0422909	0.0370613	22	0.266095	0.999715
gi_66533113	0.00722363	0.00533478	28	0.186545	0.999215	0.00611477	0.0070521	25	0.394142	0.998787	0.00947492	0.00746366	28	0.214723	0.903949	0.00775324	0.00860317	25	0.376079	0.999715
gi_66533332	0.00782199	0.00897465	28	0.390858	0.999215	0.00778851	0.0111563	25	0.49154	0.998787	0.00708073	0.0125926	28	0.578391	0.903949	0.00778934	0.0136168	25	0.572405	0.999715
gi_66533395	0.00348741	0.0041611	28	0.409073	0.999215	0.00625273	0.005788	25	0.290324	0.998787	0.00555305	0.00584517	28	0.35023	0.903949	0.00703312	0.00707924	25	0.329993	0.999715
gi_66533950	-0.00617956	0.0144357	27	0.671993	0.999215	-0.00540562	0.0199519	24	0.788759	0.998787	-0.00819078	0.0200183	27	0.685647	0.903949	-0.00346175	0.024115	24	0.887053	0.999715
gi_66534008	0.00950087	0.0191073	22	0.623955	0.999215	0.0237357	0.0232206	21	0.318326	0.998787	0.0206803	0.0245653	22	0.40893	0.903949	0.0294705	0.0281255	21	0.306631	0.999715
gi_66534286	-0.00268465	0.00420076	28	0.52796	0.999215	0.00164519	0.00621227	25	0.793312	0.998787	-0.0021525	0.00585273	28	0.715805	0.903949	0.00222943	0.00756474	25	0.770646	0.999715
gi_66534614	-0.0189919	0.0105741	24	0.0850827	0.999215	-0.0426589	0.0135345	21	0.00481106	0.818758	-0.0337108	0.0138076	24	0.0223759	0.903949	-0.0488629	0.0166153	21	0.00780683	0.999715
gi_66534647	0.00328119	0.0160256	14	0.840717	0.999215	-0.0104187	0.033299	12	0.759739	0.998787	0.00680682	0.0277794	14	0.809988	0.903949	-0.0159133	0.040169	12	0.698941	0.999715
gi_66534655	0.00311471	0.00297812	28	0.304568	0.999215	0.00707863	0.00461792	25	0.137869	0.998787	0.00574949	0.00413228	28	0.175074	0.903949	0.00936551	0.00556853	25	0.105047	0.999715
gi_66534660	0.019458	0.0109618	28	0.0867576	0.999215	0.0234485	0.0161421	25	0.158764	0.998787	0.0253875	0.0153573	28	0.109476	0.903949	0.0305991	0.0195049	25	0.129268	0.999715
gi_66534671	0.00696735	0.00729713	28	0.347846	0.999215	0.0127226	0.0111212	25	0.263462	0.998787	0.0111657	0.0100611	28	0.27653	0.903949	0.0154721	0.0135034	25	0.26273	0.999715
gi_66534750	0.00713528	0.00493868	28	0.15962	0.999215	0.00882329	0.00733918	25	0.240543	0.998787	0.00970219	0.00690888	28	0.171223	0.903949	0.0107444	0.00895982	25	0.241704	0.999715
gi_66534766	-0.000698021	0.0098198	28	0.943837	0.999215	0.00535535	0.0154613	25	0.731962	0.998787	-0.0032748	0.0136326	28	0.811911	0.903949	0.00922977	0.0188482	25	0.628624	0.999715
gi_66535082	0.00766981	0.0117932	28	0.52076	0.999215	0.0123533	0.0173738	25	0.483648	0.998787	0.00564992	0.0163729	28	0.732615	0.903949	0.0187398	0.0210171	25	0.381085	0.999715
gi_66535209	-0.00479425	0.00363113	28	0.19742	0.999215	-0.00374836	0.00583359	25	0.526367	0.998787	-0.00687904	0.00507055	28	0.185726	0.903949	-0.00537725	0.00709625	25	0.455679	0.999715
gi_66535270	-0.0110434	0.0113917	21	0.343368	0.999215	-0.0139077	0.0188445	20	0.46907	0.998787	-0.0260043	0.0167179	21	0.134775	0.903949	-0.0134152	0.0228526	20	0.563751	0.999715
gi_66535330	-0.00288242	0.00975954	28	0.76991	0.999215	0.00502357	0.0136177	25	0.715309	0.998787	0.00283469	0.0135565	28	0.835883	0.903949	0.00518074	0.0166107	25	0.75771	0.999715
gi_66535742	0.00443279	0.00548187	28	0.425546	0.999215	0.000356994	0.00794531	25	0.964519	0.998787	0.00620878	0.0076558	28	0.424212	0.903949	-0.000644596	0.00968051	25	0.94744	0.999715
gi_66535957	-0.00458278	0.00750029	27	0.5463	0.999215	-0.00651447	0.0116882	24	0.582448	0.998787	-0.00790899	0.0104939	27	0.457565	0.903949	-0.00971234	0.0144159	24	0.506925	0.999715
gi_66536233	0.00610408	0.00503784	28	0.235774	0.999215	0.00570845	0.00804815	25	0.484709	0.998787	0.0073645	0.00706086	28	0.305869	0.903949	0.00673261	0.00981213	25	0.498932	0.999715
gi_66536893	0.00161712	0.00967712	27	0.868531	0.999215	-0.00206269	0.0146839	24	0.889459	0.998787	0.0023594	0.0130181	27	0.857533	0.903949	-0.00356539	0.0178697	24	0.843535	0.999715
gi_66537377	-0.0184647	0.0125787	28	0.153269	0.999215	-0.00727805	0.0194163	25	0.71094	0.998787	-0.014338	0.0186301	28	0.447972	0.903949	-0.00942061	0.0231077	25	0.686976	0.999715
gi_66537940	0.00523352	0.00533893	28	0.335354	0.999215	0.0106792	0.00816148	25	0.202611	0.998787	0.0095875	0.00733754	28	0.201967	0.903949	0.0132861	0.00996415	25	0.194425	0.999715
gi_66538420	0.0222492	0.0176009	19	0.221485	0.999215	0.0223882	0.0378063	18	0.561094	0.998787	0.0254699	0.0259093	19	0.337939	0.903949	0.0236982	0.0519654	18	0.653816	0.999715
gi_66538476	0.0100945	0.00675316	28	0.146159	0.999215	0.00612145	0.0108739	25	0.578484	0.998787	0.00930066	0.00963316	28	0.342568	0.903949	0.0090669	0.0131878	25	0.498083	0.999715
gi_66539173	-0.0020822	0.0131867	19	0.876201	0.999215	-0.00202251	0.0162327	18	0.902225	0.998787	-0.00683751	0.0185982	19	0.717203	0.903949	-0.00246411	0.0189705	18	0.898093	0.999715
gi_66540209	0.00953808	0.00792816	28	0.239026	0.999215	0.00692162	0.0113955	25	0.549065	0.998787	0.0109312	0.0111589	28	0.335678	0.903949	0.0100341	0.0138512	25	0.47553	0.999715
gi_66540596	-0.00832687	0.00671121	28	0.224998	0.999215	-0.0101611	0.0104764	25	0.341386	0.998787	-0.00943849	0.00949297	28	0.328611	0.903949	-0.0127546	0.0127809	25	0.327868	0.999715
gi_66540733	-0.00649545	0.015095	17	0.67238	0.999215	-0.0227669	0.0246459	15	0.370233	0.998787	-0.00598011	0.0203339	17	0.772245	0.903949	-0.0269964	0.0301317	15	0.384434	0.999715
gi_66541426	0.00300519	0.00511165	28	0.561304	0.999215	0.00335623	0.00766056	25	0.665064	0.998787	0.00202158	0.0071059	28	0.778127	0.903949	0.00455196	0.00934714	25	0.630509	0.999715
gi_66543659	0.0248429	0.0246002	16	0.327589	0.999215	0.00706259	0.0269019	14	0.796735	0.998787	0.0391251	0.0345297	16	0.273872	0.903949	0.00666446	0.0327425	14	0.84164	0.999715
gi_66543709	0.00457336	0.0207491	17	0.828175	0.999215	-0.00578476	0.024955	16	0.819626	0.998787	0.0138261	0.0268332	17	0.613007	0.903949	-0.00802591	0.0301106	16	0.793222	0.999715
gi_66544546	0.00236572	0.00606766	27	0.699677	0.999215	0.00480137	0.00897117	23	0.597649	0.998787	0.000384899	0.0086453	27	0.964817	0.922928	0.00547216	0.0109748	23	0.62279	0.999715
gi_66544702	0.00469147	0.00718038	28	0.518845	0.999215	0.00333888	0.0116588	25	0.776944	0.998787	0.00282465	0.0102198	28	0.784279	0.903949	0.000810742	0.0144406	25	0.955674	0.999715
gi_66545506	0.008086	0.0118561	28	0.500835	0.999215	0.00684034	0.0183593	25	0.7126	0.998787	0.00948299	0.0174697	28	0.591546	0.903949	0.00795474	0.0224151	25	0.725653	0.999715
gi_66546020	-0.00339879	0.0154978	17	0.829022	0.999215	0.0146742	0.024701	15	0.561317	0.998787	0.00652618	0.0227336	17	0.777527	0.903949	0.0226547	0.0303381	15	0.466763	0.999715
gi_66546392	0.00663965	0.0348606	16	0.851342	0.999215	0.0132282	0.0517552	15	0.801738	0.998787	0.00904568	0.0543457	16	0.869891	0.903949	0.0170062	0.0603374	15	0.781908	0.999715
gi_66546646	-0.00415364	0.00715031	28	0.565953	0.999215	0.00207265	0.0113094	25	0.856066	0.998787	-0.00454927	0.00994919	28	0.651019	0.903949	0.00555867	0.0137348	25	0.689129	0.999715
gi_66546657	-0.00404393	0.00732137	28	0.585094	0.999215	-0.00418735	0.0105587	25	0.695045	0.998787	-0.00528206	0.0101387	28	0.606475	0.903949	-0.00642137	0.0128175	25	0.620765	0.999715
gi_66546729	6.44593e-05	0.00890487	26	0.99428	0.999215	-0.0177969	0.012368	23	0.163635	0.998787	-0.00544765	0.0121832	26	0.658475	0.903949	-0.0234723	0.014799	23	0.126376	0.999715
gi_66546733	0.0125907	0.0235853	23	0.598578	0.999215	0.0184496	0.0354742	21	0.608445	0.998787	0.0233965	0.033292	23	0.489254	0.903949	0.0256297	0.0433754	21	0.560906	0.999715
gi_66546799	0.00705967	0.00746646	28	0.352483	0.999215	0.00803786	0.0114026	25	0.487379	0.998787	0.00823825	0.0104617	28	0.437623	0.903949	0.00778941	0.0139365	25	0.581189	0.999715
gi_66547340	0.00101164	0.00636637	28	0.874886	0.999215	0.00311144	0.0096446	25	0.749674	0.998787	0.00286487	0.00897781	28	0.752015	0.903949	0.00197168	0.0118656	25	0.869361	0.999715
gi_66547365	3.50679e-05	0.0166615	27	0.998336	0.999215	0.000955996	0.026636	24	0.971666	0.998787	0.0075197	0.0236814	27	0.753279	0.903949	-0.00201256	0.0326798	24	0.951404	0.999715
gi_66547438	0.0095961	0.00973628	28	0.332769	0.999215	0.00648867	0.0140021	25	0.647081	0.998787	0.00626361	0.0138126	28	0.653705	0.903949	0.00653775	0.0168836	25	0.701866	0.999715
gi_66547447	0.00703908	0.00708038	28	0.328656	0.999215	0.00250606	0.0109388	25	0.820657	0.998787	0.0046606	0.0100033	28	0.644885	0.903949	0.00436962	0.0133327	25	0.745839	0.999715
gi_66547450	0.00415548	0.00338122	28	0.229305	0.999215	0.00166959	0.00525604	25	0.753388	0.998787	0.00416925	0.00476463	28	0.388996	0.903949	0.0016349	0.00641154	25	0.800814	0.999715
gi_66547453	-0.00791476	0.00979962	25	0.426905	0.999215	-0.00699191	0.0131048	22	0.59901	0.998787	-0.0119164	0.0141761	25	0.408544	0.903949	-0.00920688	0.0155669	22	0.560255	0.999715
gi_66547471	-0.0101656	0.0139428	28	0.472003	0.999215	-0.0219475	0.0188283	25	0.254751	0.998787	-0.0123575	0.0194019	28	0.529348	0.903949	-0.0269137	0.0229015	25	0.250989	0.999715
gi_66547531	0.00756581	0.00810295	28	0.358436	0.999215	0.0114906	0.0122546	25	0.357391	0.998787	0.0134966	0.0114819	28	0.249707	0.903949	0.0116851	0.0150148	25	0.443732	0.999715
gi_66547760	0.00572493	0.00749783	28	0.451525	0.999215	0.0208209	0.0111213	25	0.072928	0.998787	0.0142726	0.0104271	28	0.181945	0.903949	0.0252767	0.0135816	25	0.0745299	0.999715
gi_66548188	-0.00636059	0.00665707	28	0.34752	0.999215	0.00064049	0.00925595	25	0.945383	0.998787	-0.0064115	0.00928164	28	0.495396	0.903949	0.00207357	0.0112644	25	0.855434	0.999715
gi_66548261	-0.00711835	0.0132946	28	0.59658	0.999215	-0.00857102	0.0206831	25	0.682118	0.998787	-0.0023351	0.0184924	28	0.900418	0.910366	-0.010881	0.0252427	25	0.670122	0.999715
gi_66548338	0.014134	0.011339	28	0.222911	0.999215	0.027997	0.016897	25	0.110034	0.998787	0.0196088	0.0158133	28	0.225261	0.903949	0.0336699	0.0206507	25	0.115542	0.999715
gi_66548684	-0.00581352	0.00719653	28	0.426002	0.999215	-0.0175205	0.0099703	25	0.0911135	0.998787	-0.0102048	0.00989638	28	0.31129	0.903949	-0.0209739	0.0121591	25	0.0968793	0.999715
gi_66548968	0.00103281	0.00868258	28	0.906163	0.999215	0.00665348	0.0119734	25	0.583362	0.998787	0.00341262	0.0120616	28	0.77931	0.903949	0.00555397	0.0146212	25	0.70726	0.999715
gi_66549073	-0.0383954	0.0303214	21	0.219279	0.999215	-0.0321833	0.0508711	18	0.534921	0.998787	-0.0517061	0.0428788	21	0.24128	0.903949	-0.0389513	0.0648349	18	0.555479	0.999715
gi_66549222	0.0137621	0.0135418	15	0.325612	0.999215	0.0144109	0.0144013	14	0.33397	0.998787	0.0164649	0.0169986	15	0.348102	0.903949	0.0176512	0.0170144	14	0.317125	0.999715
gi_66549336	0.0042982	0.0132374	18	0.749151	0.999215	0.000357251	0.0256062	14	0.989065	0.998787	0.000913894	0.0180058	18	0.960079	0.922879	-0.00509894	0.0311619	14	0.872363	0.999715
gi_66549728	0.0106134	0.0163701	28	0.522047	0.999215	0.00844253	0.0240148	25	0.728118	0.998787	0.0208005	0.0236609	28	0.386824	0.903949	0.0075819	0.0285792	25	0.792958	0.999715
gi_66549799	-0.00950961	0.03265	23	0.773464	0.999215	-0.0214609	0.0598364	19	0.723804	0.998787	0.00130093	0.048375	23	0.978777	0.923107	-0.0329129	0.0721729	19	0.653539	0.999715
gi_66550393	0.00990483	0.0109289	15	0.379109	0.999215	0.0122904	0.0157959	14	0.449476	0.998787	0.0148971	0.0154348	15	0.34977	0.903949	0.0143313	0.0192714	14	0.469383	0.999715
gi_66550870	0.00323611	0.0106742	22	0.764607	0.999215	0.0171887	0.0174488	20	0.336347	0.998787	0.0136756	0.016062	22	0.403706	0.903949	0.0206378	0.0211261	20	0.340295	0.999715
gi_66550890	-0.0103531	0.00935096	28	0.277644	0.999215	-0.0228771	0.0125889	25	0.0811859	0.998787	-0.0187317	0.0127563	28	0.153136	0.903949	-0.0272746	0.0153427	25	0.0876224	0.999715
gi_66551115	-0.00467606	0.0062077	28	0.457577	0.999215	-0.00447825	0.00985231	25	0.653364	0.998787	-0.00394198	0.00876784	28	0.656463	0.903949	-0.00564086	0.0120232	25	0.643018	0.999715
gi_66551478	-0.00269705	0.0203925	18	0.896248	0.999215	-0.0019342	0.024662	16	0.93846	0.998787	0.000676606	0.0312744	18	0.982978	0.923107	-0.00252561	0.0288863	16	0.931412	0.999715
gi_66551610	0.00356191	0.00918243	18	0.702636	0.999215	0.00354209	0.0136616	14	0.799198	0.998787	0.00408548	0.0123903	18	0.745409	0.903949	0.00444635	0.016715	14	0.794109	0.999715
gi_66551889	0.00644702	0.00975273	28	0.513984	0.999215	0.0220125	0.0139523	25	0.127206	0.998787	0.0140795	0.0133791	28	0.301638	0.903949	0.0234947	0.017215	25	0.18448	0.999715
gi_66551959	0.000305044	0.0102196	28	0.976399	0.999215	0.0127785	0.0139384	25	0.368018	0.998787	0.005018	0.014131	28	0.72517	0.903949	0.01691	0.0167867	25	0.323422	0.999715
gi_66551967	-0.00665634	0.0187344	28	0.725027	0.999215	-0.0318755	0.0270203	25	0.24923	0.998787	-0.0202355	0.0255281	28	0.434632	0.903949	-0.0425334	0.0327452	25	0.205824	0.999715
gi_66552169	0.0064392	0.0100656	18	0.53041	0.999215	0.00851128	0.01179	16	0.480769	0.998787	0.0096921	0.0126581	18	0.453788	0.903949	0.0102764	0.0140275	16	0.474407	0.999715
gi_66552230	0.00622298	0.00755511	25	0.417912	0.999215	0.00853916	0.0110984	22	0.449836	0.998787	0.0111907	0.0109172	25	0.315158	0.903949	0.00765164	0.0133857	22	0.573367	0.999715
gi_66553147	-0.00388544	0.0377851	26	0.918887	0.999215	0.000764701	0.0500163	23	0.987933	0.998787	0.00162032	0.0537189	26	0.976167	0.923107	0.00330189	0.0596864	23	0.956361	0.999715
gi_66553455	0.0113681	0.00905827	28	0.219856	0.999215	0.0190856	0.0136448	25	0.174172	0.998787	0.015602	0.012486	28	0.221805	0.903949	0.0232205	0.0165649	25	0.173272	0.999715
gi_66554156	-0.00266907	0.00909713	28	0.771382	0.999215	-0.0157292	0.0140228	25	0.272654	0.998787	-0.00372283	0.0128155	28	0.773578	0.903949	-0.0199838	0.0170986	25	0.253533	0.999715
gi_66554916	0.00810762	0.00928832	28	0.390151	0.999215	0.0175954	0.0140313	25	0.22144	0.998787	0.0129272	0.0128347	28	0.322461	0.903949	0.0243137	0.016902	25	0.16269	0.999715
gi_66555437	-0.023861	0.0258564	28	0.36398	0.999215	-0.0601547	0.0379333	25	0.125353	0.998787	-0.0435458	0.0354739	28	0.229839	0.903949	-0.0733577	0.0462364	25	0.125177	0.999715
gi_66556180	0.0042796	0.0109555	28	0.699024	0.999215	0.00569193	0.0166948	25	0.735997	0.998787	0.012224	0.0150685	28	0.424078	0.903949	0.00594968	0.0203778	25	0.77272	0.999715
gi_66556287	0.00835978	0.00848421	28	0.332898	0.999215	-0.00640086	0.01307	25	0.628591	0.998787	0.00716178	0.0120097	28	0.555745	0.903949	-0.00753011	0.0159168	25	0.640252	0.999715
gi_66556360	0.0129938	0.0168651	18	0.451025	0.999215	0.0201256	0.0227468	16	0.389386	0.998787	0.0306993	0.0244401	18	0.225136	0.903949	0.0213255	0.0267559	16	0.437097	0.999715
gi_66556661	-0.00180758	0.00550901	28	0.745267	0.999215	0.00109704	0.00797662	25	0.891712	0.998787	0.000513048	0.00769957	28	0.947347	0.919303	0.00349484	0.00972566	25	0.722356	0.999715
gi_66557121	0.0104915	0.0277587	27	0.708421	0.999215	0.0398991	0.0460134	24	0.394464	0.998787	0.0319488	0.0394861	27	0.425522	0.903949	0.042201	0.056413	24	0.461684	0.999715
gi_66557455	0.0008131	0.0081401	27	0.921171	0.999215	0.00994722	0.012921	24	0.448902	0.998787	0.00394855	0.0120119	27	0.744904	0.903949	0.0124966	0.0157916	24	0.436496	0.999715
gi_66557463	0.00774273	0.0140235	23	0.586189	0.999215	-0.0134734	0.019608	20	0.499887	0.998787	0.00364558	0.0208307	23	0.862603	0.903949	-0.0156057	0.0233982	20	0.512418	0.999715
gi_66557640	0.00347744	0.005577	28	0.537981	0.999215	0.00993147	0.00777452	25	0.213184	0.998787	0.00577257	0.00772015	28	0.460858	0.903949	0.0147652	0.00931734	25	0.125604	0.999715
gi_66557660	0.00755359	0.0213547	28	0.726199	0.999215	-0.0116404	0.0296911	25	0.698343	0.998787	-0.0116879	0.029552	28	0.695471	0.903949	-0.00651296	0.0361654	25	0.858535	0.999715
gi_66557932	-0.0182144	0.0231909	23	0.44023	0.999215	-0.0425999	0.0350713	20	0.238641	0.998787	-0.0361397	0.0357096	23	0.322046	0.903949	-0.0500368	0.0411137	20	0.237757	0.999715
gi_66557994	-0.00972399	0.0138282	28	0.487738	0.999215	-0.0326565	0.0187972	25	0.0946398	0.998787	-0.0181195	0.0192948	28	0.355716	0.903949	-0.0369818	0.0230636	25	0.121391	0.999715
gi_66558413	0.00317724	0.0118142	25	0.790187	0.999215	0.0125275	0.015482	22	0.427086	0.998787	0.0114561	0.0166987	25	0.498996	0.903949	0.0132277	0.0188189	22	0.489495	0.999715
gi_66558612	0.00756069	0.0111212	28	0.502187	0.999215	0.00494558	0.0149541	25	0.743614	0.998787	0.0132452	0.0152413	28	0.392218	0.903949	0.00854631	0.0181408	25	0.641647	0.999715
gi_66558822	0.0107789	0.0210537	27	0.612832	0.999215	0.012812	0.031132	23	0.684487	0.998787	0.0101142	0.0310556	27	0.747177	0.903949	0.0119645	0.0365425	23	0.746317	0.999715
gi_66558942	0.00107782	0.00654522	28	0.870385	0.999215	-0.00142913	0.0102071	25	0.889771	0.998787	-0.000936414	0.00918128	28	0.91949	0.91396	-0.0026416	0.0124596	25	0.833816	0.999715
gi_66558956	-0.000433393	0.0174502	28	0.980362	0.999215	-0.00811489	0.0242496	25	0.740688	0.998787	0.00351137	0.024186	28	0.885608	0.905523	-0.0141042	0.0294042	25	0.635633	0.999715
gi_66559141	0.051946	0.0750489	16	0.498758	0.999215	0.0143674	0.180269	13	0.93769	0.998787	0.129367	0.103764	16	0.230436	0.903949	-0.00119692	0.215352	13	0.99565	0.999715
gi_66559145	-0.0148687	0.0262497	23	0.576585	0.999215	-0.0271438	0.0460333	20	0.562025	0.998787	-0.0278749	0.0410464	23	0.503847	0.903949	-0.0330998	0.056748	20	0.566227	0.999715
gi_66559208	-0.00258543	0.0137144	27	0.851879	0.999215	0.0108485	0.0200364	24	0.593197	0.998787	0.00450823	0.019071	27	0.814913	0.903949	0.00903366	0.0246047	24	0.716723	0.999715
gi_66559229	5.23471e-05	0.0116189	28	0.996437	0.999215	0.00454363	0.0150409	25	0.765086	0.998787	0.00292688	0.0161859	28	0.857804	0.903949	0.00580801	0.0183678	25	0.754471	0.999715
gi_66559310	0.00592299	0.00691794	28	0.399168	0.999215	0.0131877	0.00852042	25	0.134244	0.998787	0.0103059	0.00950958	28	0.287725	0.903949	0.0142672	0.010471	25	0.185173	0.999715
gi_66559541	-0.00742318	0.00912952	28	0.423023	0.999215	-0.00161063	0.0125536	25	0.898938	0.998787	-0.0113793	0.0127072	28	0.378154	0.903949	-0.00193569	0.0153057	25	0.900373	0.999715
gi_66560172	-0.00230111	0.00873249	28	0.794086	0.999215	-0.0103831	0.0120847	25	0.398396	0.998787	-0.013154	0.0118666	28	0.277084	0.903949	-0.0147227	0.0146248	25	0.323727	0.999715
gi_66560187	-0.00326046	0.00993581	28	0.745238	0.999215	0.00142913	0.0147309	25	0.923487	0.998787	-0.00408421	0.0137609	28	0.768811	0.903949	0.00547007	0.0178911	25	0.762332	0.999715
gi_66560290	0.013508	0.00736364	28	0.0772386	0.999215	0.0149855	0.0111451	25	0.190832	0.998787	0.0237541	0.00986157	28	0.0228339	0.903949	0.0146049	0.0137385	25	0.297917	0.999715
gi_66561330	0.000744875	0.0119	27	0.95055	0.999215	0.0102479	0.0175207	24	0.564074	0.998787	0.00297476	0.0163655	27	0.857121	0.903949	0.0154761	0.0213284	24	0.475092	0.999715
gi_66562243	0.00451968	0.0140079	26	0.749538	0.999215	-0.0163438	0.020256	23	0.428013	0.998787	-0.00378996	0.0197736	26	0.849492	0.903949	-0.020428	0.0245123	23	0.413202	0.999715
gi_66563109	-0.00187479	0.00856485	15	0.829683	0.999215	-0.0143777	0.0096528	14	0.158541	0.998787	-0.0029108	0.0109039	15	0.793143	0.903949	-0.0185438	0.011344	14	0.124395	0.999715
gi_66563168	-0.00410518	0.00643315	28	0.528574	0.999215	-0.00854778	0.0103741	25	0.417756	0.998787	-0.00730794	0.00900427	28	0.423863	0.903949	-0.00974961	0.0126701	25	0.448809	0.999715
gi_66563290	0.0222975	0.0110826	27	0.0543037	0.999215	0.0444342	0.0192022	24	0.0295444	0.998787	0.0300105	0.0153282	27	0.0606552	0.903949	0.055313	0.0243487	24	0.0323544	0.999715
gi_66563717	-0.00199308	0.0136381	27	0.884897	0.999215	0.00586215	0.018543	24	0.754631	0.998787	0.00222284	0.0185483	27	0.905497	0.910366	0.00732135	0.0225949	24	0.748725	0.999715
gi_66564518	0.023114	0.00936895	28	0.0200025	0.999215	0.0320909	0.0158026	25	0.0530457	0.998787	0.0312489	0.0137925	28	0.0313988	0.903949	0.0363174	0.0194308	25	0.0733731	0.999715
gi_66564615	0.0209957	0.0110483	24	0.0694654	0.999215	0.0223689	0.0191208	21	0.25516	0.998787	0.0286541	0.015843	24	0.0830559	0.903949	0.0242282	0.0240135	21	0.324488	0.999715
gi_66564768	-0.00410992	0.0114975	20	0.724491	0.999215	0.00944428	0.0171029	17	0.587997	0.998787	-0.000541804	0.0150795	20	0.971695	0.923107	0.0136979	0.0215296	17	0.533096	0.999715
gi_66565249	-0.00797121	0.0131137	17	0.55132	0.999215	-0.00246869	0.0170087	14	0.886667	0.998787	0.00306545	0.0198708	17	0.879214	0.903949	-0.00445452	0.0200029	14	0.82699	0.999715
gi_66565444	-0.00224348	0.00677806	28	0.743115	0.999215	-0.00204753	0.0101242	25	0.841365	0.998787	-0.00299741	0.00953995	28	0.755702	0.903949	-0.00307227	0.0123557	25	0.805662	0.999715
gi_66565903	-0.0122882	0.0221883	22	0.585292	0.999215	-0.0147166	0.0318108	21	0.648388	0.998787	-0.0138913	0.0310951	22	0.659433	0.903949	-0.0185571	0.0386082	21	0.635733	0.999715
gi_66565910	-0.0163776	0.0250863	18	0.522105	0.999215	-0.0268737	0.051319	15	0.608166	0.998787	-0.0171121	0.0365547	18	0.645315	0.903949	-0.0363052	0.0679217	15	0.600819	0.999715
gi_66565929	-0.00381056	0.00938853	28	0.68792	0.999215	0.010139	0.012811	25	0.436139	0.998787	0.00151824	0.0129646	28	0.907611	0.910366	0.0107774	0.0156342	25	0.496954	0.999715
gi_66566109	0.00397076	0.0103859	26	0.70533	0.999215	0.0113797	0.0153805	23	0.466858	0.998787	0.00692634	0.014806	26	0.64382	0.903949	0.0115144	0.018492	23	0.539627	0.999715
gi_66566113	-0.00176777	0.0137752	27	0.898839	0.999215	0.0231785	0.0211516	24	0.284031	0.998787	0.0154239	0.0192793	27	0.430681	0.903949	0.0246034	0.0256286	24	0.34663	0.999715
gi_66566441	-0.00572437	0.0208679	17	0.787149	0.999215	-0.0412816	0.0282821	15	0.165015	0.998787	-0.0277448	0.0309661	17	0.382779	0.903949	-0.0504038	0.0328688	15	0.145976	0.999715
gi_74271822	0.000923501	0.00971701	28	0.92496	0.999215	0.00234645	0.0127739	25	0.855738	0.998787	0.00976344	0.0134736	28	0.474688	0.903949	-0.00015037	0.0155371	25	0.992355	0.999715
gi_94158657	-0.00764483	0.0129217	28	0.558849	0.999215	0.010704	0.0182302	25	0.562363	0.998787	-0.00074293	0.0179352	28	0.967253	0.922928	0.0140528	0.0221788	25	0.532088	0.999715
gi_94158668	0.00498047	0.0162657	28	0.761722	0.999215	0.0302504	0.0243869	25	0.22633	0.998787	0.0305884	0.0214905	28	0.165683	0.903949	0.0398185	0.029645	25	0.191282	0.999715
gi_94158709	0.00668334	0.0112367	28	0.556769	0.999215	0.0212195	0.0164055	25	0.207683	0.998787	0.0184284	0.0155142	28	0.244877	0.903949	0.0293612	0.0199206	25	0.152987	0.999715
gi_94158718	0.000299567	0.0109433	28	0.978355	0.999215	0.0211666	0.0159121	25	0.195455	0.998787	0.0111296	0.0150342	28	0.465293	0.903949	0.0289785	0.0192544	25	0.144845	0.999715
gi_94158813	0.047149	0.0504826	25	0.359255	0.999215	0.0260282	0.100813	22	0.798666	0.998787	0.059623	0.0726114	25	0.419337	0.903949	0.0495815	0.130758	22	0.708186	0.999715
gi_94158822	-0.00654108	0.0214535	28	0.7627	0.999215	0.00631045	0.0292482	25	0.830929	0.998787	-0.0153602	0.0295975	28	0.607859	0.903949	0.0133374	0.0354608	25	0.710003	0.999715
gi_94400883	0.00312373	0.0071587	28	0.665926	0.999215	-0.00801821	0.0113468	25	0.48632	0.998787	0.000121378	0.0101161	28	0.990512	0.924497	-0.0096792	0.0138279	25	0.490406	0.999715
gi_94400893	-0.023389	0.0282446	28	0.414623	0.999215	-0.0603122	0.0403726	25	0.14772	0.998787	-0.0395533	0.038986	28	0.319006	0.903949	-0.073437	0.0491745	25	0.147848	0.999715
gi_94400899	-0.0251839	0.0281043	28	0.377846	0.999215	-0.0641286	0.0377525	25	0.101797	0.998787	-0.0400731	0.0387878	28	0.310382	0.903949	-0.0800599	0.0458852	25	0.0933048	0.999715
gi_94400901	0.0104716	0.0187317	28	0.580586	0.999215	0.0262763	0.0291393	25	0.375797	0.998787	0.0150669	0.0260071	28	0.566994	0.903949	0.0369598	0.0350486	25	0.301725	0.999715

## Sheet: GF-Y3-F0
Protein GI	R24 Value	R24 SE	R24 DF	R24 p-value	R24 q-value	R48 Value	R48 SE	R48 DF	R48 p-value	R48 q-value	U24 Value	U24 SE	U24 DF	U24 p-value	U24 q-value	U48 Value	U48 SE	U48 DF	U48 p-value	U48 q-value
GB10337.PA	0.0610172	0.0246783	10	0.0329632	0.176975	-0.774701	0.302913	8	0.0337782	0.897516	0.141323	0.0396444	10	0.00514025	0.22496	-0.772025	0.402191	8	0.0911792	0.947499
GB10695.PA	0.041887	0.0423131	11	0.343485	0.442581	-0.594372	0.519252	9	0.281874	0.986771	0.0349226	0.0782693	11	0.664119	0.593204	-1.31206	0.456655	9	0.0183806	0.913613
GB11814.PA	0.0819631	0.0312228	11	0.0236126	0.167009	0.179377	0.516331	9	0.736272	0.986771	0.115114	0.0618067	11	0.0894403	0.315157	-0.313034	0.611808	9	0.62121	0.999719
GB12364.PA	-0.0197316	0.00919321	11	0.0549973	0.212469	0.015311	0.150445	9	0.92117	0.986771	-0.0313774	0.0170966	11	0.0936203	0.315157	0.263324	0.15263	9	0.118565	0.947499
GB12700.PA	0.0355695	0.023168	11	0.152961	0.31857	-0.298782	0.321067	9	0.376352	0.986771	0.057073	0.0424431	11	0.205795	0.440934	-0.441955	0.360596	9	0.251444	0.947499
GB12951.PA	0.0447158	0.0121091	11	0.00354617	0.131885	0.168765	0.242675	9	0.504339	0.986771	0.0732081	0.0238779	11	0.0107376	0.22496	-0.251863	0.275314	9	0.38414	0.957206
GB14612.PA	0.0977028	0.0463445	11	0.0587616	0.212469	-0.61391	0.615	9	0.344249	0.986771	0.172725	0.0736661	11	0.0388485	0.270712	-0.716156	0.710477	9	0.339788	0.957206
GB15102.PA	-0.0771629	0.0326185	11	0.0374405	0.176975	-0.562899	0.462677	9	0.254693	0.986771	-0.112998	0.0602966	11	0.087715	0.315157	-0.0830582	0.597059	9	0.892425	0.999719
GB15172.PA	-0.0181906	0.022222	11	0.430399	0.466456	-0.0773945	0.286359	9	0.793048	0.986771	-0.0254318	0.0399594	11	0.537508	0.570364	-0.024149	0.336995	9	0.94444	0.999719
GB15431.PA	-0.0171836	0.0474909	11	0.724334	0.569699	-0.403331	0.601364	9	0.519255	0.986771	-0.0283525	0.0957264	11	0.772607	0.611583	-0.220765	0.91362	9	0.814477	0.999719
GB15662.PA	0.0293093	0.0218497	11	0.206827	0.362275	0.387122	0.264298	9	0.177036	0.986771	0.0343372	0.0403403	11	0.412811	0.5382	-0.0355834	0.349173	9	0.921064	0.999719
GB16066.PA	-0.0209453	0.0182954	9	0.281807	0.399226	-0.196946	0.284086	7	0.510487	0.986771	-0.044505	0.0367365	9	0.256564	0.467525	-0.198135	0.415057	7	0.647644	0.999719
GB16211.PA	-0.0189589	0.0096706	11	0.0757536	0.246518	0.130477	0.0903417	9	0.182561	0.986771	-0.0420913	0.0155512	11	0.0204136	0.225053	0.243302	0.0872624	9	0.021117	0.913613
GB16965.PA	-0.0134219	0.0117324	11	0.276904	0.399226	0.0236383	0.17394	9	0.894892	0.986771	-0.0184052	0.0213608	11	0.40728	0.536839	0.209773	0.192076	9	0.303146	0.947499
GB18192.PA	-0.0241183	0.0150889	11	0.138257	0.301684	-0.257706	0.252439	9	0.333975	0.986771	-0.0436106	0.0250566	11	0.109636	0.340479	0.112521	0.403598	9	0.786702	0.999719
gi.110764347.ref.XP_395276.3.	0.0421672	0.0514187	6	0.443524	0.473219	0.67312	0.549011	6	0.266109	0.986771	0.0701169	0.140494	6	0.635495	0.589344	1.0733	0.727677	6	0.190667	0.947499
gi.110764823.ref.XP_396132.3.	-0.00318323	0.0180432	9	0.863868	0.5934	-0.165785	0.277259	6	0.571741	0.986771	0.00955394	0.0306822	9	0.762601	0.61095	-0.828466	0.938583	6	0.411376	0.957206
gi_110748949	0.00452594	0.00925995	11	0.634607	0.553878	0.0561214	0.108456	9	0.617312	0.986771	0.00947254	0.0164721	11	0.576821	0.573488	-0.00728281	0.129284	9	0.956308	0.999719
gi_110749017	0.00483318	0.0155435	11	0.761656	0.578105	0.159062	0.18875	9	0.421219	0.986771	0.00937562	0.0274565	11	0.739182	0.607716	0.0120958	0.233077	9	0.959745	0.999719
gi_110749082	0.0162205	0.0515581	10	0.759527	0.578105	-0.757794	0.779895	8	0.359677	0.986771	0.0673319	0.109833	10	0.553537	0.570364	-1.35393	0.852896	8	0.151072	0.947499
gi_110749515	-0.0256977	0.0185194	10	0.195397	0.354014	-0.559778	0.204421	8	0.0255141	0.897516	-0.0160294	0.0421299	10	0.711549	0.601401	-0.453941	0.339667	8	0.218169	0.947499
gi_110749631	-0.00210417	0.0731542	6	0.977986	0.630747	1.0457	1.028	5	0.355719	0.986771	-0.0650641	0.152248	6	0.684031	0.597747	3.52538	0.795032	5	0.00680104	0.887493
gi_110749634	0.0152648	0.0172208	11	0.394361	0.453732	-0.259628	0.238592	9	0.304802	0.986771	0.0300846	0.0303793	11	0.343312	0.5121	-0.283941	0.281054	9	0.338755	0.957206
gi_110749772	-0.000113765	0.00798746	11	0.988891	0.631722	0.06848	0.12101	9	0.58529	0.986771	-0.00191897	0.0150654	11	0.900941	0.651187	0.158281	0.144934	9	0.303163	0.947499
gi_110749779	-0.0229993	0.0120411	7	0.0977493	0.259913	0.098173	0.14055	5	0.516014	0.986771	-0.0420245	0.0209765	7	0.0851895	0.315157	0.12938	0.151413	5	0.43186	0.957206
gi_110749810	-0.0587142	0.0445713	8	0.224212	0.374169	0.371089	0.625179	7	0.571472	0.986771	-0.127562	0.0726507	8	0.117189	0.346472	0.410401	0.730171	7	0.591608	0.999719
gi_110750119	0.0102774	0.0229443	11	0.662899	0.556699	-0.0586317	0.37184	9	0.87819	0.986771	0.0019226	0.0413188	11	0.963721	0.661723	0.151857	0.46883	9	0.753409	0.999719
gi_110750162	0.00372517	0.0139396	11	0.79423	0.58421	-0.230351	0.16077	9	0.18572	0.986771	0.0148764	0.024796	11	0.560694	0.570364	-0.331772	0.182649	9	0.10268	0.947499
gi_110750754	-0.00799999	0.0206964	11	0.706469	0.562445	0.280501	0.235894	9	0.264828	0.986771	-0.00363981	0.0372238	11	0.923864	0.6537	0.362312	0.274161	9	0.218931	0.947499
gi_110750762	-0.0301664	0.0324602	11	0.37266	0.44801	-0.0392804	0.435527	9	0.930111	0.986771	-0.0370584	0.0583316	11	0.538221	0.570364	-0.10503	0.542981	9	0.850915	0.999719
gi_110750764	-0.00431648	0.0390065	11	0.913879	0.613218	0.180569	0.420534	9	0.677742	0.986771	0.0274741	0.0691042	11	0.69855	0.597754	0.141977	0.523413	9	0.792316	0.999719
gi_110750766	-0.0288851	0.00952022	11	0.0113662	0.143091	-0.108129	0.173095	9	0.547687	0.986771	-0.0526015	0.0169555	11	0.0100622	0.22496	0.0196974	0.216183	9	0.929397	0.999719
gi_110750855	-0.0184497	0.01937	9	0.365726	0.44801	0.378052	0.257842	6	0.192948	0.986771	-0.0458904	0.0373165	9	0.249963	0.467525	0.576012	0.670239	6	0.423114	0.957206
gi_110750879	-0.0137641	0.0170527	11	0.436686	0.469773	-0.458865	0.18507	9	0.035025	0.897516	-0.0142868	0.0305508	11	0.649169	0.589344	-0.24661	0.278012	9	0.398137	0.957206
gi_110750903	-0.0199528	0.00895086	11	0.0475968	0.200556	0.0444982	0.123365	9	0.726643	0.986771	-0.0415847	0.0143762	11	0.0146377	0.22496	0.182756	0.129095	9	0.190533	0.947499
gi_110751110	-0.00551583	0.0349409	9	0.878051	0.596837	-0.0582439	0.247259	7	0.820518	0.986771	-0.0221524	0.0658473	9	0.744264	0.607716	0.363314	0.308696	7	0.277687	0.947499
gi_110751158	-0.0139311	0.011247	11	0.241257	0.377006	-0.0500616	0.159832	9	0.761255	0.986771	-0.0177936	0.0207672	11	0.409825	0.536839	0.0289583	0.191042	9	0.882861	0.999719
gi_110751310	-0.0201395	0.0140008	11	0.178142	0.341006	-0.258898	0.178223	9	0.180274	0.986771	-0.0394259	0.0242449	11	0.132197	0.354741	0.0369329	0.249966	9	0.885796	0.999719
gi_110751318	-0.0239831	0.02262	11	0.311752	0.422711	-0.191866	0.291207	9	0.526479	0.986771	-0.0371987	0.0407898	11	0.381342	0.522516	-0.605621	0.328115	9	0.0980105	0.947499
gi_110751360	0.0143888	0.0108305	11	0.210901	0.362275	-0.125588	0.0958067	9	0.222369	0.986771	0.0341983	0.018848	11	0.0969518	0.315747	0.049525	0.121711	9	0.693584	0.999719
gi_110751363	0.10666	0.0443419	10	0.0369733	0.176975	0.929887	0.468445	8	0.0824018	0.986771	0.226861	0.0773707	10	0.0149859	0.22496	0.492647	0.646665	8	0.468025	0.973715
gi_110754998	-0.00531082	0.0109855	11	0.638265	0.553878	-0.193108	0.138032	9	0.195316	0.986771	-0.00338885	0.0196784	11	0.866399	0.64305	-0.117655	0.173256	9	0.514166	0.98971
gi_110755309	0.031657	0.0476528	6	0.531167	0.522438	0.508911	0.509345	6	0.356299	0.986771	0.133065	0.113621	6	0.285944	0.48191	0.228976	0.769936	6	0.776192	0.999719
gi_110755329	0.0157652	0.034263	11	0.654389	0.554923	0.154663	0.309	9	0.628715	0.986771	0.0630276	0.0687126	11	0.378677	0.522516	0.208632	0.390155	9	0.605785	0.999719
gi_110755382	0.0493493	0.00973059	11	0.000359705	0.0403482	0.119549	0.232762	9	0.619894	0.986771	0.0694136	0.0291913	11	0.0366377	0.270712	-0.20226	0.271258	9	0.474909	0.973715
gi_110755392	-0.0192229	0.0214891	8	0.397146	0.453732	-0.360825	0.178831	7	0.0834141	0.986771	-0.0353349	0.0552891	8	0.540625	0.570364	-0.276405	0.239759	7	0.286818	0.947499
gi_110755553	0.0553724	0.0325053	10	0.119299	0.295789	0.179045	0.571697	8	0.762152	0.986771	0.0637758	0.0575027	10	0.29335	0.489075	-0.439701	0.753826	8	0.575767	0.999719
gi_110755689	-0.0389866	0.0206434	11	0.0855886	0.259913	-0.0525385	0.352915	9	0.884938	0.986771	-0.0614026	0.0360918	11	0.116949	0.346472	0.366185	0.447891	9	0.434709	0.957206
gi_110755762	0.031611	0.0416667	11	0.464	0.487081	0.209537	0.503385	9	0.686974	0.986771	0.0796103	0.0735368	11	0.302151	0.493845	-0.129305	0.623125	9	0.840231	0.999719
gi_110755784	-0.0322627	0.0189447	11	0.116623	0.291933	-0.260526	0.226631	9	0.279954	0.986771	-0.0647194	0.0334272	11	0.078959	0.307377	-0.394669	0.258761	9	0.161542	0.947499
gi_110756003	0.0209732	0.0134895	11	0.148281	0.314315	0.196913	0.17883	9	0.299422	0.986771	0.0110695	0.0270184	11	0.689891	0.597747	0.112077	0.224091	9	0.628975	0.999719
gi_110756013	-0.0112429	0.020523	11	0.594759	0.534655	-0.012244	0.303549	9	0.968706	0.992923	-0.0280897	0.0359155	11	0.45066	0.562966	0.0439042	0.358767	9	0.905291	0.999719
gi_110756063	0.0743304	0.0198151	11	0.00320323	0.131885	0.213716	0.357412	9	0.564612	0.986771	0.120114	0.0375172	11	0.00843124	0.22496	-0.284799	0.417728	9	0.512539	0.98971
gi_110756123	-0.0218572	0.00835694	11	0.0240229	0.167009	-0.0199375	0.113325	9	0.864242	0.986771	-0.0437762	0.0144228	11	0.0113432	0.22496	0.180098	0.105667	9	0.122504	0.947499
gi_110756254	-0.00436264	0.00944031	11	0.652995	0.554923	-0.221643	0.120511	9	0.0990378	0.986771	-0.00259137	0.0169975	11	0.881588	0.64305	-0.0740848	0.153694	9	0.641293	0.999719
gi_110756256	-0.0327596	0.0275547	11	0.259514	0.392796	-0.268783	0.334078	9	0.441811	0.986771	-0.0766708	0.0501605	11	0.154618	0.37332	-0.480143	0.372947	9	0.230064	0.947499
gi_110756296	-0.00830523	0.020794	11	0.697241	0.561593	-0.139352	0.290863	9	0.643295	0.986771	-0.00381795	0.0416941	11	0.928686	0.6537	-0.017834	0.340181	9	0.959335	0.999719
gi_110756506	-0.0236936	0.0243358	8	0.358766	0.44801	0.00434361	0.335959	6	0.990104	0.995867	-0.0146167	0.0493098	8	0.774454	0.611583	-0.0521786	0.453221	6	0.9121	0.999719
gi_110756584	0.149226	0.0426468	6	0.0128403	0.143091	-0.442428	0.476362	4	0.405583	0.986771	0.280432	0.0249862	6	2.98857e-05	0.00826021	-0.395058	0.586805	4	0.537694	0.999719
gi_110756611	0.169392	0.0723114	10	0.0411611	0.184754	-0.136918	0.701139	8	0.850043	0.986771	0.258767	0.1153	10	0.048649	0.273327	-0.361697	0.826536	8	0.673246	0.999719
gi_110756698	-0.0316268	0.0269437	11	0.265261	0.394611	0.0946294	0.332854	9	0.782616	0.986771	-0.0669615	0.0461748	11	0.174919	0.396282	0.384561	0.459394	9	0.424204	0.957206
gi_110756725	0.0414095	0.0364291	10	0.282164	0.399226	-0.263109	0.531622	8	0.633964	0.986771	0.0878865	0.065629	10	0.210167	0.443426	0.223982	0.794725	8	0.785222	0.999719
gi_110756783	-0.0100023	0.0144017	11	0.501759	0.508273	0.191976	0.187616	9	0.332909	0.986771	-0.0201663	0.0254509	11	0.444903	0.561642	0.315945	0.208426	9	0.163859	0.947499
gi_110756933	0.0282349	0.0322655	6	0.415181	0.463892	0.224791	0.691085	4	0.761277	0.986771	0.0335674	0.0673755	6	0.636066	0.589344	0.478877	0.730583	4	0.547948	0.999719
gi_110756942	0.0073958	0.024018	11	0.76389	0.578105	-0.275726	0.40794	9	0.516096	0.986771	0.028748	0.0485152	11	0.56546	0.5704	-0.248704	0.59459	9	0.685548	0.999719
gi_110756965	0.0152054	0.0319321	8	0.64668	0.554923	-1.65507	0.494123	5	0.0203396	0.897516	0.0160349	0.0490174	8	0.751967	0.607716	-1.65063	1.45766	5	0.308839	0.947499
gi_110757390	0.160225	0.0398658	11	0.0020192	0.131418	-0.255456	0.824191	9	0.763657	0.986771	0.273744	0.0770505	11	0.00452983	0.22496	-1.21353	0.881647	9	0.201961	0.947499
gi_110757630	-0.0212713	0.0158268	11	0.206012	0.362275	-0.0248572	0.24868	9	0.92257	0.986771	-0.0166113	0.0299799	11	0.590609	0.573908	-0.090288	0.298733	9	0.76934	0.999719
gi_110757651	-0.00715398	0.00873412	11	0.430127	0.466456	-0.0800066	0.120316	9	0.522742	0.986771	-0.0105298	0.0157357	11	0.517188	0.570364	-0.0490503	0.142418	9	0.738448	0.999719
gi_110757985	0.0153607	0.0260765	10	0.568886	0.528934	-0.532177	0.415492	8	0.236134	0.986771	0.0204011	0.043454	10	0.648791	0.589344	-0.343413	0.642778	8	0.607682	0.999719
gi_110758129	-0.0111387	0.0119896	11	0.372812	0.44801	-0.0201832	0.124991	9	0.875284	0.986771	-0.0123433	0.0217467	11	0.581709	0.573908	0.00201746	0.146684	9	0.989326	0.999719
gi_110758308	0.0713491	0.0223034	11	0.00846932	0.132377	-0.227979	0.38506	9	0.568384	0.986771	0.12753	0.0402131	11	0.00889702	0.22496	-0.579091	0.408061	9	0.189553	0.947499
gi_110758324	-0.014116	0.00961111	11	0.169919	0.335121	-0.143879	0.137314	9	0.322048	0.986771	-0.0154683	0.0186349	11	0.424147	0.541516	-0.186418	0.160527	9	0.275399	0.947499
gi_110758534	-0.0276469	0.0255747	8	0.311194	0.422711	-0.872866	0.905802	6	0.372441	0.986771	-0.058375	0.049715	8	0.274085	0.47347	-1.637	2.0098	6	0.446467	0.957206
gi_110758613	-0.0079425	0.00660099	11	0.254145	0.386918	-0.041171	0.0925998	9	0.6671	0.986771	-0.0139867	0.0118496	11	0.262754	0.467525	0.0961536	0.109918	9	0.404435	0.957206
gi_110758758	0.0234133	0.0210321	11	0.289351	0.404992	-0.273961	0.298285	9	0.382336	0.986771	0.0393542	0.0379293	11	0.321742	0.5096	-0.700934	0.276952	9	0.0321888	0.944666
gi_110758819	0.0278052	0.0138028	11	0.0690696	0.233523	0.239535	0.248697	9	0.360631	0.986771	0.0260424	0.0292419	11	0.392215	0.53161	0.0561388	0.316935	9	0.863328	0.999719
gi_110758823	0.0119821	0.0174394	11	0.506265	0.50977	0.116079	0.26366	9	0.670132	0.986771	0.0187772	0.0313468	11	0.561297	0.570364	-0.0155756	0.315035	9	0.961648	0.999719
gi_110758921	0.11557	0.0537432	9	0.0599971	0.213965	-0.144365	0.92988	8	0.880469	0.986771	0.115938	0.11594	9	0.343443	0.5121	-1.02404	1.00427	8	0.337721	0.957206
gi_110759146	0.172351	0.0553515	10	0.0109901	0.143091	-0.341213	0.958126	8	0.730955	0.986771	0.253196	0.112544	10	0.0482	0.273327	-1.47353	0.939244	8	0.155323	0.947499
gi_110759540	-0.0106982	0.011496	11	0.372032	0.44801	-0.252945	0.135126	9	0.0940097	0.986771	-0.0127627	0.0209005	11	0.553844	0.570364	-0.0654791	0.188683	9	0.736543	0.999719
gi_110759577	0.0258093	0.020765	11	0.239739	0.377006	-0.0667152	0.30513	9	0.831804	0.986771	0.0454433	0.0373238	11	0.248873	0.467525	-0.465753	0.325863	9	0.186698	0.947499
gi_110759591	-0.0697985	0.0229866	10	0.0125375	0.143091	-0.0234574	0.397019	8	0.954334	0.989844	-0.12084	0.0414721	10	0.0154643	0.22496	0.790897	0.453752	8	0.119495	0.947499
gi_110759899	-0.0831031	0.039117	8	0.0663614	0.231692	-0.841569	0.668377	6	0.254754	0.986771	-0.124274	0.0590335	8	0.0683875	0.296915	-0.0103816	1.0036	6	0.992082	0.999719
gi_110760009	0.0202081	0.020444	10	0.346242	0.442581	0.13753	0.22798	9	0.561233	0.986771	0.0309948	0.0512833	10	0.559051	0.570364	-0.0790389	0.238956	9	0.748391	0.999719
gi_110760029	-0.0179458	0.0331161	11	0.598689	0.535603	-0.246143	0.396182	9	0.54982	0.986771	-0.0442482	0.0612905	11	0.485395	0.562966	-0.143174	0.515419	9	0.787455	0.999719
gi_110760062	0.062021	0.151519	6	0.696509	0.561593	-1.07855	1.00769	5	0.333399	0.986771	0.0118744	0.258374	6	0.964835	0.661723	-1.68304	0.572464	5	0.0322569	0.944666
gi_110760095	0.0112309	0.0200448	10	0.587611	0.531391	-0.0619547	0.322826	8	0.852592	0.986771	0.017486	0.0419118	10	0.68534	0.597747	-0.346784	0.42891	8	0.442167	0.957206
gi_110760412	0.137812	0.0497273	10	0.0197412	0.160604	1.39138	0.442499	8	0.0137144	0.794445	0.23471	0.0670172	10	0.00570515	0.22496	1.15566	0.839914	8	0.20613	0.947499
gi_110760701	-0.015354	0.0161496	11	0.36216	0.44801	-0.0198208	0.233003	9	0.93407	0.986771	-0.0275456	0.0287863	11	0.359175	0.521027	0.129293	0.269932	9	0.643374	0.999719
gi_110760871	0.105503	0.0413301	11	0.0268663	0.172583	-0.00431846	0.808178	8	0.995867	0.995867	0.195409	0.0744936	11	0.0236944	0.233892	-1.40211	0.574695	8	0.0405802	0.947499
gi_110761238	-0.0183729	0.0122185	11	0.160819	0.328469	-0.167034	0.236633	9	0.498128	0.986771	-0.0290233	0.023255	11	0.237928	0.467525	0.0108862	0.358055	9	0.976409	0.999719
gi_110761334	0.0246701	0.0332594	11	0.47378	0.488308	0.856457	0.407387	9	0.0648736	0.986771	0.0672866	0.0568637	11	0.261634	0.467525	0.729946	0.553694	9	0.219959	0.947499
gi_110761825	-0.0545074	0.0652555	10	0.423061	0.466456	0.304393	0.858787	8	0.732167	0.986771	-0.0263993	0.12398	10	0.835658	0.631226	1.46817	0.968744	8	0.168104	0.947499
gi_110761827	-0.0165505	0.0221561	11	0.470734	0.488308	-0.538288	0.212326	9	0.0319615	0.897516	-0.00625325	0.0402343	11	0.879305	0.64305	-0.411237	0.288997	9	0.188467	0.947499
gi_110761835	0.0127406	0.0321593	8	0.702336	0.561593	0.222128	0.504246	6	0.674992	0.986771	0.0300988	0.0639177	8	0.650285	0.589344	0.301567	0.540985	6	0.597392	0.999719
gi_110761876	0.284581	0.0826415	6	0.013741	0.143091	-0.288428	4.97294	3	0.957396	0.989844	0.438862	0.137367	6	0.0187221	0.224986	-0.576855	9.94589	3	0.957396	0.999719
gi_110761968	-0.0124453	0.00868044	11	0.179462	0.341026	-0.0117374	0.125036	9	0.927267	0.986771	-0.0102988	0.0168769	11	0.554107	0.570364	0.0781329	0.145194	9	0.603539	0.999719
gi_110762076	-0.0054102	0.0254733	11	0.83569	0.592807	0.336316	0.394245	9	0.415749	0.986771	-0.0189637	0.0442912	11	0.676798	0.597644	-0.217087	0.638675	9	0.741728	0.999719
gi_110762180	-0.0051795	0.00814877	11	0.538025	0.522639	-0.0972181	0.0975145	9	0.344832	0.986771	-0.0132094	0.0140741	11	0.368108	0.521027	0.0163232	0.117581	9	0.892645	0.999719
gi_110762641	0.0869289	0.0494859	9	0.112858	0.285654	0.655166	1.08539	7	0.565135	0.986771	0.102371	0.109261	9	0.373248	0.521027	-0.291595	1.23192	7	0.819668	0.999719
gi_110762877	0.147154	0.0567577	11	0.0250189	0.167009	0.297462	0.84413	9	0.732658	0.986771	0.212864	0.108864	11	0.0764227	0.306126	-0.506092	0.857734	9	0.569684	0.999719
gi_110762902	-0.0161373	0.00727556	11	0.0485336	0.200556	-0.0361321	0.118923	9	0.768167	0.986771	-0.02141	0.0141343	11	0.15803	0.37332	-0.0133412	0.140008	9	0.926173	0.999719
gi_110762983	0.0533483	0.0192795	11	0.0183219	0.153866	-0.147217	0.285155	9	0.618111	0.986771	0.0941448	0.0350469	11	0.0211704	0.225053	-0.390039	0.320639	9	0.254755	0.947499
gi_110763051	0.000465153	0.0113696	11	0.968099	0.629161	0.019345	0.137642	9	0.891324	0.986771	-0.00934351	0.0208132	11	0.662203	0.593204	0.0548457	0.153066	9	0.728369	0.999719
gi_110763102	0.0383491	0.034691	9	0.29764	0.412162	-0.585327	0.408588	7	0.195089	0.986771	0.0670567	0.0556621	9	0.259037	0.467525	-0.900288	0.380232	7	0.0497721	0.947499
gi_110763326	0.0411026	0.0457785	11	0.388491	0.453732	1.02135	0.632148	9	0.14062	0.986771	0.058066	0.081464	11	0.490825	0.562966	-0.877319	0.91737	9	0.363881	0.957206
gi_110763375	-0.0115949	0.0332582	11	0.733946	0.574213	0.512811	0.39764	9	0.229329	0.986771	-0.00568428	0.0629835	11	0.929711	0.6537	0.658385	0.452503	9	0.179647	0.947499
gi_110763383	-0.0274815	0.00760999	11	0.00408868	0.132377	-0.117159	0.122783	9	0.364906	0.986771	-0.0381426	0.0151171	11	0.0283167	0.253215	0.0163871	0.153325	9	0.91723	0.999719
gi_110763386	-0.0145216	0.0107667	11	0.204527	0.362275	0.0130264	0.164552	9	0.938636	0.986771	-0.0202829	0.0199381	11	0.330867	0.5096	0.185245	0.1853	9	0.343572	0.957206
[truncated: 300 more rows]

## Sheet: GF-Y3-F1
Protein GI	R24 Value	R24 SE	R24 DF	R24 p-value	R24 q-value	R48 Value	R48 SE	R48 DF	R48 p-value	R48 q-value	U24 Value	U24 SE	U24 DF	U24 p-value	U24 q-value	U48 Value	U48 SE	U48 DF	U48 p-value	U48 q-value
[truncated: 384 more rows]

[truncated: 2 more sheets: DAM, SIRE]
