# Supplementary material for: A search for protein biomarkers links olfactory signal transduction to social immunity
Source: BMC Genomics. 2015 Feb 8;16(1):63. doi: 10.1186/s12864-014-1193-6 (PMC4342888; doi:10.1186/s12864-014-1193-6)
Supplement: Additional file 3: Table S4. — Ligand binding data. Measured IC50 and calculated dissociation constants (KD) for 29 ligands tested with three OBPs of the honeybee. Values are all expressed in μM. [file 12864_2014_1193_MOESM3_ESM.xlsx]

## Sheet: Ligand binding data
	OBP16		OBP18		OBP21
Ligand	IC50	KD	IC50	KD	IC50	KD
Citral	4.4	2	1.6	0.7	16	27.1
Cinnamaldehyde	20	9.2	3.4	1.5	>20	/
2-Methylcinnamaldehyde	7	3.2	1.2	0.5	18	30.5
2-Methoxycinnamaldehyde	20	9.2	3.8	1.7	20	33.9
Eugenol	>20	/	2.3	1	>20	/
2-Heptanone	18	8.3	2.4	1.1	20	33.9
Homovanillic acid	18	8.3	3.2	1.4	>20	/
Citronellal	3.5	1.6	2.5	1.1	8	13.6
Linalool	18	8.3	3	1.3	>20	/
Benzyl alcohol	9.8	4.5	2.5	1.1	>20	/
2-Phenyl ethanol	>20	/	2.5	1.1	>20	/
2-Phenylethyl acetate	8	3.7	2.5	1.1	18	30.5
3-Methylbutanoic acid	11	5	2.5	1.1	>20	/
Geranylacetone	1.8	0.8	1.8	0.8	1.5	2.5
Coniferyl alcohol	18	8.3	3.6	1.6	>20	/
Homovanillic alcohol	10.5	4.8	2.7	1.2	>20	/
9-Ketodecanoic acid	3.5	1.6	1.5	0.7	4	6.8
Methyl p-hydroxybenzoate	2.5	1.1	1.9	0.8	5	8.5
Methyl palmitate	0.9	0.4	0.2	0.1	>20	/
Ethyl palmitate	1.1	0.5	0.2	0.1	>20	/
Methyl stearate	1	0.5	0.2	0.1	>20	/
Methyl linoleate	2	0.9	0.1	0.04	>20	/
3,7 Dimethyloctanol	0.5	0.2	0.2	0.1	2.2	3.7
Geraniol	1.1	0.5	0.3	0.1	>20	/
Geranyl acetate	0.2	0.1	0.2	0.1	1.8	3.1
Oleamide	1	0.4	0.1	0.1	0.4	0.6
Oleic acid	0.9	0.4	0.1	0.04	0.3	0.4
Dodecanoic acid	0.7	0.3	0.3	0.1	10	16.9
Nonanoic acid	1.1	0.5	0.3	0.1	>20	/
