# Supplementary material for: A search for protein biomarkers links olfactory signal transduction to social immunity
Source: BMC Genomics. 2015 Feb 8;16(1):63. doi: 10.1186/s12864-014-1193-6 (PMC4342888; doi:10.1186/s12864-014-1193-6)
Supplement: Additional file 4: Table S1. — Protein Expression and HB data. Relative ratios for all proteins found in at least 25% of the colonies in one breeding site/generation. Each of the first six tabs represents one generation at one breeding site. Protein accession numbers are listed on the left and block/colony combinations are listed across the top. The last tab contains all HB data. [file 12864_2014_1193_MOESM4_ESM.xlsx]

## Sheet: BL-Y1
Block	33			32			21			7			26			2			17			1			18			30			16			25			27			28			14			20			24
Colony	389	371	382	332	257	384	397	336	55	211	394	374	393	46	383	367	372	395	10	7	72	371	390	381	384	363	7	373	396	370	395	380	233	46	397	336	396	59	331	363	72	371	225	233	332	59	370	225	382
gi_48095204	1	0.831	0.96225	1	0.945	1.1545	1	1.158	0.994	1	0.9066	0.9131	1	1.16425	0.98525	1	1.02833	0.874111	1	0.6764	0.6896	1	0.569667	0.754333	1	0.808	0.885333	1	1.877	1.473	1	0.867714	0.702571	1	1.551	0.89375	1	1.36567	1.43667	1	0.936667	0.843333	1	1.1884	0.9423	1	0.8812	1.1414	1
gi_66531434	1	0.802609	0.783348	1	1.03106	0.887611	1	1.16052	0.992952	1	1.18904	1.12196	1	0.959846	0.960923	1	0.918429	0.887357	1	0.788524	0.824762	1	1.03791	0.891318	1	1.19424	1.191	1	1.54096	1.73791	1	1.17211	0.925778	1	1.77441	1.34041	1	1.15627	1.05895	1	0.928667	0.754333	1	0.78185	0.7501	1	1.56673	1.39282	1
gi_110756613	1	0.668833	0.756214	1	1.0146	0.962075	1	1.15319	0.947417	1	0.982462	0.94759	1	0.922095	0.829476	1	1.27464	0.890417	1	0.668821	0.677359	1	0.680735	0.852676	1	1.19712	1.0651	1	1.41058	1.20806	1	1.03833	0.918111	1	1.92534	1.24886	1	1.33216	23.0187	1	1.291	0.808857	1	1.17011	0.916273	1	0.794765	1.05491	1
gi_66505480	1	0.7412	0.6874	1	0.74825	0.8385	1	0.887	0.9008	1	0.9964	0.8906	1	1.0538	1.2096	1	0.5935	0.5465	1	0.834667	0.822333	1	1.1185	0.826	1	1.183	1.06025	1	1.6125	1.89525	1	1.0315	0.87925	1	1.6324	1.0742	1	0.814	0.796	1	0.706667	0.668333	1	0.897833	0.785833	1	1.57875	1.39575	1
gi_66534750	1	0.7888	0.8264	1	0.879923	1.04838	1	0.896	0.780615	1	2.24867	1.63456	1	1.0704	0.7196	1	1.10813	1.0235	1	0.760714	0.895714	1	1.42167	0.925667	1	1.1383	0.8898	1	1.31121	1.17121	1	1.11017	135.474	1	1.33467	0.907	1	0.948375	0.85825	1	1.10875	0.94375	1	0.669077	0.797538	1	1.07012	1.037	1
gi_110763730	1	0.902389	1.01644	1	0.8648	0.8059	1	0.989667	1.0174	1	1.5004	1.52885	1	0.844333	0.759333	1	1.31289	0.937167	1	0.586923	0.765615	1	1.11383	1.03022	1	0.991187	0.98325	1	1.25244	1.09811	1	0.8984	0.7813	1	1.68644	1.23487	1	0.775263	0.78	1	0.896286	0.817643	1	0.976591	0.784227	1	0.980938	1.07056	1
gi_66513527	1	0.909	0.821889	1	1.25267	90.8759	1	1.0476	0.6974	1	1.38656	1.16844	1	1.23675	0.8685	1	0.945571	0.868	1	0.878846	1.04508	1	1.13409	0.982818	1	1.42645	1.18227	1	1.43509	1.32445	1	1.0236	0.7551	1	1.83573	1.00345	1	1.21071	1.06343	1	0.924364	0.706545	1	0.783429	0.868714	1	1.21513	1.1142	1
gi_62526112	1	1.26433	1.55067	1	0.939	1.07517	1	1.09173	0.837	1	1.0066	0.8908	1	1.56175	1.129	1	1.1475	1.1448	1	0.919143	0.842714	1	0.688733	0.772267	1	0.817375	0.600125	1	1.18789	0.963222	1	0.667571	0.761714	1	1.28475	0.847625	1	1.124	0.867667	1	1.095	1.0209	1	0.778062	0.613313	1	0.822625	0.55425	1
gi_110749017	1	0.866619	0.716429	1	0.956	0.663579	1	0.838308	0.863	1	0.997036	1.04664	1	0.856583	1.00175	1	0.99987	1.16987	1	0.803043	0.914652	1	0.956208	1.12275	1	1.40642	1.28154	1	1.6272	1.39485	1	0.947143	0.816	1	1.82542	1.24192	1	1.16206	0.898	1	0.9122	0.7606	1	0.855565	0.742	1	0.986182	1.25573	1
gi_66507623	1	0.5865	0.61925	1	0.84375	0.926	1	1.056	0.5645	1	1.081	1.27533	1	0.569	0.773	1	0.8035	0.8835	1	0.532	0.829	1	1.17525	0.91525	1	1.225	1.415	1	1.171	1.32825	1	1.101	0.786	1	1.44	1.1505	1	0.733	0.613	1	1.06225	0.9745	1	0.8405	0.973167	1	1.4735	2.154	1
gi_66534660	1	0.9985	0.9085	1	1.814	1.0285	1	0.6785	0.964	1	0.761667	0.822333	1	1.008	1.333	1	0.578667	1.03633	1	0.6925	0.5755	1	1.7315	1.41275	1	1.35	1.445	1	3.833	2.5225	1	0.822	0.309	1	5.23	2.1145	1	0.70725	0.65125	1	0.9474	0.5724	1	0.300889	0.309889	1	0.886667	2.381	1
gi_58585076	1	0.84125	0.594938	1	0.894231	0.506462	1	1.07871	0.906643	1	0.539875	0.901312	1	0.813	0.943875	1	0.765385	1.20754	1	0.633437	1.0665	1	1.88859	0.753882	1	1.5171	1.0775	1	1.7889	1.0402	1	1.37429	0.317	1	1.68646	1.10238	1	1.11992	0.810538	1	1.5345	1.21663	1	0.491053	0.882474	1	0.506769	1.29554	1
gi_58585146	1	0.738059	0.700353	1	0.964586	0.931724	1	0.929128	0.905769	1	1.18912	0.917175	1	0.791786	0.804071	1	0.991158	0.848395	1	0.675952	0.619119	1	0.960486	0.797514	1	1.01424	0.870647	1	1.4344	1.5098	1	1.07761	0.583195	1	1.45688	1.0675	1	0.954517	0.921897	1	0.728147	0.759147	1	0.782625	0.75405	1	1.09181	0.979313	1
gi_110750162	1	0.888667	0.975833	1	1.0746	0.926	1	1.26771	0.938857	1	1.0348	0.8704	1	1.476	0.986333	1	1.0835	1.07583	1	0.766571	0.873429	1	0.661143	0.689429	1	1.20762	0.917875	1	1.423	1.2975	1	1.27267	0.939833	1	1.514	1.09667	1	1.34625	1.20338	1	1.0095	0.8955	1	0.9762	0.7116	1	1.01356	0.845667	1
gi_66521738	1	0.898182	0.852091	1	1.02233	1.02544	1	1.138	1.10056	1	0.648333	0.851143	1	0.821556	0.826222	1	1.33584	1.11805	1	0.601375	0.731125	1	0.480294	0.854647	1	1.35871	0.978286	1	1.32773	1.42009	1	0.9625	0.99875	1	1.21969	1.48969	1	1.15329	1.34171	1	0.876462	63.0397	1	1.14939	0.922609	1	0.919636	0.870182	1
gi_48098039	1	0.7663	0.6739	1	0.842545	1.08327	1	0.9975	0.82025	1	0.790167	0.818833	1	1.0517	0.9657	1	1.11194	1.03611	1	0.783889	0.836333	1	0.8618	0.854	1	1.22167	1.03767	1	1.2276	1.2362	1	0.9583	81.9061	1	1.69433	1.52583	1	1.1715	0.927667	1	0.850375	0.884375	1	0.955	0.959889	1	1.4716	1.1738	1
gi_48100966	1	0.759029	0.695457	1	0.873314	0.9068	1	0.966395	22.1747	1	1.29373	1.00054	1	1.06811	1.09044	1	1.07126	0.8484	1	0.704081	22.6619	1	0.898941	0.796441	1	1.3899	1.0779	1	1.45165	1.41523	1	1.06388	1.01715	1	1.9363	1.42467	1	0.935308	0.797923	1	0.9003	27.6551	1	1.07836	0.835639	1	1.28167	1.1991	1
gi_110775909	1	0.817857	0.983714	1	0.862	0.7849	1	1.032	1.031	1	0.762083	1.01783	1	1.02522	1.09456	1	1.2423	1.0877	1	0.8505	0.756333	1	0.899286	0.907286	1	1.398	1.30157	1	1.46536	1.60145	1	1.161	1.039	1	1.77721	1.27114	1	1.30183	1.03933	1	0.744692	0.719846	1	0.901444	0.725556	1	1.13356	1.13267	1
gi_66510928	1	0.629	0.6355	1	0.750333	0.713	1	1.412	1.18233	1	0.759667	1.01633	1	0.6275	0.625	1	0.862	0.74975	1	0.8115	0.9845	1	1.028	0.940333	1	1.3945	1.218	1	1.35433	1.92	1	0.928333	1.14167	1	2.377	1.3665	1	0.9002	0.9208	1	1.084	0.890333	1	0.915167	0.792667	1	1.075	1.0285	1
gi_48141383	1	0.7317	0.7767	1	0.939545	0.801091	1	0.996267	0.802933	1	1.11485	0.815154	1	1.08333	1.02617	1	0.808833	0.725583	1	0.83	0.862	1	1.00931	0.969538	1	1.12677	1.042	1	1.2292	1.3143	1	0.982769	0.700385	1	1.589	1.17615	1	1.18237	0.929125	1	1.15	0.968125	1	0.799071	0.812357	1	1.17979	1.10329	1
gi_110763826	1	0.702333	0.771333	1	1.6765	1.154	1	0.77925	0.6885	1	1.1133	0.9304	1	0.937	0.8136	1	1.15917	1.02883	1	0.6842	0.755	1	1.3468	1.0694	1	1.087	1.018	1	1.9215	1.31483	1	0.912667	0.812667	1	2.16833	1.72167	1	0.648	0.69875	1	1.028	0.919667	1	0.881	0.665818	1	1.037	1.0695	1
gi_66557640	1	0.7783	0.7218	1	1.204	1.11733	1	1.01513	0.715125	1	1.015	1.0583	1	0.986111	0.831556	1	1.07985	0.909538	1	0.5812	0.7004	1	1.17493	0.932267	1	1.07012	0.878875	1	1.16344	1.11978	1	1.01171	0.738	1	1.39157	0.974357	1	0.9914	0.9181	1	1.05511	0.709333	1	0.792643	0.776071	1	1.0707	1.0662	1
gi_66503776	1	0.82675	0.651667	1	1.12777	0.930846	1	0.916455	0.766364	1	1.07721	1.18489	1	0.8905	0.824071	1	1.1871	1.0236	1	0.7252	0.8615	1	1.25082	1.00055	1	1.2745	1.1096	1	1.92736	1.80364	1	1.01933	0.696556	1	1.53279	1.20393	1	1.01022	1.13256	1	1.04392	0.923167	1	0.790259	0.684556	1	1.464	63.4841	1
gi_110763386	1	0.748222	0.788333	1	0.793333	90.7293	1	0.926333	0.455	1	0.995667	1.09758	1	0.936429	1.035	1	1.093	0.933091	1	0.614091	0.867545	1	0.830286	0.976786	1	1.06625	0.784	1	1.17478	1.24878	1	0.9251	0.5975	1	1.41117	1.214	1	1.0757	0.871	1	1.00525	0.753	1	0.676842	0.802947	1	0.9962	81.8005	1
gi_110767470	1	0.556	0.709571	1	1.97217	1.03217	1	1.06117	0.55825	1	1.313	1.599	1	0.935	0.719833	1	2.15867	1.74822	1	0.568	1.114	1	0.9402	0.8506	1	1.55814	0.973286	1	1.46957	1.26086	1	0.921778	0.252556	1	1.7742	0.873	1	0.9094	0.7476	1	1.5216	0.8438	1	0.6287	0.6417	1	1.1571	1.066	1
gi_66526646	1	0.7895	0.68	1	0.929667	0.860333	1	1.31667	0.954	1	0.967333	0.901667	1	1.03833	0.911333	1	0.909	0.862667	1	0.765	0.801	1	0.909	0.90475	1	1.06275	1.03525	1	1.61775	1.60225	1	1.37	0.674	1	1.906	2.01475	1	1.083	0.959667	1	0.8202	0.865	1	1.01525	0.95225	1	0.917	1.117	1
gi_66547531	1	0.431	0.644	1	0.994	0.841	1	0.881	0.803	1	0.6865	0.7865	1	0.786	0.7075	1	1.175	0.977	1	0.8125	0.7285	1	1.044	1.134	1	1.294	0.946	1	1.014	1.108	1	0.8275	0.633	1	1.7195	0.848	1	0.599	0.645	1	0.763	0.721	1	0.7245	0.64875	1	0.914	0.996	1
gi_66523464	1	0.7935	0.789	1	0.836143	0.816857	1	0.8412	0.8748	1	0.869	0.922	1	0.737	0.83	1	0.75825	0.80975	1	0.855667	0.667	1	1.0175	1.1125	1	1.0605	0.897	1	1.30411	1.36311	1	0.996333	1.12	1	1.5	1.452	1	1.1068	1.0372	1	0.892	1.128	1	1.17613	0.8525	1	1.14875	1.19975	1
gi_110751295	1	0.8426	0.9384	1	0.959667	0.932	1	0.939	1.007	1	0.8138	0.9052	1	1.167	1.1215	1	0.884	1.014	1	0.932	0.817	1	0.971333	0.976667	1	1.2105	1.497	1	1.58033	1.64567	1	0.8318	0.9716	1	1.8418	1.2708	1	1.0175	0.9245	1	0.617333	0.670333	1	0.8328	0.8866	1	1.1945	1.3885	1
gi_48102814	1	0.72	0.621	1	0.88	1.074	1	0.7995	1.001	1	1.01933	1.02733	1	0.674	0.863	1	0.809833	0.826667	1	0.607333	0.555333	1	0.956333	0.668	1	1.60667	1.12867	1	1.75667	1.83867	1	1.468	1.154	1	1.36	1.538	1	1.20467	0.913333	1	0.79925	0.65425	1	0.987	0.736429	1	1.029	0.924	1
gi_48095525	1	0.846317	0.864098	1	1.12367	1.07521	1	0.948765	0.935235	1	0.793342	0.883921	1	1.12707	0.940533	1	1.2852	1.29137	1	0.673914	0.8794	1	0.828333	0.892949	1	1.23846	1.00843	1	1.29279	1.27932	1	1.06781	45.9996	1	1.66669	1.32153	1	1.16637	1.16607	1	1.0328	1.03183	1	1.09925	0.85125	1	1.05327	1.03892	1
gi_48098315	1	0.6796	0.6942	1	0.824	0.93275	1	0.83625	1.13975	1	1.1582	0.9452	1	1.007	1.09933	1	0.9534	1.0172	1	0.632	0.7455	1	0.9382	0.8658	1	1.4634	1.133	1	1.308	1.52662	1	1.239	0.739333	1	1.8732	1.5896	1	1.537	0.92	1	1.1685	0.6575	1	0.942556	0.765222	1	1.57225	1.8525	1
gi_48129806	1	0.754	0.8315	1	0.737	0.94	1	1.0565	0.672	1	1.077	0.926	1	0.753	0.76	1	0.804	0.884	1	0.737	1.256	1	1.1665	0.989	1	1.2675	1.229	1	1.21	1.381	1	1.1305	0.739	1	1.724	1.189	1	0.64	0.827	1	1.019	0.712	1	1.10717	0.964333	1	1.053	0.936	1
gi_66517659	1	0.707667	0.789667	1	1.207	1.091	1	0.5895	0.68125	1	1.1	1.249	1	0.783	0.639	1	1.06467	270.374	1	0.6665	0.7235	1	1.0235	1.1355	1	1.017	1.3	1	1.48033	1.12233	1	1.0196	0.674	1	1.5065	0.9075	1	0.680667	0.776667	1	0.777	0.610333	1	0.6565	0.61125	1	1.16833	1.32733	1
CON_LysC	1	0.7555	1.3295	1	1.59733	1.273	1	1.9525	1.2515	1	0.816	1.0382	1	0.9465	0.896	1	0.713	0.8055	1	0.885333	0.535	1	0.884667	0.776667	1	1.0285	1.001	1	0.7295	1.06	1	1.0345	0.8705	1	1.72333	2.013	1	0.778	1.7845	1	0.8915	0.6105	1	1.09183	1.54	1	0.457	0.981333	1
gi_66556287	1	0.893286	0.724571	1	0.8994	0.8604	1	0.9737	0.9322	1	1.04991	74.62	1	0.919875	1.05575	1	0.7706	0.7059	1	0.716625	0.889125	1	0.977333	0.816	1	1.211	1.13333	1	1.5788	1.7432	1	0.988	0.751	1	1.6985	1.345	1	0.992	1.0135	1	0.914	0.7952	1	1.00713	0.78225	1	1.23513	1.29662	1
gi_110758823	1	1.20775	0.917	1	1.102	1.01675	1	1.304	0.971667	1	1.1225	0.95175	1	1.08133	1.304	1	1.13475	0.914	1	0.7418	0.9914	1	0.98825	0.9705	1	1.22525	1.16725	1	1.2042	1.0186	1	1.01567	1.02267	1	2.1884	1.4838	1	1.0425	0.718	1	1.36675	1.396	1	0.9538	0.8656	1	1.20467	1.27633	1
gi_110759577	1	0.57175	0.76625	1	0.835667	0.862333	1	0.814	0.817667	1	0.575333	0.782667	1	0.664667	0.843	1	1.022	1.112	1	0.450333	0.880667	1	0.412333	0.897	1	0.77725	0.983	1	1.3325	0.935	1	0.76025	0.77275	1	1.25525	1.2755	1	1.2805	0.97675	1	0.7155	0.6915	1	1.112	0.883	1	0.6855	0.83225	1
gi_66512737	1	1.15979	0.923071	1	1.08	1.16082	1	1.28847	0.8802	1	0.97	0.910571	1	0.93275	1.07017	1	0.93796	0.7878	1	0.766	0.605067	1	0.955217	36.1099	1	1.36507	1.0274	1	1.25806	1.27844	1	0.898	0.711063	1	1.21657	1.13614	1	1.765	1.36	1	1.07336	0.905091	1	0.536826	0.750826	1	1.00956	0.762125	1
gi_110761876	1	0.3779	0.9839	1	1.11209	0.759182	1	1.34219	0.772687	1	0.735	0.67275	1	0.826667	0.75525	1	1.98308	1.49746	1	0.609182	0.831273	1	1.291	1.15371	1	0.766625	0.83775	1	1.287	1.062	1	1.434	0.528706	1	2.2036	55.3429	1	1.03567	0.955083	1	1.34918	0.876182	1	0.766826	0.946348	1	0.511	0.7062	1
gi_48103639	1	0.946667	0.789667	1	0.877	0.971	1	0.957	0.7	1	0.92	0.87125	1	0.95625	1.07975	1	0.870667	0.741333	1	0.679	0.768	1	0.999667	0.697333	1	1.29775	1.1715	1	1.43125	1.6445	1	1.158	0.7435	1	1.678	1.43875	1	1.231	0.891333	1	1.0875	1.0585	1	0.8175	0.79425	1	1.2685	1.112	1
gi_66547447	1	0.71475	0.75725	1	0.853	0.952667	1	0.7715	0.6305	1	0.8766	0.813	1	0.857	0.773	1	0.74	0.901	1	0.623	0.789	1	0.769	0.783	1	1.092	0.979	1	1.014	1.00467	1	0.8885	0.855	1	1.6846	1.7024	1	0.5725	0.783	1	0.999333	1.18983	1	0.870833	0.824667	1	1.079	1.069	1
gi_48140590	1	0.545	0.5765	1	1.03643	0.875286	1	0.905	0.966	1	1.161	1.27313	1	0.984	0.9468	1	1.3732	1.1272	1	0.553	1.04933	1	0.87175	0.74125	1	1.09733	1.06467	1	1.40325	1.33325	1	0.904571	0.865429	1	1.61183	1.30983	1	0.9884	1.2158	1	0.984333	1.03	1	1.1455	0.857667	1	0.936	1.516	1
gi_66523390	1	0.753167	0.691667	1	0.768143	0.760857	1	0.041	0.026	1	0.898143	1.15929	1	1.05125	0.83325	1	1.0614	0.831	1	0.784	0.826	1	0.900714	0.846	1	0.95125	0.9115	1	1.28517	1.46867	1	1.0025	1.36233	1	1.76443	1.23514	1	1.4698	1.401	1	0.788714	116.385	1	1.1105	0.8291	1	1.2032	1.052	1
gi_110757390	1	0.639258	0.760839	1	0.98072	97.6986	1	1.13588	1.00471	1	0.961423	1.05473	1	0.5914	0.8136	1	0.852571	0.987286	1	0.65987	0.895087	1	1.14143	1.10276	1	1.50974	1.28891	1	1.74403	1.55381	1	1.02945	0.5011	1	1.99057	1.39417	1	0.930688	0.872719	1	1.05359	0.797444	1	0.698688	0.785969	1	0.925083	1.46058	1
gi_94158709	1	0.74225	0.63075	1	1.3276	1.1642	1	1.89075	1.31325	1	0.992	0.7375	1	0.535667	0.666667	1	0.8522	0.6634	1	0.78175	1.05675	1	1.10633	0.826333	1	1.86075	1.268	1	1.3924	1.5358	1	1.46325	0.86525	1	1.364	1.299	1	1.4306	1.0106	1	1.08367	0.926	1	0.5298	0.5076	1	1.09367	1.03383	1
gi_110755553	1	0.679667	0.831667	1	1.11733	1.10167	1	0.8754	0.7576	1	1.0145	0.982	1	1.0595	0.929	1	0.918333	0.912	1	1.166	0.979	1	1.123	0.79075	1	1.5755	1.2675	1	1.549	1.72833	1	0.977	0.5535	1	1.70686	1.57414	1	0.696	0.638	1	0.775857	0.542714	1	0.793455	0.627455	1	0.90025	1.058	1
gi_66546657	1	1.044	1.2	1	0.938	0.729	1	0.932333	0.78	1	1.05671	0.825929	1	1.19625	0.82875	1	6.957	2.444	1	0.5695	0.605	1	0.957	1.00567	1	1.1958	0.8554	1	0.995	1.08833	1	4.16033	1.07367	1	1.30217	0.899833	1	1.3246	1.1554	1	1.1555	0.711	1	0.945286	0.990286	1	1.03367	0.787667	1
gi_66547450	1	0.845923	0.804115	1	0.766722	0.827833	1	0.9595	0.800429	1	1.11273	0.94197	1	1.34377	0.951538	1	0.925571	0.908524	1	0.696417	0.84275	1	1.01237	0.815481	1	1.11369	1.08369	1	1.27888	1.19247	1	1.19126	1.08026	1	1.87518	1.51159	1	0.74585	0.8027	1	1.10819	0.876687	1	0.926111	0.869	1	0.856333	1.06025	1
gi_66504786	1	0.6056	0.6272	1	1.06033	1.71733	1	1.10886	0.987286	1	0.620182	0.746909	1	0.756	0.919667	1	0.898667	0.95	1	0.553	0.6912	1	0.565	0.883667	1	1.1065	0.933833	1	1.8204	1.796	1	1.118	0.9185	1	1.6095	1.27388	1	0.8088	0.8822	1	0.68675	1.1475	1	1.08071	0.904714	1	0.692	1.495	1
gi_58585086	1	0.567833	0.261417	1	1.277	0.593364	1	0.686231	1.31608	1	1.289	1.29073	1	0.3215	0.824333	1	0.197176	0.311	1	3.28112	1.10512	1	1.11355	1.27736	1	2.91081	2.30963	1	1.36053	2.45633	1	1.86845	0.5395	1	2.5875	2.16008	1	1.50762	1.319	1	0.257	0.747769	1	1.12982	0.886545	1	1.2555	1.033	1
gi_66513649	1	0.85875	0.857	1	0.778	0.9758	1	0.966545	0.684636	1	1.08845	0.925636	1	1.10564	1.11918	1	1.00614	0.858571	1	0.768923	0.823538	1	0.991	0.904278	1	0.981	0.936231	1	1.59754	1.361	1	0.963333	0.7966	1	2.41787	1.39213	1	1.486	1.024	1	1.08956	1.38322	1	0.996034	0.957034	1	1.12467	1.04542	1
gi_66524882	1	0.6626	0.757	1	1.0614	0.8888	1	0.9558	0.9898	1	0.951667	0.8455	1	1.22033	0.825	1	0.904857	0.856571	1	1.034	0.841667	1	1.09817	0.887167	1	1.362	1.0965	1	2.27767	1.47	1	1.03617	0.8375	1	1.4646	1.1728	1	1.102	0.973	1	1.2488	0.5874	1	0.797333	0.573	1	1.231	1.2265	1
gi_110773165	1	0.516333	0.678	1	1.15967	0.839	1	1.1705	0.70175	1	1.02025	1.09275	1	0.661	0.878	1	1.0955	0.998	1	0.512	0.69	1	0.749667	0.986333	1	1.439	1.364	1	1.16567	1.08433	1	0.8375	0.4275	1	1.587	1.545	1	1.27	1.01933	1	1.05275	0.79575	1	0.859667	0.936333	1	0.9265	1.2205	1
gi_110749015	1	0.574	0.5155	1	0.958273	0.788182	1	0.952267	1.01667	1	1.28981	1.08481	1	0.618714	0.957714	1	0.7982	0.808067	1	0.9401	0.7447	1	1.65583	0.946917	1	1.62046	1.72754	1	1.62075	1.746	1	1.19006	0.582176	1	1.76656	1.11844	1	1.00625	0.819	1	0.541182	0.354273	1	0.6039	0.67515	1	1.45262	1.77623	1
gi_66500205	1	0.7582	0.7116	1	1.2175	0.9505	1	1.063	0.947	1	0.910857	0.868286	1	1.0255	1.09625	1	0.8422	0.6626	1	0.674	0.846333	1	0.6636	0.5728	1	1.466	1.1845	1	1.55883	1.4415	1	1.8485	0.8835	1	1.79175	1.1745	1	1.202	0.968	1	0.899667	0.643333	1	1.16089	0.925889	1	1.28	1.422	1
gi_110748949	1	0.804571	0.865143	1	0.985333	1.03667	1	0.822	0.774545	1	0.805867	0.919667	1	0.962778	1.00833	1	0.962385	0.811692	1	0.660429	0.905571	1	0.893333	0.8684	1	1.1912	1.1181	1	1.48475	1.54908	1	1.15943	1.31843	1	1.65623	1.34215	1	0.909067	0.9172	1	0.799286	58.6091	1	1.00729	0.809294	1	1.19538	1.0515	1
gi_110766174	1	0.746462	0.906923	1	1.2142	0.985067	1	1.06462	0.68625	1	1.44375	1.50294	1	1.45388	1.13338	1	1.93973	1.70655	1	0.569	0.828	1	1.23356	1.03056	1	1.10771	0.824286	1	1.148	0.932167	1	1.2236	0.2792	1	1.54009	0.948818	1	1.13938	1.19646	1	1.32817	0.76425	1	0.554	0.6076	1	1.01491	1.20773	1
gi_48097744	1	0.782	0.859714	1	1.204	0.899667	1	0.7972	1.4468	1	0.7676	0.8374	1	0.827333	2.24117	1	1.62925	1.21825	1	0.720667	1.404	1	0.781429	0.840429	1	1.0596	162.8	1	1.05633	0.908667	1	1.50875	0.8635	1	1.58062	1.18525	1	1.01975	0.928	1	1.07467	1.0975	1	1.11837	0.950625	1	0.815	0.701	1
gi_66534286	1	0.827	1.17017	1	0.799	0.895	1	1.10033	0.967	1	1.1562	1.1253	1	1.14067	1.079	1	1.04633	0.976167	1	0.7515	0.867	1	1.1034	0.9758	1	0.834333	0.813	1	1.43557	0.994714	1	1.1275	0.802375	1	1.3758	1.1298	1	0.839	1.172	1	0.83925	0.6455	1	1.00078	0.697667	1	0.826333	0.851667	1
gi_94158668	1	1.238	1.188	1	1.41	1.1175	1	1.392	2.931	1	1.1815	0.6515	1	0.807	1.016	1	0.8	0.4755	1	1.3645	0.8465	1	1.485	0.943	1	2.24133	2.4	1	1.58167	1.01933	1	0.708	0.439	1	3.0594	1.9568	1	0.864	0.588	1	0.4545	0.359	1	0.706667	0.581333	1	0.5775	1.1665	1
gi_66521459	1	0.768077	0.736538	1	0.941375	0.898125	1	0.870556	0.857111	1	0.889333	0.949667	1	1.05014	1.126	1	0.7586	0.7826	1	0.79	0.6838	1	0.8993	0.9236	1	1.165	1.06983	1	1.38563	1.54313	1	1.0862	1.0554	1	1.56436	1.26964	1	1.13475	0.91025	1	0.806917	0.808417	1	1.03431	0.730154	1	1.29083	1.15017	1
gi_66563168	1	0.647	0.6118	1	1.0036	0.9114	1	1.033	1.134	1	0.70025	0.715	1	0.652	0.967	1	1.132	0.9625	1	0.79	0.7865	1	1.1125	0.9205	1	1.061	1.00033	1	1.41675	1.77375	1	1.7522	0.8952	1	1.5636	1.2292	1	1.10875	0.91325	1	0.65925	0.71975	1	0.6385	0.6175	1	1.389	1.117	1
gi_110776792	1	0.648	1.141	1	1.41	1.883	1	0.8894	0.9114	1	1.0235	2.1075	1	0.956	0.9574	1	1.58667	1.24333	1	0.83975	0.83275	1	0.720667	1.05233	1	1.244	0.85425	1	0.919	0.999	1	2.073	0.361	1	2.1975	1.691	1	0.7935	1.0675	1	1.1036	0.8628	1	0.62	0.707667	1	2.087	0.897	1
gi_48142692	1	0.8138	0.941733	1	0.9562	0.99875	1	0.773353	0.790059	1	0.822529	0.804176	1	0.955889	0.988778	1	0.866333	0.883867	1	0.668214	0.955429	1	0.89225	0.890167	1	1.3855	1.11743	1	1.35107	1.47371	1	1.07867	1.20307	1	1.879	1.41088	1	1.0316	1.09313	1	0.858889	0.850167	1	1.04272	0.738833	1	0.963176	1.11212	1
gi_110767543	1	0.684187	1.09706	1	1.07671	0.785875	1	1.20388	1.15559	1	1.3008	1.1427	1	0.79625	0.680667	1	0.886889	0.763111	1	0.570333	0.568167	1	0.695333	1.13338	1	1.49015	1.12546	1	1.37041	1.03732	1	0.9424	0.3139	1	1.477	54.9247	1	1.40424	1.23394	1	0.853682	0.604727	1	3.62896	2.59396	1	0.629353	0.809118	1
gi_66530257	1	0.60175	0.89275	1	0.712	0.856	1	1.032	0.84	1	1.761	1.312	1	1.1245	1.084	1	0.7296	0.9826	1	0.5865	0.7965	1	0.877	0.964	1	0.662	0.6075	1	1.432	1.23	1	0.815333	0.527	1	1.1405	0.5855	1	0.495	1.0375	1	0.81	0.916	1	0.561	0.937714	1	0.92625	0.8965	1
gi_66508439	1	1.15767	1.19867	1	1.272	0.84	1	1.0685	0.736	1	0.492	0.7656	1	1.18767	0.797667	1	2.4355	1.5905	1	0.61	0.66	1	1.26367	0.719333	1	0.8946	0.873	1	1.35433	0.971667	1	0.891	0.769	1	1.5552	1.156	1	1.237	0.9275	1	1.316	1.142	1	1.23825	0.947375	1	0.807333	0.788	1
gi_48141870	1	0.791571	0.690857	1	1.327	0.916	1	0.732	0.407	1	1.004	0.693333	1	0.698667	0.672	1	0.868333	0.732667	1	0.597333	0.887333	1	0.968	0.740667	1	1.126	1.529	1	1.37467	1.174	1	1.103	0.794667	1	1.95425	0.92175	1	0.923	0.722667	1	0.711	0.47	1	0.806	0.61675	1	1.222	0.892	1
gi_66525867	1	0.6452	0.9668	1	0.727571	0.866857	1	1.23886	0.889286	1	0.776625	1.09525	1	1.0704	1.2494	1	1.92237	1.38088	1	0.92	0.771	1	0.5784	0.9414	1	1.25067	0.908333	1	1.5012	1.1995	1	0.906167	1.0755	1	2.3502	2.0536	1	1.3825	1.2305	1	1.072	0.86375	1	1.47975	0.99775	1	0.70975	0.90375	1
gi_110751158	1	0.681222	0.738222	1	1.17933	1.12733	1	1.077	0.651	1	1.9888	1.4552	1	1.4465	1.1195	1	0.993333	0.779	1	0.681	0.917	1	0.9626	0.8786	1	1.125	0.945	1	1.78125	1.78075	1	1.067	0.93	1	1.5492	1.1812	1	0.923333	0.910667	1	1.03333	1.05683	1	1.372	0.9725	1	1.142	1.4265	1
gi_58585214	1	0.772167	0.823167	1	1.06453	1.1266	1	1.21845	0.715727	1	0.968818	0.888636	1	0.985	0.864143	1	1.06436	0.928286	1	0.520222	0.940778	1	1.58325	1.10192	1	1.05455	0.695545	1	1.06923	1.184	1	0.807	0.8069	1	1.39693	1.3314	1	1.19578	1.23389	1	1.20908	0.765	1	1.07344	0.896375	1	1.10827	0.904455	1
gi_66513092	1	0.823167	0.838458	1	0.904667	0.908333	1	0.959941	0.892941	1	0.996944	0.969611	1	0.864143	0.948786	1	0.9909	0.80365	1	0.876611	0.742778	1	1.07473	0.803	1	1.30978	1.13822	1	1.59226	1.604	1	1.32582	1.09612	1	1.7089	1.39105	1	0.970238	0.868429	1	0.815214	0.688643	1	1.09189	0.804519	1	1.16015	1.098	1
gi_110758758	1	0.698094	0.486424	1	1.84143	1.78698	1	0.904438	0.8356	1	1.39866	1.32731	1	0.859385	0.910673	1	0.85684	0.719266	1	1.14175	0.65327	1	0.764381	1.02334	1	1.24475	1.1474	1	1.19421	0.927788	1	0.660917	1.16146	1	1.84384	1.24932	1	1.44722	1.78036	1	1.00648	1.13912	1	1.00241	8.55642	1	0.565811	0.490108	1
gi_66533113	1	0.654	0.569667	1	0.9345	0.7955	1	0.924	0.744667	1	0.9046	0.9554	1	1.22233	1.29233	1	1.0355	0.76925	1	0.604	0.598	1	1.1835	0.8765	1	0.967	0.978	1	1.27333	1.12433	1	0.806	0.704	1	1.40525	1.1835	1	0.880667	0.818333	1	1.04933	1.15167	1	0.9045	0.71775	1	1.13633	0.973	1
gi_66531851	1	0.839	1.09883	1	0.75275	0.653	1	1.071	0.805333	1	1.05956	0.864222	1	0.9834	0.9895	1	1.0529	0.872	1	0.793286	0.705429	1	1.2352	1.1187	1	0.81125	0.81275	1	1.3028	1.057	1	1.64867	0.9905	1	1.628	1.06318	1	1.07975	0.875875	1	1.03133	0.8155	1	1.03362	51.5413	1	1.1728	1.128	1
gi_66530423	1	0.703148	0.523519	1	1.17144	1.00033	1	0.741321	0.776429	1	1.0668	0.92184	1	0.688353	0.999353	1	0.834958	1.03854	1	0.9446	0.7943	1	1.50157	0.868696	1	1.54967	1.38124	1	1.90169	2.11575	1	0.88896	0.32568	1	1.96938	0.947269	1	1.06415	0.769808	1	0.67256	0.5532	1	0.463781	0.576406	1	1.58837	1.59889	1
gi_110760701	1	0.8112	0.7604	1	0.983857	0.676571	1	1.02043	1.001	1	0.76225	0.939875	1	1.3196	1.1892	1	1.03244	1.05622	1	0.698	0.732667	1	1.019	0.924571	1	1.75729	1.32829	1	1.344	91.4146	1	1.2212	0.6988	1	2.15783	1.73233	1	1.1305	0.68475	1	0.99475	0.807375	1	0.757	0.663125	1	1.28	1.38233	1
gi_110762877	1	0.754286	0.730429	1	0.93	1.007	1	1.00167	0.623667	1	0.605	0.898	1	0.9332	0.959	1	0.893125	1.01325	1	0.899333	0.648333	1	1.1702	0.9402	1	1.35725	1.13225	1	1.59883	1.76383	1	1.5766	0.8816	1	1.699	1.43033	1	1.207	1.0716	1	0.768	0.7982	1	1.21687	0.60475	1	1.325	1.7656	1
gi_66549344	1	0.813395	0.772921	1	1.48393	1.28843	1	1.02262	0.954094	1	1.37408	0.971611	1	0.8694	0.836267	1	0.98305	0.81185	1	0.695152	0.830667	1	0.804175	0.811225	1	1.226	0.918611	1	1.36317	1.36027	1	0.978436	1.10959	1	1.69833	1.43	1	0.983765	0.884735	1	0.813514	0.803971	1	1.10538	0.849206	1	1.26831	1.07678	1
gi_110756063	1	0.850167	0.69775	1	1.06658	1.1525	1	0.84	1.06627	1	1.19186	1.09579	1	0.97175	1.19092	1	0.9115	0.698562	1	0.781	0.777	1	0.796765	0.735353	1	1.05867	1.23333	1	1.7263	1.9436	1	0.995364	1.01	1	2.23607	1.689	1	1.358	1.08309	1	1.00131	0.936813	1	0.799	0.667824	1	1.34861	1.47561	1
gi_110758921	1	0.8345	1.00117	1	0.797625	0.8885	1	1.1625	0.89625	1	1.1628	0.9011	1	1.72344	0.844111	1	1.18733	1.20233	1	0.5768	1.0042	1	0.76275	0.81125	1	0.63	0.853	1	1.2515	0.76125	1	0.673	0.3415	1	1.82989	1.38756	1	0.9876	0.8399	1	1.771	1.2564	1	0.981444	90.6796	1	0.978	0.768	1
gi_58585126	1	0.7595	1.5865	1	1.147	2.394	1	1.584	0.832	1	0.784333	0.772667	1	0.704	1.49	1	0.976	1.523	1	0.9935	0.805	1	0.957	0.719	1	0.6065	0.491	1	1.0085	0.6645	1	0.8815	2.1725	1	1.886	2.096	1	0.99425	2.2815	1	1.932	1.435	1	1.01725	1.00775	1	1.257	0.548	1
gi_110770269	1	0.844	0.9866	1	1.14975	0.9885	1	1.37743	0.819857	1	0.81925	0.894417	1	0.726111	0.824556	1	1.73075	1.2015	1	0.7112	0.6928	1	1.104	1.1402	1	1.3628	0.7816	1	1.15037	1.16037	1	1.312	0.4905	1	1.2837	1.0882	1	1.564	1.40157	1	0.9977	0.7358	1	0.618125	0.83175	1	0.899333	1.13867	1
gi_58531215	1	1.06492	0.855462	1	0.8177	0.83555	1	1.10133	1.0235	1	0.745654	1.13688	1	0.792545	0.919182	1	2.10396	1.732	1	0.722059	0.790176	1	0.366182	0.755045	1	1.207	0.89225	1	1.30458	1.28032	1	0.766667	0.968556	1	1.56187	1.52513	1	1.54107	1.25847	1	0.849727	0.774636	1	1.4187	1.01174	1	0.841889	0.758056	1
gi_48097086	1	0.824286	0.853	1	1.04448	1.00138	1	0.998643	0.836786	1	1.12186	0.916364	1	1.24211	1.06867	1	0.995	0.9105	1	0.730529	0.779941	1	1.09221	1.07989	1	1.01162	0.938187	1	1.17865	1.19353	1	1.26978	1.39439	1	1.58129	1.22071	1	0.900133	0.845	1	1.08982	0.830353	1	1.08539	0.793444	1	1.068	1.05224	1
gi_110761968	1	0.860812	0.974688	1	1.08538	1.01931	1	0.936375	0.964938	1	1.0472	1.11833	1	0.95225	1.03963	1	0.834615	0.823538	1	0.684571	0.8345	1	0.982273	0.873636	1	1.31107	55.2188	1	1.6205	1.568	1	1.03939	1.01744	1	1.69531	1.294	1	1.17746	1.07708	1	0.916235	0.856941	1	0.947063	0.723125	1	1.23179	1.38764	1
gi_110773271	1	0.745091	0.979364	1	1.11189	1.20111	1	0.8319	0.7625	1	0.989	0.957643	1	1.06163	1.01825	1	1.082	0.927	1	1.1105	0.78675	1	1.30587	1.07175	1	1.44618	1.13982	1	1.41958	1.45675	1	1.12467	0.430667	1	1.501	0.850111	1	0.983182	0.851727	1	0.707636	0.708455	1	0.53575	0.623833	1	1.08967	0.788556	1
gi_110777113	1	1.033	0.713	1	1.0875	0.8505	1	0.747	0.816	1	0.7334	0.7942	1	0.891	0.839	1	2.54925	2.77575	1	0.785	0.9015	1	1.115	0.991667	1	1.264	1.2195	1	1.705	1.865	1	0.972667	0.848	1	1.69767	1.378	1	1.35833	0.948667	1	1.015	0.7618	1	1.55333	1.18267	1	1.079	1.5645	1
gi_66529463	1	0.826	0.66	1	0.996	1.003	1	0.9475	1.4365	1	0.794667	0.885833	1	0.8	0.841	1	1.13	1.156	1	0.594	3.814	1	0.347	1.259	1	1.318	3.734	1	2.02	0.869	1	1.0225	2.0505	1	2.146	1.074	1	1.086	1.038	1	1.094	0.455	1	1.3938	0.9046	1	0.663333	1.34567	1
gi_66548188	1	0.5852	0.67635	1	1.02688	0.911824	1	0.820952	0.739381	1	1.8731	1.7334	1	1.04778	0.968556	1	1.04425	0.90275	1	0.691263	0.993526	1	1.361	0.929263	1	1.0012	0.92315	1	1.5844	1.49367	1	1.14468	0.974591	1	1.64961	1.10033	1	0.861214	0.751643	1	1.29987	1.1456	1	0.875636	0.694955	1	0.948944	1.08006	1
gi_66522463	1	0.61273	0.744973	1	0.776556	0.691833	1	1.54224	0.89469	1	0.996765	1.13071	1	0.903471	1.03841	1	1.07826	1.0831	1	0.647622	0.829541	1	1.19688	1.16433	1	1.29908	1.19619	1	1.0197	1.21422	1	1.09051	0.921359	1	1.56012	1.41677	1	1.28458	1.25394	1	1.15583	0.777686	1	1.12918	1.11724	1	1.14772	0.976349	1
gi_66546646	1	0.736182	0.601545	1	22.7238	14.1656	1	0.724562	0.678063	1	0.825933	0.7804	1	0.782143	0.735	1	0.816583	0.789083	1	0.6605	0.695667	1	1.17583	0.826833	1	1.19018	0.898182	1	1.7988	1.2578	1	1.118	0.458	1	1.89921	1.11993	1	0.777727	0.511909	1	0.717	0.530818	1	0.531706	0.486176	1	1.0415	1.1922	1
gi_110759146	1	0.617583	0.692583	1	1.25267	1.01467	1	1.0245	0.953	1	0.781	0.886563	1	0.987364	0.923273	1	1.18667	1.37933	1	0.5979	0.8123	1	0.97625	0.98025	1	1.107	0.876222	1	1.24822	1.42178	1	0.8188	0.6194	1	1.40167	0.89625	1	1.10336	0.764727	1	0.8371	0.659	1	0.762875	0.894875	1	0.9894	1.0436	1
gi_66517317	1	0.808714	0.820429	1	0.8285	0.8045	1	0.945	0.73	1	1.6295	1.1825	1	1.22233	0.968	1	0.969667	0.758667	1	0.676	0.775	1	1.1925	0.893	1	1.67567	1.33233	1	1.35675	1.30825	1	1.19	0.989333	1	2.43467	1.57833	1	0.7704	0.9744	1	1.25475	1.04775	1	0.8135	0.761	1	1.421	1.49	1
gi_66546799	1	0.689	0.97375	1	0.922	0.749	1	0.80225	0.64	1	0.9875	0.761667	1	1.63975	1.111	1	1.178	0.8575	1	0.691	0.941	1	1.2478	0.9594	1	0.801667	0.838667	1	1.0345	0.7365	1	0.881333	1.029	1	1.4706	1.1892	1	1.2035	1.1455	1	1.225	1.07925	1	1.0692	0.7726	1	0.787	0.655	1
gi_66535209	1	0.79075	0.889563	1	1.0634	1.01984	1	0.8333	0.8576	1	1.0078	0.964367	1	1.19087	0.934	1	1.04435	0.978423	1	0.647571	0.85725	1	0.764955	0.908318	1	1.22004	0.951296	1	1.25448	1.1882	1	1.09369	1.10477	1	1.81679	1.26859	1	1.09258	1.15273	1	1.1425	0.990115	1	1.04048	0.778182	1	1.00356	1.06293	1
gi_110758754	1	0.592462	0.702615	1	1.18489	1.04744	1	1.20162	0.929375	1	0.753563	0.872625	1	0.877444	0.796667	1	1.26922	0.902778	1	0.469818	0.944273	1	1.13414	0.855357	1	1.51025	0.910083	1	1.28145	0.763364	1	1.15009	0.554364	1	1.52979	1.026	1	1.22659	1.25259	1	1.11871	0.796176	1	0.677214	0.608643	1	0.680429	1.06614	1
gi_66504360	1	0.7975	0.7205	1	0.893667	0.954	1	0.827	0.994333	1	0.861714	0.840857	1	1.109	0.956	1	0.801625	0.762125	1	0.6575	0.8275	1	0.9228	0.8428	1	1.603	1.0852	1	1.31871	1.19971	1	0.919	0.989	1	1.65286	1.198	1	0.896	0.943	1	0.782444	0.635111	1	0.937125	101.894	1	1.2195	1.091	1
gi_94158822	1	1.305	0.7358	1	1.435	1.4194	1	1.421	1.285	1	1.56288	1.30025	1	1.1882	1.0816	1	0.9445	0.468	1	1.044	0.8415	1	0.6178	1.0016	1	1.77433	1.369	1	1.22	0.394	1	0.587	2.15	1	1.56975	1.0965	1	0.995833	1.70917	1	1.6455	2.31925	1	2.3748	2.4528	1	0.302	1.287	1
CON_Trypsin	1	0.438	0.438333	1	0.277	0.305	1	0.690714	0.688571	1	1.11946	1.08169	1	0.644	0.396	1	0.962	0.7015	1	1.06392	1.04292	1	0.351333	0.271	1	0.981923	0.957538	1	0.50725	0.457	1	1.20142	0.901583	1	0.8235	0.69	1	0.977	0.4915	1	0.341	0.2875	1	1.2398	1.2164	1	0.637375	0.7215	1
gi_66537940	1	0.940214	0.9895	1	1.11185	1.03103	1	1.12186	0.792657	1	2.0958	1.33632	1	1.32061	0.807	1	1.24713	1.22759	1	0.620561	0.994829	1	1.02553	0.982694	1	1.28932	0.943147	1	1.26313	1.11516	1	1.07186	0.843528	1	1.58591	1.20653	1	1.17945	1.00248	1	1.42538	1.14272	1	0.879477	0.884318	1	0.9585	0.930889	1
gi_58585104	1	1.17325	0.205346	1	1.84795	1.32628	1	0.941526	1.16735	1	1.27438	1.79793	1	0.941103	1.33259	1	0.423521	0.550197	1	1.89772	0.640385	1	0.54204	1.38252	1	2.45976	1.15119	1	0.49931	0.568897	1	1.02104	0.832857	1	1.72086	1.65696	1	2.14258	2.23116	1	0.4958	1.45469	1	2.93207	2.31561	1	0.323333	0.1958	1
gi_66538476	1	0.562667	0.661	1	1.03833	1.20767	1	1.37525	0.6955	1	1.059	1.06122	1	0.85525	0.76425	1	0.994833	0.8675	1	0.7484	0.7484	1	1.10071	0.698857	1	1.00313	0.7635	1	1.32975	0.89275	1	1.035	0.840375	1	1.4778	0.7804	1	0.782667	0.581667	1	1.30075	0.53975	1	1.178	1.0045	1	0.7914	0.8598	1
gi_66558612	1	0.6637	0.6552	1	0.786286	0.822143	1	0.933308	0.804692	1	0.591929	0.978786	1	0.750571	0.808571	1	1.42462	1.55169	1	0.617778	0.872444	1	0.552	0.803353	1	1.03991	1.07755	1	1.23273	1.54791	1	1.09191	0.859727	1	1.39908	1.26515	1	1.27482	1.33255	1	0.9987	0.8349	1	1.065	0.775941	1	0.8122	1.0208	1
gi_66506786	1	0.670889	0.663	1	0.928818	0.708182	1	0.700667	0.762333	1	0.780364	0.876545	1	0.736167	0.716333	1	1.35067	1.00844	1	0.690857	0.774857	1	0.6725	0.866333	1	1.19183	1.05433	1	1.24483	1.04717	1	1.00971	0.733429	1	1.427	1.06133	1	1.0193	0.9171	1	1.00292	0.746917	1	0.971154	0.749231	1	1.07733	0.983667	1
gi_110762902	1	0.8124	0.87422	1	0.919559	0.948882	1	0.971241	0.991815	1	0.967846	16.4745	1	1.05432	37.8501	1	0.954511	0.859422	1	0.709378	0.839711	1	0.893932	0.902477	1	1.29285	18.7791	1	1.40576	1.48549	1	1.03004	1.1638	1	1.8234	1.49549	1	1.02036	1.00821	1	0.877421	0.859263	1	1.04631	0.830796	1	1.23376	1.21512	1
gi_48095070	1	0.796667	0.592111	1	1.3445	0.917625	1	0.8545	0.993	1	0.938583	0.865333	1	0.6158	1.158	1	0.753889	0.840778	1	0.734727	0.627091	1	1.18	1.0314	1	1.45392	1.341	1	1.36089	1.28	1	1.16009	0.775636	1	1.82537	1.37712	1	1.08638	0.695875	1	0.6118	0.6994	1	0.575824	0.594	1	1.31433	1.6606	1
gi_48096996	1	0.7128	0.6236	1	0.85825	0.90275	1	1.0135	0.875	1	0.928625	0.88925	1	0.71	0.814667	1	0.719	0.7502	1	0.7982	0.6152	1	1.02225	0.78275	1	1.7572	1.2238	1	1.49229	1.59	1	1.1432	0.8756	1	1.83671	1.05629	1	1.0026	0.85	1	0.60175	0.60075	1	0.864417	0.723583	1	1.31486	1.04671	1
gi_66525576	1	0.804714	0.807429	1	0.878556	1.161	1	1.07	0.885	1	1.47412	1.14344	1	1.13878	0.906889	1	1.19663	0.85775	1	0.551333	0.757111	1	0.802	0.87	1	0.822	0.981	1	1.03383	1.11283	1	1.041	0.7485	1	0.982333	1.07267	1	0.909857	0.946857	1	1.2075	1.13217	1	1.3189	1.1532	1	0.6955	1.064	1
gi_66514614	1	0.990875	0.677375	1	1.02763	1.0275	1	0.8328	0.8441	1	1.02962	1.18438	1	1.2242	0.9732	1	0.996273	0.655909	1	0.8536	0.9492	1	0.6648	0.8299	1	0.938714	1.16643	1	1.283	1.422	1	1.11893	1.09286	1	1.4495	1.1773	1	1.63662	1.27838	1	1.02233	1.182	1	1.30935	1.00265	1	1.14689	1.24189	1
gi_66515272	1	0.749217	0.785261	1	0.907333	0.840042	1	1.14144	0.940778	1	0.785656	0.904156	1	0.753263	0.842632	1	1.10269	1.09345	1	0.705917	0.708292	1	1.02361	26.9519	1	1.1605	1.08196	1	1.36555	1.3849	1	0.996647	0.769059	1	1.6589	1.23605	1	1.083	1.00595	1	0.86196	0.7498	1	0.900452	0.765	1	1.21603	1.1929	1
gi_66545506	1	0.7232	0.9294	1	1.232	1.163	1	0.801	0.3565	1	0.954889	0.847444	1	1.1796	0.733	1	1.1955	1.16325	1	0.6595	1.1475	1	0.841333	0.933333	1	0.976667	0.790667	1	0.993	0.9735	1	1.2198	0.7964	1	1.68917	1.09983	1	1.1054	0.7916	1	1.13833	1.19367	1	0.918	0.963	1	0.7985	0.946	1
gi_66534655	1	0.6681	0.7406	1	0.920375	0.878375	1	0.7545	0.84225	1	0.999857	1.04879	1	0.96075	0.914	1	0.966714	0.905786	1	0.668727	0.725	1	1.02208	1.06642	1	1.2883	82.1462	1	1.313	1.12217	1	1.02685	0.818692	1	1.96517	1.35367	1	0.795545	0.751182	1	0.86175	0.75275	1	0.749875	0.636563	1	0.946667	1.08992	1
gi_66536233	1	0.818556	0.776778	1	1.26329	1.00671	1	0.798167	0.872	1	0.919182	0.885818	1	0.9875	0.902	1	1.22033	0.939333	1	0.763	0.824333	1	0.9958	0.9216	1	1.132	0.987222	1	1.27756	1.25011	1	0.999667	0.579667	1	1.72029	1.39343	1	1.24278	1.16422	1	0.842	0.881333	1	0.6077	0.6826	1	1.146	1.069	1
gi_66531429	1	0.796667	0.686	1	0.923	0.932	1	0.826333	1.16067	1	0.963625	0.923875	1	1.095	0.98625	1	0.7758	0.7502	1	0.6975	0.8995	1	0.94	0.791	1	1.38267	1.076	1	1.713	1.674	1	0.88675	0.72275	1	2.21875	1.25925	1	1.01125	0.7975	1	1.0325	0.75025	1	0.911375	0.76525	1	1.223	1.21	1
gi_110764717	1	0.810333	0.946111	1	1.337	1.25667	1	0.792143	0.889857	1	0.853	0.791545	1	0.8365	1.03817	1	1.1436	1.0878	1	0.69925	0.660625	1	0.947833	0.862167	1	1.13525	1.17825	1	1.3508	1.3396	1	0.9978	0.8054	1	1.718	1.019	1	1.10038	102.064	1	1.0358	0.9844	1	0.9875	0.638667	1	0.999	0.927333	1
gi_110760871	1	0.7335	0.8045	1	1.439	1.1892	1	1.00871	0.951286	1	0.7225	0.98175	1	0.72	1.1805	1	1.0204	0.9434	1	0.859429	0.706143	1	0.7785	0.7185	1	1.18571	1.21671	1	1.096	1.0775	1	0.79075	0.5905	1	1.342	1.1925	1	1.49867	1.16967	1	0.9822	0.734	1	0.655846	0.675231	1	0.9858	0.8664	1
gi_48104680	1	0.684	0.7145	1	0.759	0.7755	1	0.778	0.7745	1	1.0575	0.936	1	0.657	0.731	1	0.9805	0.9355	1	0.5975	0.7245	1	1.001	0.8885	1	0.9225	0.848	1	1.182	1.2165	1	0.8805	0.885	1	1.307	1.0485	1	0.7875	0.8075	1	0.886	0.954	1	0.849	0.675	1	0.9335	0.989	1
gi_66512625	1	1.05831	0.985517	1	1.614	1.35171	1	1.00413	0.787742	1	1.05159	0.845756	1	1.21773	0.826545	1	1.01788	0.902719	1	1.20033	0.946533	1	0.928167	0.924067	1	1.22263	1.01467	1	1.22543	1.07043	1	1.00492	31.8644	1	1.50275	1.15121	1	1.33619	1.1535	1	1.62781	1.31178	1	0.899214	0.793857	1	0.9045	0.7435	1
gi_66519936	1	0.922333	0.787	1	1.9975	0.624	1	0.8118	0.7402	1	0.971143	0.879	1	1.015	1.049	1	0.875	0.755333	1	0.5395	0.7315	1	0.77	0.673667	1	1.50267	1.03833	1	2.344	2.18867	1	0.756333	0.815667	1	1.78411	1.16944	1	1.7488	1.632	1	0.7325	0.630667	1	0.818846	0.845769	1	1.392	1.5478	1
gi_58585122	1	0.598286	0.728143	1	1.23333	1.1975	1	1.00457	0.837571	1	1.1206	0.8734	1	0.993	0.93	1	1.10333	0.902333	1	0.661286	0.976714	1	0.974167	1.04717	1	0.886571	0.832714	1	1.001	0.870857	1	1.10733	0.9695	1	1.4685	1.11017	1	0.9885	0.9935	1	1.57667	1.29033	1	1.08817	0.978167	1	1.12217	1.13717	1
gi_66535082	1	0.746667	0.622778	1	0.952545	0.914636	1	0.85075	0.856625	1	0.980214	0.852714	1	0.634429	0.887286	1	0.630333	0.598917	1	0.969909	0.661909	1	1.5885	1.12442	1	1.451	1.35356	1	1.773	2.12456	1	1.08136	0.743	1	1.6992	1.2479	1	0.9306	0.9428	1	0.787273	0.784182	1	0.639556	0.607667	1	1.5509	1.1904	1
gi_110754998	1	0.7612	1.13047	1	0.935	0.957462	1	1.06454	0.967769	1	2.14436	1.38191	1	1.22564	0.884182	1	1.27564	1.18714	1	0.600769	0.870615	1	1.07388	1.01512	1	0.843625	0.696625	1	1.24025	1.07667	1	0.971909	0.899364	1	1.57823	1.00738	1	0.9785	0.9926	1	1.61646	1.41554	1	0.827773	0.8095	1	0.642625	0.651375	1
gi_58585202	1	0.667769	0.874231	1	0.992111	1.26244	1	0.941222	0.737889	1	1.44291	1.22791	1	0.983833	0.912667	1	1.04909	74.3254	1	0.72725	0.953125	1	1.09411	1.01611	1	1.06812	0.846125	1	1.12483	1.14767	1	1.06608	68.2791	1	1.43287	1.00113	1	1.02467	1.00367	1	1.16055	0.932636	1	1.04479	0.977143	1	1.2539	1.0003	1
gi_110762620	1	0.970833	0.934833	1	1.20933	0.789	1	0.934	0.804	1	0.950857	0.747857	1	1.328	0.83275	1	1.205	1.275	1	0.679	1.0245	1	0.7025	1.044	1	1.217	0.89	1	1.1095	1.0105	1	1.054	0.613	1	1.49833	1.24167	1	0.9565	0.837	1	1.1415	0.886	1	0.758167	0.8345	1	0.852	0.887	1
gi_110768510	1	0.741857	1.07286	1	0.859333	0.8095	1	1.05333	0.875667	1	1.18715	1.04354	1	1.0428	0.841	1	1.19775	0.999375	1	0.573667	0.8665	1	1.26389	0.900222	1	0.97625	0.90725	1	1.0926	1.1021	1	1.26983	1.07783	1	1.19043	0.778429	1	0.9795	0.662	1	1.48875	0.9925	1	0.974429	58.5545	1	1.0515	0.897167	1
gi_66530527	1	0.9079	1.0406	1	0.988846	0.918385	1	1.034	1.04936	1	0.943933	0.8842	1	1.21567	0.950333	1	1.15414	1.19064	1	0.7737	81.7092	1	1.06267	0.987667	1	1.26829	1.12071	1	1.41892	1.47215	1	1.02617	0.626	1	1.90767	1.126	1	0.8775	0.905583	1	1.167	0.9905	1	0.810842	0.668105	1	1.10718	74.8445	1
gi_66499360	1	0.82345	0.79925	1	1.03023	0.854702	1	0.896298	0.846263	1	0.855898	0.883864	1	0.824609	71.1371	1	1.27663	1.28291	1	0.755944	1.1152	1	0.80331	1.02266	1	1.17941	1.00041	1	1.48612	1.22884	1	0.96963	15.6643	1	1.59559	1.25688	1	1.14802	1.00867	1	0.996418	15.5166	1	0.904984	0.803645	1	0.873667	1.1368	1
gi_66501507	1	0.923556	0.762778	1	0.873667	0.795	1	0.995	0.893286	1	1.13491	0.930091	1	1.32586	1.22371	1	1.3633	1.2811	1	0.553667	0.676	1	0.928643	0.881571	1	1.1546	0.8492	1	1.71975	0.90625	1	1.10683	0.660333	1	1.39471	0.985571	1	1.0784	0.7982	1	1.1384	0.9834	1	0.648917	0.8655	1	1.6405	1.14225	1
gi_48097100	1	0.74625	0.67025	1	0.97025	0.85275	1	0.73775	0.7755	1	0.8939	0.8083	1	0.9292	0.9942	1	0.968	0.9154	1	0.6245	0.496	1	0.97825	1.01075	1	1.289	1.235	1	1.3506	1.5188	1	1.343	1.132	1	1.556	1.1825	1	1.13088	0.957	1	1.06467	1.21267	1	0.837385	0.647385	1	1.019	1.1505	1
gi_66548684	1	0.837615	0.823923	1	0.8747	0.8701	1	0.8274	0.8149	1	0.694417	0.748167	1	1.10275	1.00175	1	1.13989	0.976889	1	0.704375	0.752875	1	1.015	0.946625	1	1.42975	1.21975	1	1.75955	1.58682	1	1.06657	0.997286	1	1.98737	1.44637	1	0.952818	0.760727	1	0.9065	0.739667	1	0.833267	0.677333	1	1.26	1.35675	1
gi_110758129	1	1.407	1.49367	1	1.0955	0.8935	1	1.062	0.800667	1	0.8175	0.79825	1	0.941	0.819	1	1.06925	0.90125	1	0.201	0.773	1	0.844	0.861	1	0.8805	0.9745	1	1.23467	1.47267	1	2.913	1.725	1	1.4545	0.891	1	1.2	0.97	1	1.387	1.2	1	0.8202	1.104	1	1.053	1.279	1
gi_66560187	1	0.670118	0.814824	1	0.960071	0.8035	1	1.25385	0.816	1	1.06617	0.968111	1	1.1015	1.06583	1	1.13557	0.911619	1	0.680125	0.980563	1	1.2685	0.962667	1	1.27562	1.28585	1	1.30806	1.4595	1	1.24483	0.805278	1	1.5502	1.14395	1	1.23923	1.03362	1	1.22693	0.907067	1	0.776857	0.853619	1	1.18513	1.1134	1
gi_48096523	1	0.903	1.0805	1	1.033	0.949	1	0.968	0.776	1	0.76975	0.8035	1	0.9665	0.9105	1	0.966	0.8635	1	0.79	0.729	1	1.056	1.573	1	1.12367	1.04167	1	1.26875	1.3215	1	1.255	1.08367	1	1.6406	1.4756	1	1.01933	0.974	1	1.43167	1.04867	1	0.992	0.835667	1	0.9415	0.795	1
gi_66530616	1	0.737	0.71825	1	0.8646	0.7066	1	1.51186	0.880429	1	0.989875	1.054	1	0.813	0.875	1	1.077	1.262	1	0.678	0.9112	1	0.831286	0.977429	1	1.215	1.2265	1	1.28825	1.3135	1	0.676	0.675	1	1.7486	1.8414	1	1.07975	1.10875	1	0.91475	0.6195	1	0.99275	0.9165	1	0.760667	1.19267	1
gi_94158718	1	0.9157	0.6229	1	1.33763	1.03062	1	0.821125	0.7805	1	1.38243	0.896714	1	0.552	1.002	1	0.974714	0.777143	1	1.02275	1.00625	1	1.3035	0.922	1	1.36943	1.55129	1	1.0974	1.5404	1	1.33471	0.813286	1	2.3522	2.13	1	1.28188	0.905625	1	1.09267	0.860833	1	1.09163	1.02675	1	1.15786	0.863286	1
gi_66505007	1	0.826857	0.832571	1	0.9852	0.8714	1	0.9235	0.729833	1	0.883545	0.822091	1	1.024	0.769875	1	1.11044	1.09844	1	0.6426	0.7578	1	0.863714	0.891	1	1.40929	0.843143	1	1.18143	1.05714	1	1.094	0.611556	1	1.69463	1.29425	1	1.2746	1.204	1	1.28467	1.12611	1	0.763917	0.934	1	0.794	0.8476	1
gi_110761561	1	0.57	0.46	1	1.16	0.987	1	0.72925	0.8395	1	0.6112	0.551	1	0.871667	1.05633	1	0.7784	1.1576	1	0.7344	0.56	1	1.02975	0.96175	1	0.953	0.751	1	1.74771	1.718	1	1.267	0.5894	1	2.037	1.222	1	0.8225	0.684833	1	1.1965	0.869	1	0.627714	0.630286	1	1.24933	1.10733	1
gi_110756835	1	0.5205	0.675	1	0.563	0.871	1	1.7795	1.0625	1	0.841286	0.779429	1	1.43167	1.32433	1	1.13725	1.032	1	0.271	0.7705	1	0.765333	0.878	1	1.22833	1.166	1	2.583	1.052	1	0.722	0.903	1	1.124	1.019				1	1.489	0.97	1	1.10057	1.08271	1	0.622	0.888	1
gi_110775155	1	0.685	0.497	1	0.9755	0.858	1	1.017	0.5995	1	2.892	2.56				1	1.058	0.8065	1	0.930333	0.948	1	1.844	1.138	1	1.6425	1.846	1	1.2995	1.055	1	1.40633	1.30633	1	1.6195	0.675	1	0.772	0.629	1	0.802	0.624	1	0.752333	0.53	1	1.15167	1.00967	1
gi_110749082	1	0.574333	0.851667	1	0.862	1.01713	1	0.94425	0.87	1	0.881769	0.849462	1	0.9788	0.8704	1	1.1285	1.04075	1	0.60475	1.04575	1	1.05862	0.869125	1	0.8255	0.981	1	0.99625	1.0555				1	1.41917	1.32483	1	0.9928	1.0456	1	1.32733	0.890333	1	0.936889	0.944667	1	0.872	1.003	1
gi_110749004	1	0.564	0.972	1	1.153	0.766	1	0.782	0.899	1	0.67375	0.7025	1	0.603	0.985	1	0.742667	0.738	1	0.8455	2.8945	1	1.4765	1.33325	1	1.375	1.9135	1	1.377	1.624	1	0.859	0.328	1	1.572	1.433	1	1.0255	0.994				1	0.4835	2.0315	1	0.312	0.795	1
gi_66520497	1	1.031	2.154	1	0.9885	0.7185	1	0.609	0.6065	1	0.742	0.79275	1	1.0086	0.7426	1	1.0215	0.996	1	0.529	0.6885	1	0.476	0.971	1	1.0235	0.8195	1	1.19567	0.724667	1	1.204	1.245	1	1.601	1.304	1	1.158	1.602	1	1.4195	1.9725	1	1.302	0.8575	1	1.244	1.634	1
gi_66554916	1	0.839667	0.633333	1	0.713	0.6125	1	0.8575	0.635	1	0.8122	0.7766	1	0.64275	0.6945	1	1.139	0.996	1	0.883	1.183	1	0.8465	0.7815	1	1.16433	0.616333	1	1.241	1.19067	1	1.0185	0.595	1	0.928	0.656				1	0.765	0.755	1	0.742333	0.683	1	1.12775	0.66025	1
gi_110760062	1	0.766	0.4755	1	0.745333	1.04933	1	0.9455	0.745	1	0.7635	1.11225	1	1.036	1.359	1	0.882667	0.587333	1	0.63	1.0125	1	0.981333	0.955667	1	0.9635	1.0315	1	1.7445	1.769				1	1.3746	1.2564	1	1.1215	0.7265	1	1.276	0.7905	1	1.434	0.995714	1	0.995333	0.819667	1
gi_110759783	1	0.663	1.0625	1	0.758	0.824	1	0.90725	0.56925	1	1.16429	0.908143	1	0.987	0.987	1	0.908444	0.966111	1	1.01375	0.9435	1	0.7745	0.88425	1	1.1675	1.0035	1	1.27025	1.58025	1	0.7562	0.619	1	1.278	0.925333	1	0.7665	1.1285	1	0.5915	0.641	1	0.797231	0.868308	1	1.1195	1.068	1
gi_66554156	1	0.849	0.702	1	0.998	0.8985	1	0.7785	0.8975	1	0.731	0.818	1	0.929667	0.846333	1	1.24733	1.32333	1	0.66525	0.76075				1	1.339	1.087	1	1.2388	1.2278	1	0.912	1.061	1	1.29871	1.02286	1	1.52167	1.29467	1	1.0675	1.1275	1	0.71825	0.7355	1	0.981	1.2395	1
gi_66508910	1	0.602	0.536	1	1.136	0.674333	1	0.89	0.667333	1	0.743833	0.831333	1	1.346	0.664	1	0.8678	0.8038	1	0.9305	0.8395	1	1.12125	1.051	1	0.94975	1.15075	1	1.71	1.77325	1	1.4005	0.7815	1	1.8884	1.199	1	0.878	0.97	1	1.1105	0.803	1	0.92675	0.815625	1	1.2565	1.058	1
gi_66560290	1	0.96725	1.4555	1	0.76375	0.80825	1	1.95833	1.08967	1	1.2465	0.8485	1	1.8195	1.329	1	2.22767	1.108	1	0.707	0.6425	1	0.774	0.805	1	2.79667	1.16767	1	1.49275	1.65475	1	1.995	0.929	1	2.59633	2.17	1	1.18075	1.14475	1	0.973	1.0795	1	1.1062	0.5258				1
gi_66553147	1	0.769667	0.903667	1	0.746	0.695667	1	1.016	1.02533	1	0.82325	0.80325	1	0.8435	0.6835	1	0.981	0.6795	1	0.449	0.6695	1	0.911	0.9225	1	1.2025	0.902	1	2.03725	1.8685	1	1.20167	0.760667	1	1.817	1.346	1	1.086	1.2745	1	0.971	0.912333	1	0.845	0.833				1
gi_66521433	1	0.725	0.495	1	1.27414	2.43171	1	0.9215	2.484	1	1.085	0.675167	1	0.4275	1.043	1	0.826833	0.564833	1	0.749	0.486	1	0.13925	0.4065	1	0.89425	0.287	1	1.14025	1.023	1	0.66675	4.01825	1	3.203	6.9295	1	0.832333	0.81	1	0.246667	0.544	1	2.47344	0.854556	1	1.19967	0.694	1
gi_66550890	1	0.5775	0.606	1	0.993667	1.093	1	0.826	0.777	1	0.756833	0.7435	1	1.1956	1.2038	1	0.6635	0.625	1	0.533	0.6855	1	0.871	404.933	1	1.45267	1.30033	1	1.73775	1.46725	1	1.09575	0.75625	1	1.74175	1.28825	1	0.9645	1.08333	1	0.972	0.83325	1	0.717	0.5725	1	1.3912	1.4048	1
gi_48098085	1	0.6605	0.683	1	1.25271	1.159	1	1.2375	1.355	1	0.673889	1.09044	1	1.718	1.753	1	1.2485	1.2815				1	0.547	1.0185	1	0.9626	1.1318	1	1.291	1.62667	1	0.6465	0.32	1	2.951	4.588	1	1.595	1.609	1	0.89725	0.7885	1	0.4806	0.7566	1	0.801333	0.757	1
gi_66526470	1	0.799	0.499	1	0.7945	0.654	1	0.828	0.425	1	0.84025	0.84025	1	0.980333	0.974	1	1.1055	0.7345	1	0.858667	0.584667	1	0.935	0.783667	1	1.6765	1.1735	1	1.53875	1.204	1	0.932	202.762	1	1.39125	0.87275	1	0.99425	0.82475	1	0.7455	0.55475	1	0.9989	0.6307	1	1.555	1.368	1
gi_66553455	1	0.759	0.5585	1	0.946	0.796	1	0.872	0.607	1	0.8655	0.836333	1	0.892	0.984	1	0.9705	1.054	1	0.677	0.653	1	0.443	0.565	1	0.726	0.6675	1	1.472	1.924	1	0.9025	0.852	1	1.4655	1.1405	1	0.979	0.632	1	0.82	0.581	1	0.963333	0.7745	1	1.2275	0.728	1
gi_110762076	1	0.748	0.694	1	0.8065	0.882	1	1.2395	0.9915	1	0.908	0.901	1	0.754	0.825	1	0.903667	0.817667	1	0.824	0.7255	1	1.1335	1.06	1	1.18	0.7675	1	1.5095	1.694	1	1.054	1.01	1	1.471	1.139	1	1.0935	0.983	1	0.894667	0.760333	1	0.9185	0.705	1	1.226	1.064	1
gi_66529931	1	0.85125	0.73	1	1.446	0.923	1	1.091	0.886	1	0.988	0.936	1	0.994	0.951	1	0.823	0.795	1	0.757	0.595	1	1.436	1.507	1	1.07	1.135	1	2.137	5.252	1	0.906	0.626	1	1.6025	0.916	1	1.982	1.178	1	0.72	0.4845	1	1.001	0.812	1	1.252	0.9795	1
gi_110761827	1	0.5428	0.8196	1	0.9165	0.84675				1	0.896111	0.957	1	0.79	0.8625	1	0.967	0.844	1	0.544	0.691	1	0.7575	1.0985	1	0.677	0.625	1	1.346	1.08	1	0.819	0.762	1	1.4415	1.329	1	1.0695	1.0345	1	1.02433	0.739	1	1.25	1.10633	1	0.7995	0.913	1
gi_66505131	1	0.802	0.536	1	1.459	1.599	1	0.9055	1.203	1	1	0.7808	1	1.37875	1.241	1	0.977	0.924	1	0.96	810	1	0.96225	0.88425	1	1.388	1.1585	1	1.422	1.094				1	1.98333	1.33467	1	1.1905	1.138	1	0.95	1.351	1	1.3625	1.1535	1	0.707	1.075	1
gi_66534671	1	0.638	0.467	1	0.747	0.662	1	0.941	0.564	1	0.95925	0.87	1	0.764	0.688	1	1.41225	1.2445				1	0.933	0.959	1	0.985667	0.738	1	1.173	0.505	1	0.6265	0.4305	1	1.791	0.9055	1	2.049	0.552	1	0.994	0.854	1	0.585333	0.714	1	0.71	0.808	1
gi_110750764	1	0.675	0.499	1	1.0615	0.948	1	1.081	0.2935	1	2.068	1.29867	1	0.5685	0.465	1	1.065	0.858667	1	0.55625	1.1535	1	0.889333	0.776	1	0.6845	0.419	1	0.916	0.67	1	0.9395	1.1305	1	1.385	1.55	1	1.911	1.259	1	1.066	0.615	1	0.235667	0.932667	1	0.7225	0.4865	1
gi_66500390	1	0.773	0.739				1	1.142	1.217	1	1.591	1.207	1	1.003	0.918	1	1.142	1.285	1	0.576	0.996	1	0.897	0.801	1	0.78	0.65	1	1.068	0.235	1	1.303	1.746				1	0.716	0.683	1	0.9225	0.7685	1	1.022	1.21	1	0.9925	0.8805	1
gi_66515294	1	0.5615	0.582	1	0.807	0.839	1	0.6755	0.83	1	0.7045	0.937	1	0.845	0.927				1	0.612	0.667	1	0.973	0.922				1	1.5975	1.7015	1	0.999	0.739	1	1.6435	1.7065	1	1.099	0.753	1	0.783	0.311	1	0.818	0.6844	1	1.01	1.13	1
gi_66511001	1	0.685	0.918	1	0.792	1.398	1	1.048	2.796	1	0.8922	0.9194	1	2.229	1.779	1	0.968	1.0495				1	1.166	1.0945	1	0.6525	0.7575	1	1.51	1.615	1	1.418	0.887	1	1.7225	1.4875	1	0.989	1.177	1	1.3425	1.414	1	2.20317	2.00467	1	1.7875	2.7105	1
gi_110751174	1	0.708	0.924	1	0.963	0.922	1	1.293	0.844	1	1.0335	1.1215	1	1.038	0.8775	1	1.04567	0.872667	1	0.409	0.944667	1	0.761667	0.765				1	0.647	0.861	1	0.689	0.645	1	1.836	1.7045	1	1.047	1.6515				1	0.751	0.6645	1	0.554	0.944	1
gi_66547760	1	1.314	0.823	1	0.043	0.378	1	1.00233	1.43333	1	0.7835	0.8815				1	0.835	0.6585	1	0.855	0.932	1	0.924	0.9678	1	0.928	1.4955	1	1.53	1.7215	1	2.042	1.28933	1	1.383	0.911	1	1.225	405.422	1	1.67267	1.154	1	0.828667	0.480667				1
gi_66513934	1	0.3405	0.575	1	1.105	1.455	1	1.564	0.9585	1	1.211	1.35033	1	0.997	1.15867	1	1.4195	1.4775	1	0.494	0.341	1	0.899333	1.05633	1	5.072	1.406	1	1.611	1.96433	1	1.37133	0.975333	1	1.663	1.13267	1	0.713	0.846	1	0.744	0.6285	1	0.8825	0.9615				1
gi_66556661	1	0.695	0.7115	1	0.944	1.26	1	1.035	0.841	1	1.36983	1.29783				1	0.898	0.892	1	0.599	1.114	1	0.921333	0.861333	1	0.975333	0.833667	1	1.3055	1.6855	1	1.061	0.679	1	1.583	0.594	1	0.8225	0.6815	1	0.698	0.945	1	0.8368	0.7328	1	1.034	0.91	1
gi_110750674	1	0.9215	0.814	1	1	0.682	1	0.94	0.6705	1	1.059	0.7402	1	1.331	1.141	1	2.29875	1.042	1	0.585	0.907	1	0.875833	0.726	1	0.702	0.598	1	1.221	1.1035	1	2.0724	1.2826	1	2.15	1.565	1	0.705	0.881	1	0.929	1.011	1	2.027	1.021	1	0.741	1.365	1
gi_66519838	1	0.902667	0.987333	1	0.5775	0.502	1	0.803	0.427	1	0.994	0.9025	1	0.6765	0.545	1	0.966	0.8585	1	0.83	0.7565	1	0.709	0.4165	1	1.19825	0.62675				1	0.683	0.0915	1	1.1505	1.112				1	0.522	0.5985	1	0.8365	0.615	1	0.754	0.6955	1
gi_94158657	1	0.321	0.686333	1	0.715167	0.498	1	1.3305	0.997	1	0.5645	0.72475	1	0.831	0.652	1	1.31067	1.308	1	0.645	0.784	1	0.71	0.7945				1	1.702	1.949	1	0.684	0.421	1	1.50625	1.223	1	0.987333	0.783333	1	1.144	1.11733	1	0.503	0.832	1	0.642	0.628	1
gi_110762180	1	0.658	1.051	1	0.593	0.323	1	0.927	0.946	1	0.75	0.836	1	1.135	0.918	1	1.381	1.396	1	0.571	0.935	1	0.956	1.041	1	0.9705	0.95				1	0.981	0.611	1	1.724	1.415	1	0.733	0.784	1	0.98	1.286	1	0.735	1.032	1	1.197	0.839	1
gi_110749616	1	1.01567	0.724	1	1.22	1.558				1	1.1368	1.0614	1	1.50067	1.23233	1	0.990333	0.895667	1	0.7855	1.327				1	1.22775	0.898	1	1.764	1.553	1	0.815667	0.694667	1	1.10475	0.7995	1	0.9065	1.122	1	1.503	1.224	1	0.7802	0.704	1	1.5535	1.1285	1
gi_66551967	1	0.696	1.009	1	0.8545	1.0005	1	1.287	1.247	1	1.485	1.665	1	1.237	1.231	1	0.777	1.589	1	0.6825	0.797	1	0.851	0.88	1	0.86	0.599	1	0.927	1.157	1	0.887	1.372	1	1.597	0.771	1	0.755	0.915	1	1.0465	2.436	1	1.171	1.00467	1	0.798	0.778
gi_110776452	1	1.054	1.016	1	0.883	0.651	1	0.955333	1.188	1	0.4995	0.8635	1	0.864	0.936	1	0.8755	0.8985				1	0.718	0.825	1	1.349	1.004	1	1.65	1.5755	1	0.688	0.831	1	2.45	2.371	1	1.501	1.138	1	0.7315	0.7655	1	0.91	0.93	1	0.9465	0.9505	1
gi_66504263	1	0.72475	0.65925	1	0.853333	1.10933	1	0.8535	1.0325	1	0.6565	0.934667	1	0.897	1.352	1	0.9265	0.974	1	0.538	0.81	1	1.19067	1.01367				1	1.204	1.189	1	1.144	0.933	1	1.256	0.962	1	0.937	0.712	1	1.02633	0.952333	1	1.0955	0.7955	1	0.783	0.988	1
gi_66515679	1	0.5265	0.4445	1	0.5525	0.8615	1	0.9995	0.3905	1	4.788	2.309	1	0.697	0.4135	1	1.24233	0.857	1	0.68175	1.335	1	1.728	1.077	1	1.729	1.187				1	1.07	0.8245	1	0.907	0.425				1	1.425	0.648	1	1.03475	1.0065	1	0.7345	0.5035	1
gi_66556180	1	1.114	1.193	1	1.0748	0.8184	1	0.994333	0.965	1	0.7298	0.7998	1	1.14525	0.938	1	0.739	0.489				1	0.406	0.767	1	1.097	1.514	1	1.272	1.197	1	0.8785	0.67225	1	1.77838	1.073	1	0.9874	1.0594	1	1.32167	1.29667	1	1.24243	1.057	1	0.539	0.727	1
gi_66507594	1	0.9665	0.632	1	0.808667	0.451667	1	0.634	0.607	1	0.741	0.86	1	0.697	0.695	1	0.999	0.978333				1	1.094	0.8185	1	1.6275	1.2385	1	1.355	0.891				1	2.6735	1.513	1	0.806	0.485	1	0.621	0.488	1	0.705125	0.5525	1	1.735	1.386	1
gi_110756584	1	1.354	1.16	1	0.426	0.699	1	1.247	2.074	1	0.739	1.05267	1	0.427	0.462	1	0.9435	0.8125	1	0.618	0.636	1	0.667	2.04	1	1.17367	0.856333	1	1.11825	1.19575	1	0.921	0.67	1	0.769333	0.505	1	1.274	1.1355	1	0.708667	0.556667	1	1.0428	0.8678	1	0.922	1.065	1
gi_110756254	1	0.6185	1.127	1	0.62	0.533	1	0.8765	0.882	1	1.3106	0.9576	1	1.35233	0.844667	1	2.057	1.93025	1	0.516	0.743	1	0.8545	0.85625	1	0.9065	0.7555	1	0.83125	0.7655	1	0.938	0.43	1	1.4365	1.06367							1	0.737667	0.996333	1	0.85	0.7685	1
gi_110757651	1	1.125	0.7645	1	0.72225	0.91825	1	0.762667	0.683667	1	0.8704	0.879				1	0.948	0.9585	1	0.617	0.68	1	1.034	1.2045	1	1.01667	1.239	1	1.01	1.054	1	1.259	0.853	1	1.6315	1.404	1	0.992	0.939333				1	0.672333	0.911	1	1.368	0.8975	1
gi_110759396	1	0.469333	0.542333	1	1.51767	1.16167	1	2.343	0.86	1	0.576667	0.807444	1	0.9475	0.7335	1	0.925	0.625	1	0.284	1.393	1	0.483	0.678	1	0.681	0.624	1	1.278	0.63	1	1.474	1.329	1	1.429	1.313	1	0.764	0.9885	1	2.748	2.543	1	1.65962	1.34688				1
gi_66561330	1	0.989	1.319				1	0.609	0.507	1	0.568667	1.21567	1	1.027	1.024	1	0.969667	1.403	1	0.738	0.695	1	0.985	1.078	1	1.041	1.258	1	1.1356	1.3018	1	0.868	0.8				1	1.239	1.0145	1	0.674	0.482	1	0.933333	0.794333	1	0.8	0.867	1
gi_110749036	1	0.733	0.568667	1	1.625	1.25333	1	0.9215	1.0235	1	0.862	0.692	1	1.053	0.942	1	0.8568	0.8468	1	0.566	0.682	1	0.49325	0.66275				1	1.9965	1.925	1	0.9855	1.1265	1	1.919	1.1965	1	1.071	1.0025	1	0.916	1.335	1	1.1335	0.7645	1	0.786	0.757	1
gi_48098081	1	0.693	0.765	1	1.01	0.56	1	1.0635	1.1555	1	0.828	0.873	1	1.124	0.914				1	0.772	0.79	1	0.547	1.014	1	1.113	1.4435	1	1.691	0.749	1	1.372	0.55	1	1.706	1.235	1	1.42	1.011	1	1.017	0.814	1	1.5345	1.7255	1	0.684	0.686	1
gi_58585250	1	0.8155	0.8085	1	1.3745	0.9325	1	0.938	0.731	1	1.21275	0.74925	1	1.296	0.801	1	0.791	0.964667	1	0.041	0.018	1	1.7075	1.1445	1	0.9115	0.8485	1	2.099	1.724	1	0.681	0.387	1	1.702	1.054	1	1.11	0.938	1	1.926	1.318	1	0.639333	0.645333	1	1.038	0.889	1
gi_66513481	1	0.8826	0.9798	1	1.088	1.133	1	0.8845	0.879	1	0.720167	0.784667	1	1.5685	1.0615	1	1.1925	0.7435	1	0.842	0.897333	1	1.035	1.3415	1	1.049	1.05767				1	0.725	0.328				1	0.939667	0.930667	1	1.34	0.907	1	0.606	0.753333	1	0.7335	1.1315	1
gi_66499293	1	0.5815	0.7645	1	1.076	0.921333	1	1.019	0.901	1	0.54	0.663	1	0.719	0.693	1	1.193	1.2815	1	0.179	0.192	1	0.601	0.614	1	1.079	0.767	1	1.492	1.203	1	0.836	1.015	1	1.443	0.896	1	0.865	0.887	1	0.821667	0.671	1	0.94725	0.8985	1	0.9065	0.9785	1
gi_66517287	1	1.181	1.00133	1	0.924333	1.11633	1	0.869	0.783	1	0.98875	0.820625	1	0.844	0.907	1	0.817	0.87	1	0.90275	0.7585	1	0.8385	0.7865	1	1.2675	0.984	1	1.324	1.546	1	1.55	1.045	1	2.035	1.59933	1	1.47933	0.997667	1	0.996	0.533	1	0.925889	0.681333	1	1.367	1.072	1
gi_110760845	1	0.663	0.8685				1	0.919	0.7075	1	1.47967	1.48933	1	0.810667	0.684333	1	1.764	1.792	1	0.564333	0.931333	1	1.117	0.786	1	1.454	1.366	1	1.802	1.555	1	1.452	0.646	1	1.82267	1.03233	1	1.0545	0.796	1	0.405	0.889	1	0.5485	0.648	1	0.95725	0.85575	1
gi_110756016	1	0.631	0.985	1	0.908	0.837	1	0.951	0.838	1	0.637	0.766	1	0.922	0.658	1	0.858	0.814	1	0.791	0.565	1	1.4365	1.2975	1	1.125	0.925	1	1.5605	1.2925				1	1.467	0.991	1	0.901	0.886	1	0.669	0.629	1	0.996	1.07733	1	1.228	1.232	1
gi_110749558	1	0.7815	1.6515	1	1.1135	0.8835	1	0.738	0.234	1	0.6725	0.5495	1	1.114	1.084	1	1.3324	1.0234	1	0.801	0.81	1	0.594111	0.992556	1	0.718	0.511	1	1.13767	1.031				1	1.26	1.0575	1	1.174	0.8	1	1.78733	1.022	1	0.885667	0.79	1	1.017	0.844	1
gi_110756003	1	1.355	1.317	1	1.058	0.853	1	1.1515	1.2095	1	0.9105	0.83125	1	1.0685	0.5545	1	1.655	1.431	1	0.77	0.641	1	0.7435	0.899	1	1.331	0.998	1	0.456	0.468	1	0.613	0.632	1	1.652	0.9235				1	1.011	0.726	1	0.7792	0.6588	1	0.752	0.6285	1
gi_110756013	1	0.732	0.685				1	1.31	0.569	1	1.4718	1.0584	1	1.75325	0.89075	1	1.21267	0.698667	1	0.7345	0.4065	1	0.597571	0.803857	1	1.2115	1.146	1	1.5035	0.9875	1	1.242	0.474	1	1.179	0.474333	1	1.088	0.473	1	0.91075	0.811	1	1.22183	0.977917	1	0.9005	0.8345	1
gi_66508940	1	0.631667	0.647667	1	0.8275	0.7245	1	0.9605	1.11	1	1.07533	1.11233	1	1.331	1.43033	1	0.84925	0.7665	1	0.803	1.254	1	0.766333	0.533333	1	1.214	1.311	1	1.483	1.49725	1	0.987	0.926	1	1.695	1.633	1	1.138	1.21733	1	1.1175	1.2985	1	0.886	0.725667				1
gi_48097857	1	0.801	0.809	1	0.904	0.828	1	1.462	2.711	1	0.599	0.641	1	1.28	1.127	1	1.0426	0.9494				1	0.72525	0.71275	1	1.012	0.879	1	1.09667	1.15767	1	1.163	0.74	1	0.956667	1.16333	1	0.7605	0.515	1	0.805	0.813	1	0.825333	0.612833	1	1.255	1.0386	1
gi_110756011	1	1.01133	1.001	1	0.653	0.994	1	0.95275	1.34975	1	1.06317	0.9855	1	0.979	1.3555	1	1.23	1.155	1	0.6365	0.903				1	1.1505	1.1445	1	2.085	1.881	1	0.868	0.758	1	1.4825	1.0075	1	1.218	1.345				1	0.799	0.802				1
gi_110756783	1	0.9095	0.962	1	0.861	0.988	1	0.905	1.018				1	0.841	0.905667	1	1.253	1.365	1	1.6045	1.3065	1	0.846	0.752	1	1.331	0.9915	1	3.7455	2.446				1	1.5625	1.2275	1	1.166	1.523	1	0.70675	0.6415	1	1.2505	0.58175	1	1.42433	1.31033
gi_48098249	1	0.76	0.719	1	0.668	810	1	0.477	0.817	1	0.738	0.8532	1	0.647	0.872	1	0.733	0.76				1	0.869	0.926	1	1.104	0.862	1	0.863	1.105	1	0.88	0.554	1	1.304	0.974	1	1.042	1.128	1	1.081	1.214	1	0.962	0.877667				1
gi_66530147							1	0.894	0.668	1	0.70875	0.715	1	0.728	0.5975	1	1.14425	0.93075	1	0.773	0.621	1	0.71025	0.80975	1	1.045	0.908	1	1.259	1.133	1	1.008	0.481	1	1.48	1.227	1	0.891667	0.954	1	0.9455	1.0285	1	0.676	0.5546	1	0.901	0.906667	1
gi_66500225				1	0.595	0.677	1	0.9835	0.819	1	0.751333	0.819333	1	1.076	0.862	1	0.938333	0.747667	1	0.603	0.7475	1	1.194	0.868	1	1.682	1.3045	1	1.414	2.43	1	0.815333	0.674667	1	1.387	1.007							1	0.53	0.63975	1	1.314	1.056	1
gi_66525882	1	1.018	0.9655	1	1.563	0.647	1	0.852	0.573667	1	1.1195	1.146	1	0.886	0.852	1	0.712	0.373	1	0.726333	1.35767	1	0.773	0.994	1	1.574	1.863				1	1.006	0.862	1	1.165	1.1375				1	0.993	0.493	1	1.071	0.923	1	1.07	0.9405
gi_110763879				1	1.394	1.193				1	1.01	0.791	1	1.181	0.872	1	1.152	0.984				1	1.861	1.842	1	2.13	1.904	1	1.416	1.219	1	0.707	0.931	1	1.701	1.148	1	1.064	0.913	1	0.899	0.581	1	0.924	0.77	1	0.901	0.375	1
gi_110768411	1	0.501	0.479	1	0.841	0.741	1	0.94	0.473	1	0.853333	0.83				1	1.27933	1.19067	1	0.6075	1.202				1	0.7	1.234	1	1.782	1.63	1	0.711	0.855	1	1.237	0.8495	1	0.7305	0.6085	1	0.779	0.6145	1	1.0215	0.911	1	0.844	1.09467	1
gi_110759314				1	0.888	1.495	1	0.8925	0.7965	1	1.6215	1.2055	1	0.557	0.626	1	1.24	1.1055	1	0.424	0.787	1	1.901	0.3335	1	1.605	1.101	1	1.84	1.473	1	0.675	0.498	1	2.12767	1.84767				1	0.799	0.704	1	1.223	1.223	1	0.898667	0.983667	1
gi_58585132	1	0.737333	0.511667							1	1.752	1.57	1	1.599	1.362	1	1.388	0.915	1	0.586	0.381	1	0.561	0.714	1	5.969	1.336	1	2.016	1.5645				1	3.346	1.288	1	0.753	0.7225	1	1.248	0.291	1	1.9115	1.17	1	2.125	1.485	1
gi_58585082	1	0.752	0.571	1	1.093	0.85	1	1.0625	0.5725	1	0.851	1.067	1	0.646	0.485	1	1.33633	1.31967	1	0.704	0.672	1	1.031	0.9545				1	1.651	1.451	1	1.2835	0.822	1	1.895	1.2525				1	1.177	0.65	1	1.3965	1.4295	1	0.798	0.733	1
gi_66523907				1	1.2385	1.895	1	0.879	0.88	1	0.808	0.6995	1	0.777	0.771	1	0.845	0.8815	1	0.466	0.5655	1	0.95	0.715	1	1.182	0.783	1	1.044	1.285	1	0.875	0.81	1	1.749	0.545	1	0.954	0.869				1	0.98675	0.9655	1	1.10133	1.02367	1
gi_66566113	1	0.832	1.274	1	1.185	1.652	1	0.656	0.6295	1	0.684	0.812	1	1.7215	1.072	1	1.143	0.858	1	0.418	0.651	1	0.801	1.076	1	0.894	0.688	1	1.3005	0.9225	1	1.341	1.553	1	1.524	0.5545	1	0.82	1.0565	1	1.378	0.9615	1	1.211	1.078	1	0.56	0.778
gi_66499585	1	0.826	0.631	1	1.1525	1.0695				1	1.818	1.41867	1	2.577	1.357	1	0.7805	0.7675	1	0.674	0.798	1	1.066	0.872	1	0.914	0.781	1	2.1315	1.2535	1	1.074	0.034	1	1.967	1.623	1	2.016	1.739	1	1.6435	0.8555	1	0.803	0.58	1	0.8545	0.339	1
gi_66522232	1	0.4705	0.408	1	1.208	0.608	1	1.261	1.323	1	0.953	0.976	1	0.642	0.952	1	0.712	0.762				1	1.298	1.158	1	1.596	1.391	1	1.383	1.332				1	1.396	1.002	1	0.63	0.791	1	0.57	0.526	1	0.887	0.56	1	1.619	1.914
gi_110765224				1	0.7655	1.173	1	1.393	0.66	1	0.866714	0.880571	1	1.179	0.903	1	1.12225	1.026				1	0.716	0.8655	1	0.955	0.7365							1	1.457	1.182	1	1.199	0.977333	1	0.79	0.531	1	0.759667	0.800444				1
gi_66559541	1	0.7525	0.982	1	0.926	0.728	1	0.89	0.573	1	0.87525	0.48525	1	1.27	1.099	1	1.211	0.949	1	0.325	1.025	1	0.699	0.919				1	1.1085	0.715	1	0.892	1.012	1	1.235	0.705	1	1.575	1.254	1	1.182	0.832	1	1.31133	0.937667				1
gi_66565444	1	0.696	0.953	1	1.035	0.819	1	0.964	0.6475	1	0.934	0.675	1	1.783	0.659	1	1.428	3.208	1	0.622	0.757	1	0.628	0.739	1	0.677	0.35	1	1.143	0.713	1	0.677	0.853	1	0.814	1.169				1	2.034	2.61	1	0.692	0.561	1	0.894	0.445	1
gi_66551115	1	0.671	0.814	1	0.639	0.516	1	1.575	3.566	1	0.8222	0.8518	1	1.551	1.2835	1	0.845	0.977333				1	0.61275	0.836	1	1.14	1.103							1	1.7395	1.123	1	0.4725	0.982	1	1.4125	1.371	1	0.9174	0.7694				1
gi_110765226	1	1.057	1.876	1	0.759667	0.61	1	0.755	0.725	1	0.937	0.762	1	1.251	0.63	1	0.373	0.357				1	0.386	0.403				1	1.232	1.00067				1	1.3975	0.873	1	0.921333	0.839333	1	1.5425	0.936	1	1.024	0.755				1
gi_66557994	1	0.733	0.63	1	1.005	0.9							1	0.9605	0.745	1	1.7	1.0675	1	0.563	0.736	1	0.4235	0.9255	1	1.418	0.987	1	1.0255	1.2165	1	0.854	1.031	1	1.321	0.967	1	1.247	1.079	1	0.843	0.756	1	1.66	1.09467				1
gi_66549728	1	1.159	1.7865	1	0.64	0.398	1	1.463	1.099	1	0.731	0.805	1	0.205	0.163	1	1.27467	0.941	1	0.468	0.842	1	0.434	0.937				1	0.961	0.465							1	2.268	1.783	1	1.0285	1.1455	1	1.44067	0.998	1	0.736	0.894	1
gi_66499475	1	0.7165	1.153							1	1.36125	1.19775	1	0.787	0.467	1	0.898	0.989	1	0.997	0.712	1	0.766	1.0595	1	1.1975	1.068	1	1.062	0.571	1	0.924	0.713	1	1.33833	0.914	1	1.09133	1.37133				1	1.24467	0.963	1	0.643	0.69	1
gi_110761334				1	1.457	1.112	1	1.249	0.768	1	1.325	0.85	1	0.789	0.562	1	0.409	0.429	1	0.952	0.635	1	2.216	1.824	1	2.237	1.082	1	1.4	0.962	1	0.455	0.891	1	1.461	1.453	1	1.078	0.508	1	0.405	0.291	1	2.544	1.3115	1	0.367	0.589	1
gi_66535742	1	0.688333	0.906	1	0.7455	0.7005				1	0.761	0.253	1	1.104	0.871	1	0.863	0.989	1	0.255	0.264				1	1.1385	1.1595	1	1.4705	1.0745	1	0.9275	0.613	1	2.178	1.365	1	1.3325	1.033	1	0.5885	0.55575	1	0.836333	0.811				1
gi_110750676	1	0.782	1.532				1	0.819333	0.681333	1	1.2645	0.904	1	0.888	1.008	1	0.949	0.772	1	0.686667	1.41167	1	0.44	0.9248	1	0.727	0.757	1	0.693	0.707	1	1.251	1.13	1	1.481	1.0065	1	1.287	1.335				1	1.847	1.11	1	0.893	1.6815	1
gi_66548261	1	0.719	0.596	1	0.876	0.623	1	0.729	0.309				1	1.074	1	1	1.012	1.0035							1	1.4125	1.0865	1	1.416	1.378				1	1.017	1.01	1	0.995	0.8375	1	0.691	0.806	1	0.835333	0.571667	1	1.203	0.924	1
gi_110762773	1	0.489	0.759				1	1.127	1.112	1	0.8235	0.82625	1	1.728	1.552	1	1.28	1.457	1	0.534333	0.819667	1	0.962333	0.943333	1	0.923	0.802	1	0.927	0.8035	1	0.6895	0.887	1	1.323	0.545				1	1.2875	1.507	1	1.306	0.878	1	1.091	0.8305
gi_58585118	1	0.632	0.587	1	1.1365	0.6115				1	1.626	1.141	1	0.851667	0.845667	1	2.3955	1.871				1	0.874333	0.530333				1	1.5165	0.953	1	1.102	0.879	1	2.3965	1.0885	1	0.444	0.688	1	0.9005	0.8705	1	0.663667	0.901				1
gi_110756123	1	0.859667	0.917667	1	0.912	1.059	1	1.045	0.815				1	0.971	0.825	1	1.578	1.734	1	0.868	0.759	1	1.0235	0.9025	1	1.408	0.669							1	1.492	1.164	1	2.342	0.846	1	1.2495	1.0065	1	0.8515	0.875
gi_48128966	1	0.734	0.602							1	0.764	1.654	1	0.679	1.783	1	1.1025	1.076				1	0.607	0.622	1	1.489	1.183	1	2.131	2.252	1	1.0015	0.9565	1	1.457	2.575	1	0.932	1.186	1	1.1235	2.5785	1	1.207	1.025				1
gi_58585106							1	0.987	0.812	1	1.022	0.901	1	1.116	0.85	1	1.24	1.193	1	0.6725	1.095	1	0.8655	0.673	1	1.597	1.41175	1	0.991	0.8695	1	0.809333	1.239	1	3.33067	2.16033	1	0.817	0.433				1	1.527	1.093	1	0.552	0.95	1
gi_66534008				1	1.008	1.851	1	0.8245	0.752	1	0.931	0.868	1	0.921	0.966	1	1.197	1.063				1	4.577	1.799	1	1.465	0.8295				1	1.344	0.792	1	1.739	1.479	1	0.9165	0.9305	1	0.68	0.451	1	0.821	0.8935	1	0.921	1.342	1
gi_110765081										1	1.083	0.919	1	0.803	1.055	1	1.702	1.12	1	0.805	0.345	1	2.255	1.0915	1	1.54	1.12	1	1.035	0.828	1	0.789	0.893	1	1.841	1.833				1	0.623	0.588	1	0.913	0.6905	1	1.292	1.189
gi_110763102	1	1.0955	0.669	1	0.7235	0.7745	1	0.9115	1.0815	1	0.505	0.8835				1	1.432	1.401				1	0.411	0.573	1	1.684	1.194	1	1.1545	1.426	1	0.886	0.849	1	1.6335	2.139	1	2.216	1.4365	1	0.7275	0.817	1	1.972	1.172	1	0.807	0.974	1
gi_66505984	1	1.45167	1.542	1	0.56	1.432				1	1.454	1.4115	1	1.61	0.845	1	1.5375	1.3205	1	0.456	0.406	1	0.2765	0.7845	1	0.976	0.629	1	1.23433	0.915333				1	1.612	1.026	1	0.855	0.842	1	1.6245	1.7565	1	1.251	1.203	1	1.0095	0.353	1
gi_66559310	1	0.712	0.859				1	0.431	0.294	1	0.7945	0.7615	1	1.5542	1.0312				1	0.418	0.7085	1	0.826	0.805	1	0.3885	0.449	1	0.405	0.5				1	1.799	0.971	1	1.002	0.6305	1	0.7285	0.3275	1	0.8085	0.832				1
gi_66517407	1	0.635	1.0835				1	0.503	0.773	1	0.766333	0.797667	1	1.093	0.672	1	0.647	0.7515				1	0.751	0.835	1	1.0005	0.9715	1	0.707	0.989	1	0.8265	0.846				1	0.926	0.889				1	1.105	0.744667	1	1.1015	0.804
gi_110755367	1	0.718	0.672	1	1.322	0.765	1	0.734	0.726	1	0.927	1.00833	1	0.458	0.814	1	0.642	0.573	1	0.775	0.95							1	1.48	2.52	1	0.68	1.332	1	0.663	1.347				1	0.6	0.646	1	1.632	0.892	1	1.285	1.4745
gi_110763326	1	0.718	0.794				1	2.648	1.367	1	0.844	0.858	1	1.973	2.049	1	0.676	0.544	1	0.805	0.699	1	0.806	0.7255	1	1.4335	0.794							1	2.7665	1.866				1	0.767	1.138	1	1.1035	0.752	1	1.001	1.027	1
gi_110760134	1	0.975	1.489	1	1.008	1.152	1	1.062	0.8	1	0.919	0.7975													1	1.153	0.87	1	2.399	1.55	1	1.115	0.621	1	0.957	0.688	1	0.944	0.8365				1	1.05933	0.646333	1	1.2545	1.0185	1
gi_66509780				1	1.112	2.753	1	0.383	1.543	1	1.048	0.438	1	0.13	0.809	1	0.562167	0.447667	1	2.41	0.664	1	0.54025	0.6505	1	0.934	0.218	1	0.5665	0.8055	1	1.434	1.354	1	1.0825	1.315				1	0.321	0.801	1	5.9655	1.235	1	1.276	0.976	1
gi_48141571	1	1.5285	1.2125				1	0.626	0.915	1	1.368	1.42							1	0.771333	0.908333				1	1.1925	1.338	1	1.862	1.591							1	0.955	0.573	1	0.6185	0.581	1	1.09575	0.784125	1	1.25	1.5975	1
gi_48142798	1	0.894	1.162	1	1.787	0.656				1	1.185	0.869				1	0.755	0.7415	1	0.716	1.009	1	0.96	0.975				1	1.833	0.932				1	2.214	0.969	1	0.613	0.599				1	2.407	0.644	1	1.32	0.656	1
gi_66530404	1	0.339	1.14	1	1.083	0.79	1	1.125	0.684	1	2.1445	1.7855	1	1.342	0.997	1	2.042	1.229	1	0.6095	0.994							1	0.674	0.7315	1	1.158	0.639	1	1.336	0.472	1	1.368	0.685				1	0.7425	0.5035	1	1.1475	0.907
gi_66525165				1	0.975	0.673	1	0.983	1.088	1	0.9245	0.803	1	2.7865	1.9895							1	0.5685	0.6005				1	1.55	2.018				1	1.47	0.823	1	1.367	2.414	1	0.76	0.773
gi_94158731	1	3.882	10.018	1	0.597	1.139				1	0.482	1.452	1	0.478	0.884	1	0.212	0.137	1	0.082	0.15										1	0.615	0.346	1	4.217	0.542	1	0.321	0.856	1	0.434	0.3385	1	2.657	0.718				1
gi_48096664	1	0.886	1.0555	1	1.0545	0.7945							1	1.523	1.062	1	0.904	1.142	1	0.856	0.842				1	1.567	1.044	1	1.38	1.4825				1	1.881	1.45	1	0.784	0.801	1	0.5055	0.7	1	0.948	0.65				1
gi_66525522	1	1.064	0.746	1	1.694	1.369	1	1.295	0.923	1	0.528	0.5	1	3.281	2.361	1	3.697	1.611										1	1.07	0.686	1	0.971	0.939	1	3.399	2.786	1	0.964	0.6285	1	1.597	0.842	1	1.014	0.59	1	1.209	0.907	1
gi_48138741	1	0.442	0.6	1	0.554	0.833	1	1.9115	1.5005	1	0.861	1.286	1	0.842	0.867	1	3.247	4.543				1	0.591	0.99				1	0.771	1.101				1	1.21	1.143	1	0.834	1.162	1	0.814	0.688	1	1.29	1.0925	1	1.219	0.9505
gi_110758163	1	1.1695	1.144	1	1.473	1.132				1	0.9395	1.232	1	0.856	1.008	1	0.886	0.839	1	0.804	0.568	1	0.765667	0.794667				1	1.134	1.437				1	1.138	1.192	1	1.338	1.436	1	1.178	1.066	1	0.61	0.8385
gi_110763897	1	0.474	0.602				1	0.901	0.8465	1	0.669	0.8336				1	0.835	0.985333				1	1.46067	1.208	1	0.52	0.41				1	1.223	0.562	1	0.687	0.439	1	0.4275	0.8325	1	1.609	0.657	1	0.443	0.482	1	0.862	0.571
gi_110756698	1	1.338	1.37				1	1.119	0.98	1	0.921	0.794	1	0.9005	0.811	1	1.054	0.918	1	0.822	0.894	1	1.081	0.895							1	0.97	0.8785				1	1.0145	0.599				1	0.702	0.605				1
gi_58585124	1	0.852	1.418				1	1.259	0.8	1	0.976	0.847	1	0.882	0.808							1	1.477	1.137	1	1.005	1.004	1	1.052	1.158	1	1.443	1.221	1	1.2545	1.169							1	0.81475	0.82225
gi_110755732	1	0.615	0.787				1	0.731	0.663	1	0.725	0.853	1	0.649	1.179				1	0.7015	0.7335	1	1.094	0.737	1	1.473	1.3525	1	2.139	2.503	1	1.065	0.588	1	1.4965	1.255	1	1.285	1.117				1	0.840333	0.641333	1	1.364	1.4785	1
gi_66530776							1	0.9415	0.8495	1	1.1485	1.008	1	1.51933	1.27667	1	1.345	1.343	1	0.5865	0.685	1	0.9215	0.9	1	1.05833	0.806				1	0.798	0.569										1	0.978	0.92625	1	0.454	0.632	1
gi_48109165				1	0.77	0.404	1	0.756	0.614	1	0.333	1.2605				1	0.8935	1.0205	1	0.729	0.7665	1	0.494	0.444	1	3.70367	2.171	1	1.783	2.936	1	0.621	0.273							1	0.524833	0.428667	1	0.9422	0.3362	1	2.23	2.776	1
gi_66525285	1	1.099	1.373	1	1.13	0.819	1	1.0585	0.8395	1	0.787	0.942	1	1.446	0.7835	1	1.056	1.129	1	0.736	0.664				1	1.139	0.755	1	1.616	0.536	1	0.989333	0.920333	1	1.728	0.832333	1	1.375	1.057				1	0.996	0.8095				1
gi_110759728	1	0.881	0.457	1	0.92	0.8615				1	0.307	0.450333	1	0.7655	0.857	1	1.846	1.354				1	0.079	0.43				1	1.50367	1.133				1	0.125	0.177	1	0.9925	0.7205	1	1.632	0.527							1
gi_66516797							1	1.2	0.734	1	1.737	1.591	1	1.104	0.691	1	1.121	0.988	1	0.817	0.955	1	0.89	0.779	1	1.113	3.128				1	0.854	0.585	1	1.772	1.318							1	1.1655	1.4525	1	1.144	0.773
gi_66520256				1	0.827	0.8215	1	0.836	0.811	1	1.35467	1.02933	1	0.929	0.875	1	1.058	0.379	1	0.876	1.775				1	0.99	0.656	1	1.406	1.083	1	0.916	0.736	1	1.632	1.234				1	0.755	0.764	1	1.0575	0.6385
gi_74271822	1	0.811	1.15	1	0.652	0.609				1	0.923	1.01							1	0.743	0.965							1	1.101	0.754	1	0.646	0.662				1	1.17	1.433	1	1.825	1.395	1	1.096	0.8815	1	0.84	0.398
gi_48097144	1	0.759	1.029	1	1.151	0.71				1	0.828	0.871	1	1.638	1.749	1	2.82	1.195				1	1.111	0.785	1	1.324	0.837	1	1.097	1.098	1	0.679	0.442				1	1.096	0.724				1	0.603	0.505	1	1.112	1.233	1
gi_110773801										1	0.755	0.935	1	0.824	0.548	1	1.156	1.662				1	0.921333	270.394	1	0.8925	0.824				1	0.913	1.054	1	1.506	1.037	1	1.855	1.314				1	1.0425	0.673	1	0.929	1.0345	1
gi_66558942	1	0.8305	0.887				1	0.72	0.7755				1	1.465	0.8965	1	0.959	1.124							1	1.584	0.849	1	1.395	0.905	1	0.731	0.826	1	2.669	3.734	1	1.5015	1.496	1	1.675	0.803				1	0.884	0.86	1
gi_66504157				1	0.766	0.675	1	0.964	1.006	1	1.13267	1.77067	1	0.67	0.566							1	0.624	0.742				1	1.391	1.511	1	1.094	0.733							1	0.8925	1.115	1	0.882667	0.413667	1	1.163	1.093	1
gi_94400883	1	0.866	0.623	1	0.54	0.907				1	1.462	0.654				1	1.319	0.462	1	0.546	0.561							1	0.539	1.483				1	4.105	0.881	1	1.3	0.709	1	1.067	1.352	1	0.884	0.526	1	0.969	0.809	1
gi_110777303	1	0.577	0.673	1	0.9655	0.7675	1	1.062	1.059	1	0.825	0.7825	1	1.2245	1.178													1	2.007	1.705	1	1.087	0.8695	1	1.63	1.309	1	1.362	1.043	1	1.1975	1.1425	1	1.235	1.007				1
gi_66548758	1	1.014	1.185	1	1.251	0.7635	1	0.821	0.766				1	0.721	0.751	1	0.586	0.49	1	0.496	0.728	1	0.5	0.374	1	1.1815	1.1285	1	1.444	1.9105				1	1.623	1.28567	1	1.1795	1.1885				1	0.793	0.6525	1	1.166	1.109	1
gi_110760009	1	0.582	0.385	1	1.713	1.302				1	0.6745	0.7365				1	1.53867	1.13167				1	0.778	0.727	1	1.1315	0.752	1	1.12	1.284				1	1.526	1.33933	1	0.511	0.744	1	1.858	0.905				1	1.1405	0.9535	1
gi_48097366	1	1.185	1.212				1	1.708	1.256	1	0.925	0.951				1	1.389	1.18933	1	0.542	0.695	1	0.9665	1.5085	1	1.501	0.789	1	1.519	1.562	1	1.086	0.521				1	0.525	0.423	1	1.502	0.87	1	0.632	0.6055	1	0.867	0.75
gi_66548968							1	2.513	4.937	1	0.994	0.795	1	2.037	1.45	1	1.327	1.332	1	0.629	0.895	1	0.916	1.148	1	0.923	1.009	1	1.275	0.763										1	1.618	0.986	1	0.779	1.045	1	0.402	1.039	1
gi_48094957	1	0.764	0.825				1	1.167	1.065	1	2.727	2.286										1	0.7375	0.823							1	1.247	0.676	1	3.113	1.248	1	1.0935	0.9805	1	1.108	0.911	1	0.662	0.557				1
gi_66525858	1	1.484	1.009	1	0.544	0.431	1	0.831	1.0105	1	0.999	0.966	1	0.997	0.926										1	1.1805	0.866							1	2.177	1.641	1	1.0655	0.62				1	1.0985	0.626	1	1.07133	1.11833	1
gi_110750754	1	1.184	0.549				1	2.489	1.537	1	1.315	0.891				1	0.705	0.841	1	0.8035	0.899	1	0.796333	0.514667				1	0.95	0.691	1	0.793	0.426				1	1.369	0.665				1	0.3105	1.14225
gi_48124643	1	1.237	1.139	1	1.156	1.142	1	0.868	0.761							1	0.859	0.835	1	0.42	0.659	1	1.18	1.081	1	1.0285	1.091	1	1.654	1.227							1	0.744	0.713	1	0.829	0.707							1
gi_66512987							1	1.044	0.833	1	0.847	0.787	1	3.177	3.595	1	1.185	1.061	1	0.69	0.744	1	0.916	1.011							1	1.015	1.38	1	1.979	2.229				1	0.878	1.066	1	1.027	0.971	1	1.089	1.16	1
gi_110763375				1	0.728	0.382	1	0.912	1.425	1	0.866	0.556	1	0.355	0.644	1	1.089	1.016				1	0.576	0.792	1	1.516	1.196				1	0.439	0.346							1	2.078	0.788	1	0.745	0.651	1	1.274	1.5675
gi_66559208				1	0.693	1.264	1	0.586	0.747	1	1.107	1.001	1	1.426	0.991				1	0.727	0.907	1	1.036	1.278	1	1.041	0.834				1	0.88	1.26	1	1.387	0.932				1	1.429	0.799	1	0.987	0.862	1	0.609	0.555	1
gi_66559141				1	0.919	0.856	1	1.115	0.57	1	0.78	0.718				1	0.855	0.9875	1	0.984	0.777	1	0.482	0.674	1	1.338	0.95	1	2.131	1.667										1	0.944	0.758	1	0.831	0.985
gi_66509654	1	0.511	0.45	1	0.396	0.267	1	0.714	0.628	1	0.552	0.591	1	0.557	0.577	1	1.037	0.757				1	0.496	1.108	1	0.766	0.529	1	1.1995	1.2605				1	0.974	0.775	1	1.0655	1.0275				1	1.0945	0.7495
gi_66530060	1	0.603	0.618	1	1.342	1.405							1	1.039	0.778	1	0.845	0.64	1	0.694	1.802	1	0.617	0.768				1	0.958	0.663	1	1.177	1.182	1	1.266	1.113	1	1.09	1.437	1	0.573	1.606	1	1.034	0.964	1	0.886	1.161
gi_66499731				1	0.92	0.569				1	0.737	0.79	1	1.282	0.924	1	1.106	0.982				1	1.707	1.964				1	1.705	1.223							1	0.876	0.347	1	0.951	0.683				1	0.795	1.203
gi_66512107							1	0.301	0.726	1	0.9552	0.888	1	0.896	1.208							1	1.1895	0.669										1	1.53	1.683				1	0.887	0.599	1	1.076	0.7375	1	0.648	1.397
gi_110766380	1	1.022	1.667				1	1.22433	1.471	1	1.065	0.889	1	1.059	1.112							1	0.869	0.787	1	0.933	0.657				1	0.634	1.873	1	1.822	1.154							1	1.3875	0.764	1	1.41567	1.39667
gi_66503969	1	0.78	1.118	1	0.577	0.603	1	1.1645	1.2505				1	0.876	0.589	1	0.295	0.368							1	1.284	1.163	1	1.214	0.941				1	1.756	1.117	1	0.816	0.699	1	0.957	0.829				1	0.965	1.209
gi_66533950				1	0.941	0.674				1	1.055	0.728333	1	1.176	0.649				1	0.747	0.47	1	1.035	0.756	1	1.116	0.601	1	1.582	3.381	1	0.995	0.597							1	0.435	1.017	1	0.718	0.4765	1	1.082	1.009
gi_66518223							1	4.932	2.145	1	0.60475	0.7515				1	1.2295	0.545	1	0.561	0.8475	1	0.6	0.805										1	2.081	1.03							1	1.88233	0.653667	1	0.742	0.219	1
gi_66505914	1	0.8915	0.703							1	0.8125	0.7605	1	0.758	1.117				1	0.908	0.815				1	1.23633	0.844667	1	1.19833	1.39667	1	1.128	0.7							1	0.785	0.492	1	0.753333	0.735333	1	1.394	0.927
gi_66512039	1	1.051	0.8085							1	1.00725	0.916				1	1.4815	1.539				1	0.732667	0.887667	1	1.07	0.76	1	1.099	0.8605	1	0.971	0.397							1	0.919	1.119	1	0.494	0.696	1	0.914	0.6235
gi_110749562	1	0.457	1.76	1	1.009	1.587	1	0.711	0.372	1	0.896667	0.595333				1	1.051	0.61				1	0.80675	1.0505				1	1.22267	1.59767																1	0.801	2.392	1
gi_66500174	1	1.0995	1.2845	1	1.077	0.957	1	0.87	0.797	1	1.263	1.875	1	1.264	0.919	1	1.096	1.142	1	0.538	0.791	1	1.318	0.837				1	0.999	0.899							1	0.643	0.43	1	1.0105	1.3755	1	0.883	0.798333				1
gi_110757985				1	1.33	0.887	1	1.871	0.845	1	0.9975	0.8515	1	1.16	0.616	1	1.72267	1.19633	1	0.16	0.773				1	1.236	0.634	1	0.72	0.651	1	1.077	0.657							1	0.718	0.624	1	0.53	0.849333
gi_66531474	1	0.238	0.322							1	1.7625	1.549				1	0.676	1.077				1	0.736	0.875	1	0.335	0.339				1	0.927	0.91	1	1.756	1.283	1	0.697	0.646	1	0.8405	0.739	1	0.8505	0.54875
gi_66541426				1	2.199	1.002				1	1.3015	1.07025	1	1.389	1.252	1	0.927	0.8655	1	0.488	0.7	1	1.258	1.346	1	0.906	0.766										1	1.2595	0.927				1	0.83	0.629
gi_48096291	1	1.221	0.897	1	0.425	0.497	1	1.603	2.609	1	0.953	0.822	1	1.364	0.446	1	1.07	1.022	1	0.858	0.655				1	0.778	0.603																1	1.08	0.707	1	1.092	1.132	1
gi_66517761							1	0.754	0.603	1	1.019	0.5645	1	0.848	0.963	1	0.797	0.769				1	1.0035	0.693	1	1.608	1.06967							1	1.885	1.2855				1	0.303	0.147	1	0.8575	0.8545	1	1.10667	0.852333
gi_110751008							1	1.136	1.499	1	0.921667	1.04967				1	1.2575	1.92	1	0.929	1.485	1	1.315	0.906							1	2.047	2.292	1	1.007	1.096				1	0.556	0.555	1	1.089	0.941				1
gi_110749568										1	0.726	0.563				1	0.93425	0.925	1	0.993	1.336	1	0.920667	1.3775	1	0.566	0.36	1	1.14	1.021							1	0.467	0.784	1	1.0025	1.189	1	0.743	1.012				1
gi_94400901										1	1.755	3.419				1	0.82	0.421	1	0.994	0.182	1	0.773	1.775	1	2.722	1.492				1	1.525	5.5445	1	4.226	2.1675							1	0.981	0.6875
gi_66565929	1	0.612	1.27	1	1.125	1.355	1	2.174	1.746	1	0.977	0.8285	1	1.494	0.931							1	0.54	0.778				1	0.991	0.859	1	0.728	0.929							1	1.409	1.14	1	1.08	0.958	1	0.763	0.607
gi_110751318							1	0.708	0.647	1	1.273	1.319				1	0.978	0.645				1	0.506	0.414							1	1.587	3.082	1	0.885	0.95				1	0.371	0.689	1	1.329	0.86	1	0.7245	0.6775	1
gi_110776938				1	1.319	0.823	1	1.0815	0.8845										1	0.557	0.638	1	0.748	0.835							1	1.044	0.608	1	1.381	0.875	1	1.66033	2.149	1	1.053	0.617	1	0.9215	0.7975				1
gi_110755333	1	0.555	0.412				1	2.842	1.282	1	1.0065	1.1385	1	0.406	0.978	1	0.772	0.7745							1	1.7795	0.8835				1	1.033	0.684				1	1.309	1.618	1	0.514	0.564	1	0.889	0.2935
gi_110766472	1	0.4775	0.7905	1	1.196	2.327				1	1.5615	1.0175	1	0.91	0.575				1	0.908	1.084													1	2.611	1.07	1	0.774	0.832	1	1.221	1.859	1	1.037	1.066				1
gi_5834928	1	0.542	0.49							1	0.917	1.0585	1	0.485	0.819	1	0.941	0.663	1	0.693	0.812													1	1.467	1.407							1	0.967	1.11633				1
gi_110750934							1	0.859	0.643	1	0.777	0.736	1	0.587	0.651	1	0.571	0.447							1	0.545	0.334				1	0.657	0.515	1	0.597	0.489							1	0.743	0.633	1	0.573	0.65
gi_66564518	1	0.579	0.802	1	1.121	0.575	1	0.88	0.851	1	0.794	0.798				1	1.107	1.333							1	1.31	0.956				1	0.688	0.771	1	1.276	0.856							1	0.902	0.641333	1	0.916	0.671	1
gi_48102954										1	1.083	0.738	1	0.728	0.696										1	1.541	1.04	1	1.047	1.403	1	1.116	0.671				1	0.817	0.516	1	1.004	0.962	1	1.129	0.999	1	1.058	0.954	1
gi_110767298	1	0.6135	0.688	1	0.812	0.605				1	0.833	0.742				1	1.499	1.928										1	1.593	1.37	1	0.591	0.713				1	0.779	0.602				1	0.415	1.023
gi_66533395	1	2.392	1.3665							1	1.544	0.849	1	1.564	1.259							1	1.1345	0.789	1	1.836	0.888				1	0.9765	0.9555										1	1.112	0.816	1	1.7015	1.268
gi_110763546	1	1.037	0.994	1	0.7845	0.704	1	1.1375	0.9565							1	0.795	0.5775													1	0.881	0.741	1	1.59	0.862	1	0.872	0.859				1	1.117	0.692
gi_110757630							1	0.847	0.868	1	1.646	1.429										1	1.365	0.712	1	1.0405	0.966							1	1.148	1.158				1	0.404	0.494	1	0.652	1.513	1	1.123	0.925
gi_66534766				1	0.731	0.939	1	1.031	2.397				1	0.984	2.19										1	1.556	2.469	1	0.883	0.936	1	0.842	0.829	1	2.15	2.437	1	0.817	0.985	1	0.548	0.571	1	0.908	0.625	1	1.395	3.531
gi_66524293										1	0.789	0.763				1	1.2735	1.182				1	0.826	0.981	1	1.024	0.999				1	1.171	3.298	1	1.856	1.606				1	1.094	1.011	1	1.514	0.917				1
gi_66547438										1	1.0705	0.6785	1	0.883	0.983	1	2.3065	1.55				1	0.874	0.991	1	0.945	0.932							1	1.496	1.898							1	1.0095	0.9965	1	0.755	0.891	1
gi_48128110										1	0.969	1.089							1	1.211	1.27	1	0.838	0.727										1	1.4705	0.7175	1	0.789	0.883	1	2.1265	1.6995	1	2.117	1.347	1	1.269	0.566	1
gi_48103127	1	0.714	1.004							1	0.8315	0.8825				1	1.21	1.23				1	0.726	0.571							1	0.922	0.886	1	1.289	0.862													1
gi_110767668										1	0.954	1.106	1	0.71	0.759	1	0.952	0.853				1	0.8	0.952	1	1.223	1.075				1	1.286	0.724							1	0.901	0.794	1	0.492	0.737				1
gi_66550870	1	0.893	1.31				1	1.809	1.228	1	1.108	0.835	1	1.382	1.28	1	1.655	0.835										1	0.812	1.229	1	0.876	0.809				1	0.656	1.073	1	0.706	1.4315
gi_66506287	1	0.751	1.149							1	0.599	0.696							1	1.067	0.952	1	1.128	1.106	1	1.453	1.606				1	1.083	0.658							1	0.52	0.789	1	0.8535	202.82	1	1.393	1.096	1
gi_66557660	1	0.806	5.087	1	4.604	2.525				1	1.1605	0.84				1	1.00617	0.464833				1	0.9155	0.875																1	0.408	0.899	1	1.541	0.857				1
gi_110763383	1	0.876	0.905							1	0.9705	1.035	1	0.898	0.721				1	0.508	0.572							1	1.201	0.838				1	0.734	1.336				1	1.266	1.021	1	1.255	0.872				1
gi_66557463	1	1.325	1.354							1	1.0825	0.8615	1	0.785	0.742							1	1.048	0.666	1	1.132	0.673				1	2.194	0.949	1	1.58	0.742	1	1.474	1.303	1	1.032	0.55
gi_110758308							1	0.59975	0.40325	1	0.670667	0.490667	1	0.913	0.544	1	0.9882	1.047				1	0.8295	1.0265	1	0.915	0.724	1	0.955	1.153										1	0.902	1.36							1
gi_110762376				1	0.678	0.588				1	0.7155	1.183										1	1.354	0.8955	1	1.098	0.957							1	1.27	1.238							1	0.2255	0.2655
gi_110761886							1	0.603	1.131	1	1.121	1.239				1	1.964	1.656	1	1.186	1.952				1	1.103	0.793				1	0.6325	1.421							1	1.226	0.734	1	0.873333	0.950333	1	0.671	1.287
gi_48098073							1	0.955	0.585	1	1.1615	1.229										1	0.613	0.902				1	0.842	0.712	1	1.088	0.336				1	0.843	0.665				1	0.729667	1.18067				1
gi_66499429	1	0.892	1.022	1	0.659	0.694				1	1.646	1.57475							1	0.872	0.707				1	1.288	2.181																1	0.607	0.815	1	0.914	0.879
gi_66518853										1	1.3895	1.19	1	0.867	0.899	1	0.778	0.7415				1	0.77	0.835																			1	0.61	0.633
gi_48096941	1	0.532	0.608	1	1.41	1.42										1	1.805	1.014										1	1.146	1.168	1	1.088	0.787							1	1.39	1.641	1	0.634	0.555	1	0.732	0.566
gi_58585196										1	0.672	1.1475				1	0.5565	0.185							1	0.6005	0.437				1	0.4105	0.3655	1	1.983	1.184	1	1.361	0.872				1	1.593	1.039
gi_48142237										1	0.785	0.777	1	1.285	1.142	1	1.482	1.288				1	0.907	1.04	1	0.769	0.771				1	0.727	0.906	1	1.257	1.359							1	0.961	0.765				1
gi_110759500	1	0.35	0.782	1	0.869	0.944				1	0.765	0.86										1	0.6435	0.68																1	0.953	0.599	1	1.23267	0.690333				1
gi_66531601										1	1.90233	1.659				1	1.093	0.754							1	1.799	1.176							1	2.314	0.876							1	0.873	0.468	1	1.382	1.296
gi_110768979				1	0.876	0.836				1	0.619	0.7335				1	0.706	0.805																			1	0.853	1.025	1	0.992	0.876	1	0.852	0.47				1
gi_66506837										1	0.789	0.7375	1	0.914	0.89				1	0.656	0.902				1	1.4	0.93							1	2.431	1.4825							1	0.88	0.6575	1	0.916	0.931	1
gi_110750766										1	1.159	0.652				1	1.135	0.889	1	0.507	1.229	1	0.7205	0.3775				1	1.069	0.382				1	2.168	1.475				1	3.171	3.632	1	0.341	1.7555
gi_110764763							1	0.526	0.837	1	1.137	0.865	1	0.997	0.502	1	0.788	0.752	1	0.372	0.399	1	0.719	0.763							1	1.512	1.168													1	0.545	0.177
gi_66509265	1	1.576	1.349							1	0.737	0.659													1	1.26	1.084	1	0.631	0.749	1	1.468	0.835	1	1.3435	1.0145	1	2.791	2.542	1	1.857	1.695							1
gi_66524926										1	0.865667	0.893667				1	1.2045	0.987				1	0.738	0.86	1	1.204	2.276	1	1.549	1.053										1	0.9	0.73	1	0.724333	0.723333				1
gi_110749067	1	0.034	0.597							1	0.738	1.004	1	1.2885	0.677				1	0.8645	0.6785																						1	1.096	0.839				1
gi_110777438	1	0.643	0.625	1	0.577	0.592	1	0.921	0.974										1	0.878	1.076							1	1.397	1.641							1	0.817	0.712	1	0.748	0.798
gi_66549073	1	0.886	0.917							1	0.846	0.842																			1	0.555	0.588	1	1.453	1.475				1	0.774	1.061	1	0.951	0.393
gi_66519842	1	0.554	0.813							1	2.953	2.1765							1	0.669	0.649	1	1.118	0.421	1	1.066	0.655	1	1.2105	1.3085	1	1.229	0.9975										1	0.3095	0.261	1	3.849	1.124
REV_9910768223							1	1.057	0.801	1	1.0045	0.7375	1	1.154	0.891	1	0.578	0.907	1	0.764	0.95				1	1.102	0.929				1	1.129	0.957	1	1.739	1.055				1	2.378	2.823				1	1.396	1.194
gi_66562243				1	1.23	1.627				1	1.1915	0.9775	1	1.259	0.485																						1	0.801	0.928	1	0.943	0.691	1	1.019	0.946				1
gi_48142173													1	1.135	1.25				1	0.568	1.17				1	1.104	1.138				1	0.853	1.429										1	1.023	0.744				1
gi_110760429	1	0.85	1.691				1	0.825	1.512	1	0.731	0.829	1	1.095	1.321	1	0.807	0.9645													1	0.632	0.753										1	0.977	1.0235
gi_110761042	1	0.566	0.556	1	1.483	0.9745							1	0.911	0.524													1	1.652	0.78							1	1.537	0.999				1	1.045	1.015
gi_110764492	1	0.856	0.885										1	2.051	2.377																			1	1.411	1.259	1	1.134	0.669				1	0.936	0.777	1	1.441	1.295
gi_66506623										1	0.901	0.792	1	2.133	0.905				1	0.782	0.747	1	1.208	1.253													1	1.066	1.276				1	0.844	0.804	1	0.959	0.95
gi_110767168	1	0.976	0.929							1	0.87	0.9365				1	1.293	1.106				1	0.835	0.868																			1	0.932	0.863				1
REV_9910756273							1	0.851	0.877										1	1.629	1.111	1	0.998	0.939	1	1.365	1.106	1	1.418	1.246	1	1.89	1.45	1	1.853	0.852	1	0.801	0.766				1	0.611	0.402				1
gi_66559229	1	0.819	0.6525							1	0.881	0.788							1	0.626	0.55				1	4.016	3.44																1	0.834667	1.03267				1
gi_58585098	1	0.616	0.101																1	0.137	0.034	1	0.243	0.604	1	1.26725	1.31225				1	0.7105	1.0625				1	0.532	1.0735	1	1.103	0.977	1	2.301	4.133
gi_66540596	1	1.1665	1.196							1	0.9565	0.717										1	0.5645	0.8135	1	0.432	0.857													1	0.654	0.933							1
gi_66563717				1	0.661	0.563				1	0.753	0.928							1	0.216	0.432							1	0.916	0.626	1	0.998	0.856				1	0.938	0.777							1	0.889	1.282
gi_66512307				1	0.556	0.53				1	0.786	0.811							1	0.29	0.655										1	1.602	0.877													1	0.433	0.461	1
gi_66521282				1	0.7	0.58				1	0.845	0.873	1	0.906	0.533	1	0.926	0.9465							1	1.058	1.077	1	1.2905	1.0035				1	1.499	1.21767							1	1.068	0.716
gi_48100320										1	0.883	0.8505				1	1.048	1.081				1	1.017	1.059				1	1.17	3.389				1	1.779	1.457							1	0.979	0.832	1	1.061	809	1
gi_110761825							1	1.115	0.712				1	0.631	0.749													1	0.939	0.733										1	1.382	0.369	1	0.962	0.812	1	1.833	1.319
gi_110760029										1	0.879	0.976				1	0.969	0.745				1	1.3935	1.3185				1	0.773	1.013													1	2.013	1.372	1	0.864	1.685
gi_66547340				1	0.8415	0.665	1	1.151	0.608	1	4.162	4.949	1	1.364	0.707	1	1.184	1.33				1	1.077	1.1955																1	1.805	1.139				1	0.553	0.568
gi_110755784	1	0.517	0.807										1	1.352	0.418	1	2.945	2.793	1	0.753	1.032	1	1.651	0.898	1	0.761	0.76	1	0.886	0.709	1	0.829	0.977										1	1.259	1.1045
gi_110777451				1	0.602	0.4415	1	0.802	0.821	1	0.522	0.878	1	0.597	0.607																			1	1.659	1.469							1	0.937	0.657
gi_66526635							1	0.648	1.09	1	1.529	1.319													1	0.746	0.748				1	1.55	1.045										1	1.0695	0.901	1	1.566	0.957	1
gi_66552169				1	1.192	0.522	1	0.8195	0.493				1	1.221	0.7495				1	0.432	1.07							1	0.635	0.416													1	0.970333	0.64
gi_110765839							1	0.75	0.718	1	1.316	1.2565	1	1.373	1.04	1	1.857	0.886				1	2.035	0.858				1	1.044	0.9285				1	1.1465	0.92				1	0.678	0.716	1	0.561	0.461				1
gi_66516122	1	0.62	0.728	1	0.602667	0.449333																			1	2.761	1.39	1	0.871	0.744							1	2.297	1.22	1	0.633	2.556	1	0.8295	0.9055
gi_110757237							1	0.769	1.357	1	1.009	0.913													1	1.755	1.267							1	1.887	1.284	1	0.975	1.006	1	0.563	0.326				1	1.277	1.415
gi_110763051	1	0.425	0.558	1	1.902	1.821				1	1.092	0.577	1	1.272	1.095																1	0.929	0.369										1	0.52	1.0245	1	0.539	0.331	1
gi_48135592	1	1.35	1.202	1	0.537	0.765	1	1.825	1.898				1	1.268	0.859	1	2.71	1.45																1	1.3955	1.514				1	3.0515	3.7155	1	1.012	1.213
gi_110766687	1	0.75	0.842							1	0.796	0.712	1	2.158	1.584				1	0.673	0.839				1	0.882	0.606				1	0.937	1.064							1	1.284	1.326	1	1.15	0.7835				1
gi_110760082				1	1.2535	0.9845							1	0.546	0.814													1	0.757	0.207	1	1.155	0.342				1	1.745	1.104	1	0.75	0.585	1	0.694	0.886
gi_48101950																1	1.598	0.809							1	0.605	1.03	1	2.337	1.938										1	0.772	1.701
gi_66525954	1	0.552	0.223	1	1.4415	0.922	1	1.066	1.034	1	0.836	0.9915				1	0.751	0.815										1	0.712	0.478													1	1.2285	0.7385
gi_66513260	1	0.691	0.694	1	0.808	0.711				1	0.91	0.837																			1	1.211	0.952							1	0.611	0.551	1	0.998	0.817
gi_66499419										1	0.633	0.673				1	1.149	1.1775	1	0.6185	0.796				1	1.073	0.7285	1	1.129	0.847													1	0.785	0.718	1	0.824	0.595
gi_66535330				1	1.024	0.859				1	0.712	0.782333	1	0.86	0.657				1	0.593	0.677				1	0.843	0.862													1	0.806	1.519							1
gi_66535957				1	0.848	1.082										1	2.13	0.894				1	0.668	0.397							1	1.02567	1.11967	1	1.521	1.2815	1	1.258	1.105	1	0.9165	0.9245	1	0.8545	0.8095
gi_110767655	1	0.586	0.919	1	0.632	0.983				1	3.913	1.782	1	1.309	0.377	1	1.329	1.032				1	0.79	0.967				1	0.793	1.531													1	0.898	0.944
gi_48104453							1	1.378	1.434				1	1.092	0.735	1	0.907	0.867	1	0.891	0.562				1	0.772	0.976													1	1.462	1.876				1	1.055	0.997
gi_66566109							1	1.405	1.27833	1	0.693	0.941	1	0.9815	0.7895				1	1.061	0.909													1	2.224	2.035				1	0.542	0.615
gi_48104663				1	2.331	1.726				1	0.7625	0.787167										1	0.945	1.1085							1	0.543	0.764							1	1.352	1.096	1	1.00075	0.771
gi_110764577	1	1.351	1.239							1	0.809	0.864																			1	0.715	0.415										1	1.1755	0.8425
gi_66519390	1	0.413	0.589							1	0.683667	0.894667				1	1.177	1.758				1	0.857	0.226				1	1.824	1.551													1	0.647	0.794	1	0.801	1.073	1
gi_66517758				1	1.558	1.0605	1	0.64	0.635	1	0.8955	0.984	1	0.774	0.679										1	0.917	0.904							1	1.337	1.01				1	0.9175	0.6655	1	1.1215	0.998
gi_110761725				1	0.656	0.746				1	0.848	0.832				1	1.238	0.855										1	1.818	1.524	1	0.778	0.503				1	0.047	0.023
gi_110766355							1	0.779	0.816				1	0.78	0.865																									1	0.818	0.6735	1	1.894	0.69
gi_48138633	1	0.311	0.611				1	0.608	1.2325				1	1.533	1.098													1	1.557	2.127							1	1.038	1.118	1	0.829	0.688				1	1.184	1.304	1
gi_110762648							1	1.143	0.845	1	0.5905	0.7685				1	1.071	0.826										1	1.474	1.171				1	1.437	1.324							1	0.965	0.6455
gi_66519254																			1	0.533	1.123																1	0.763	0.87				1	1.005	0.931	1	1.241	0.719
REV_9910764980				1	0.544	0.802				1	0.486	0.542				1	0.578	0.641	1	1.197	0.6545	1	0.684	0.645										1	1.997	1.04													1
gi_110761214	1	0.8645	1.328							1	0.8895	0.8315	1	1.248	0.975	1	0.972	0.824	1	0.888	0.829	1	0.773	0.901							1	0.768	0.698										1	0.7215	0.9205				1
gi_66500170										1	0.8575	0.9425	1	1.103	0.917	1	1.283	0.958	1	0.775	0.958										1	0.962	0.937	1	0.085	0.022							1	0.925	0.637				1
gi_48138819				1	0.836	0.974													1	0.675	0.681	1	0.7	0.854				1	1.3245	1.232							1	0.633	1.224				1	0.719	0.888
gi_66524108							1	0.652	1.313	1	0.427	0.777	1	0.753	0.532																									1	0.883	0.522	1	0.567	0.66				1
gi_110761627										1	0.867	0.836							1	0.484	0.594				1	0.82	0.76													1	1.306	0.975	1	0.701	0.408				1
gi_66558829										1	1.088	0.794	1	0.87	2.41	1	1.525	0.963				1	1.14	0.672										1	0.727	2.668							1	0.902	0.644
gi_66513627							1	1.309	0.322	1	0.718	0.704							1	0.303	0.619										1	1.721	0.824										1	0.864	0.882	1	2.193	2.288
gi_66515987				1	1.619	1.37							1	0.56	0.943	1	0.935	0.833										1	1.127	1.238	1	1.649	0.949				1	0.966	0.841				1	0.91	1.815				1
gi_66532824										1	0.604	0.677				1	1.353	1.13				1	0.176	0.886													1	0.258	0.185				1	0.473	0.8495
gi_48139240	1	1.503	0.738							1	0.788	0.874				1	0.722	0.685																1	1.881	1.172							1	1.007	0.844
gi_48105889										1	1.048	0.475	1	1.248	1.063	1	0.727	0.967	1	0.746	0.753				1	1.398	0.522				1	0.978	0.03	1	1.315	1.055				1	0.91	1.378	1	0.786	0.827
gi_48095246				1	0.919	0.74				1	1.134	0.609	1	0.773	0.605													1	1.068	0.6													1	1.281	0.938	1	0.487	0.669	1
gi_66558413										1	1.181	0.901							1	0.284	1.036													1	2.074	1.952							1	1.087	0.842	1	0.717	0.679
gi_110767982										1	1.033	0.893				1	1.966	2.51				1	1.095	2.054																									1
gi_110768698	1	0.461	0.894				1	0.758	0.648	1	2.947	1.818							1	0.639	0.731																						1	0.652	0.78	1	1.038	0.66
gi_48096769				1	1.02	1.098	1	1.207	1.699				1	0.881	0.648										1	3.552	1.602													1	0.834	0.509	1	0.906	0.785	1	0.766	0.844
gi_110758819										1	0.689	0.575	1	0.539	0.563							1	1.724	0.684							1	0.547	0.591							1	1.209	0.805	1	1.69	0.503
gi_66512788	1	0.314	0.531	1	1.539	1.731				1	1.0585	0.7935										1	0.35	0.458				1	1.09	1.159													1	2.911	1.17367
gi_110759540										1	0.886	0.755	1	0.92	0.624				1	0.761	1.424							1	0.519	1.145							1	1.183	0.495	1	0.71	0.842							1
gi_48097748										1	0.7845	0.8315	1	1.319	1.229																															1	1.247	1.041	1
gi_66499088				1	0.81	0.823																1	1.314	0.732				1	0.931	0.805																1	3.208	3.266
gi_66510566							1	1.17	0.232	1	5.069	2.161							1	0.61	1.489				1	0.794	0.433				1	1.459	0.631										1	2.805	1.442
gi_66564402													1	1.161	0.888							1	0.853	0.786																			1	0.809	0.799
gi_110764131							1	0.565	0.703	1	0.697	0.594				1	0.65	0.569				1	0.953	0.965							1	0.941	1.543										1	1.396	0.631
gi_66522386	1	0.542	0.463							1	5.514	1.382				1	0.577	0.304													1	0.632	0.189										1	15.578	9.17
gi_66508961										1	1.213	1.301																1	0.731	1.088							1	1.369	1.366
gi_48138568							1	1.023	0.979																1	0.861	0.595	1	0.727	1.069	1	1.298	0.73	1	1.665	1.664
gi_66536893																																											1	0.671	0.9575
gi_66513595										1	2.249	1.145				1	1.207	0.698				1	1.933	1.15																1	2.55	1.538	1	1.171	1.04
gi_48102233	1	0.532	1.179							1	1.251	1.3635																															1	0.519	0.724
gi_110758074										1	1.37	0.972	1	0.698	0.653																												1	1.85033	0.838
gi_60115688							1	0.55	0.826							1	0.791	0.805	1	1.371	0.776																						1	0.807	0.6025	1	1.48	0.667
gi_66504249				1	1.378	1.32																												1	1.821	0.433				1	1.513	1.384
gi_48106363	1	0.69	0.599							1	0.615	0.877	1	1.588	1.15																						1	1.07	1.189
gi_110777963	1	0.484	0.53													1	1.681	0.737										1	0.838	0.923				1	1.172	1.67				1	1.008	0.771
gi_66537377				1	0.98	1.084				1	0.84225	0.817										1	0.937	1.215													1	0.548	1.526				1	0.779	0.884
gi_110770725										1	0.788	1.128																1	0.931	1.302	1	1.233	1.192				1	1.134	1.452				1	1.251	0.85				1
gi_48098427	1	1.002	0.843																																		1	1.28	1.126				1	0.911	0.679
gi_58585114										1	0.118	0.927																									1	0.978	0.568	1	1.234	0.597	1	1.543	1.136
gi_110774625										1	0.2275	0.157	1	0.15	0.038																						1	0.924	0.969										1
gi_66504768										1	0.445	1.329										1	2.061	0.826										1	1.882	1.13							1	0.898	0.702
gi_110772145										1	0.6045	0.6585	1	0.484	0.445																									1	0.807	0.726
gi_110763187										1	1.00233	0.855	1	1.429	1.36	1	1.163	2.193													1	0.8245	1.0685										1	0.9115	0.991
gi_66522931							1	4.025	1.158	1	0.934	0.645										1	1.496	0.831										1	1.997	2.142													1
gi_48101907	1	1.559	0.749				1	1.309	1.048	1	0.860333	0.826	1	1.285	0.8545													1	0.5825	0.457																1	0.933	1.203	1
gi_110777801																			1	0.354	0.349										1	0.639	0.449	1	1.703	1.215							1	0.698	0.708
gi_110760412							1	0.947	0.497	1	2.648	0.702																			1	1.141	0.618	1	0.95	0.561										1	0.576	0.898
REV_996531170				1	0.811	1.11	1	0.755	0.839										1	1.143	0.746				1	1.607	1.339				1	0.925	0.852	1	0.972	0.925										1	0.484	0.579
CON_00220327.3							1	2.702	0.182	1	2.09133	4.81467				1	2.58267	0.759333	1	1.64	0.7485	1	0.27	2.151	1	1.037	1.285																						1
gi_110758117																												1	0.978	0.12				1	1.3365	1.537				1	1.084	0.779	1	0.938	0.732
gi_110761346										1	0.575	0.737																															1	0.8175	1.0555
gi_66531681										1	0.7825	0.6405																1	0.198	0.147	1	0.967	0.412													1	0.576	0.861	1
gi_66530240				1	2.336	1.473				1	0.966	0.824				1	0.851	0.637							1	1.648	1.033				1	1.095	1.334							1	0.708	1.049	1	0.873	0.854	1	1.504	0.852
gi_110763923							1	0.786	0.559				1	0.818	0.829																1	0.749	0.58										1	1.006	0.8395
gi_66565903	1	0.452	1.174										1	0.857	0.629													1	0.724	1.921				1	1.159	0.389				1	1.112	0.73							1
gi_110771708													1	0.748	0.7375	1	1.109	1.258	1	3.176	3.017																			1	0.791	0.843	1	0.564	0.542
gi_110758613										1	0.845	0.732																															1	0.801	0.73	1	0.789	0.943
gi_66505531										1	1.552	0.607				1	1.163	1.001										1	1.267	1.087				1	0.84	0.881							1	0.801	0.819				1
gi_110758324										1	0.987	0.732	1	0.628	0.534																												1	1.215	0.845
gi_48105655	1	0.809	1.006													1	0.685	0.875																			1	1.088	1.108				1	0.869	0.914
gi_66560172																															1	1.259	0.489				1	1.217	0.924	1	1.272	1.052	1	0.542	0.712	1	0.983	0.866
gi_66552230	1	0.357	0.498							1	0.884	0.932																1	0.472	0.636													1	0.108	0.087				1
gi_66522349							1	1.25	0.973	1	0.132	0.04				1	0.11	0.043																									1	0.927667	0.822333
gi_110770384							1	0.799	0.947							1	0.917	0.733													1	0.743	0.972																1
gi_66524519										1	0.95	0.849	1	1.277	1.185																												1	1.022	0.525
gi_66526748							1	1.298	0.659																						1	0.949	0.868
gi_66513846										1	0.668	0.709																															1	0.914	0.795	1	0.444	0.648	1
gi_110768214										1	0.707	1.085							1	1.309	0.648	1	1.623	1.516																			1	0.628	0.661
gi_110756792																			1	0.184	0.616				1	1.215	0.782																1	0.564333	0.631667
gi_66544702													1	0.427	0.315	1	0.82	1.304																									1	1.457	0.556
gi_66519157													1	0.915	0.85	1	1.143	1.187
gi_66532597				1	1.286	1.732				1	0.829	0.872							1	0.7995	0.809																						1	1.304	1.73
gi_66504343										1	0.916	0.872	1	0.895	0.622																1	0.477	0.5																1
gi_66560033													1	0.609	0.731																			1	1.664	1.654													1
gi_110766424																												1	0.972	0.582				1	1.065	0.916							1	0.9355	0.923				1
gi_110763453										1	1.154	0.833				1	1.449	0.978				1	0.689	0.938										1	0.068	0.034
gi_66512137										1	0.769	0.837	1	0.962	0.891													1	2.669	3.137													1	0.831	0.7755
gi_66557455	1	0.583	0.587							1	0.48	0.463	1	0.951	1.282							1	0.548	1.443							1	0.986	0.643
gi_110748690										1	1.044	0.265				1	0.547	0.235																									1	0.496	0.422
REV_9910758797																																											1	0.291	0.455
gi_66524128																									1	1.691	1.066	1	1.047	1.496				1	0.893	0.701
gi_110763411							1	2.972	2.32				1	1.071	0.938																									1	0.678	0.454
gi_110749515																						1	0.521	0.722							1	0.848	1.056										1	1.06	0.97
gi_48097948										1	0.7225	1.0475				1	0.977	1.068																												1	1.631	1.272
[truncated: 65 more columns]

## Sheet: BL-Y2
Block	33			32			21			7			26			2			17			1			18			30			16			25			27			28			14			20			24
Colony	396	120	385	363	124	152	120	336	174	152	356	227	358	79	304	36	401	406	224	409	120	340	233	224	327	396	340	371	224	108	227	363	399	69	327	124	356	359	84	304	80	69	84	358	375	359	406	326	183
gi_66531434	1	1.331	1.442	1	1.27822	1.07922	1	1.10626	1.09111	1	1.08122	1.13456	1	0.847136	0.813591	1	0.916955	1.092	1	1.03189	1.14622	1	1.072	1.065	1	1.45519	1.36719	1	1.18804	1.1413	1	0.829423	0.719577	1	0.909333	0.818792	1	0.756842	1.09784	1	1.08994	0.981706	1	0.78105	0.6334	1	1.31625	1.37944	1
gi_110763730	1	0.889571	0.787429	1	1.04156	0.889444	1	0.857556	0.756444	1	0.846556	0.688556	1	0.84344	0.63456	1	1.06232	1.23426	1	0.918765	0.623176	1	1.7505	1.416	1	1.54955	1.76073	1	1.27567	1.1325	1	0.859429	0.816667	1	0.805294	0.792353	1	1.30239	1.69539	1	0.85805	0.8161	1	0.98625	0.667875	1	1.28127	1.38027	1
GB17015-PA	1	1.12311	1.70367	1	1.20157	1.21886	1	1.52843	1.40821	1	0.656389	1.02922	1	0.657389	0.713722	1	0.878077	1.86831	1	1.659	1.194	1	1.08	1.243	1	0.779	1.07713	1	1.27886	1.36414	1	0.750846	0.632846	1	1.01189	0.947333	1	0.771667	0.751167	1	1.0655	1.33983	1	0.929545	0.708727	1	0.9961	1.2791	1
gi_66513527	1	0.824714	0.670857	1	0.794813	0.691875	1	0.822286	0.792286	1	0.942154	0.993231	1	1.04194	0.711111	1	0.730095	0.826	1	0.694176	0.685588	1	0.692333	0.566333	1	1.79559	1.60476	1	0.907316	0.907368	1	0.796529	0.702882	1	0.539353	0.613647	1	1.024	1.6502	1	0.967533	0.728267	1	0.594316	0.457263	1	1.3964	1.5296	1
gi_62526112	1	1.00225	1.05375	1	1.1015	1.0349	1	1.30444	1.10489	1	1.3535	1.17577	1	0.928	0.712538	1	0.75805	0.8929	1	1.28329	1.09879	1	0.895	0.84	1	1.2236	1.2378	1	1.38963	1.21588	1	0.952063	0.880188	1	1.0806	0.933733	1	0.90525	0.92025	1	0.949364	0.923364	1	1.21515	0.890308	1	1.02391	1.49617	1
gi_58585076	1	1.18671	1.01443	1	0.972125	1.114	1	0.8116	0.9326	1	1.10689	1.29511	1	0.615125	0.546125	1	1.18947	1.52432	1	2.27273	1.93807	1	1.01267	0.934667	1	0.809818	1.47291	1	0.878318	1.17609	1	0.80125	0.561333	1	0.831562	0.898375	1	0.838929	0.872786	1	1.0865	0.950318	1	0.783818	1.02709	1	1.077	0.967	1
gi_110750162	1	1.064	1.0535	1	1.12657	1.09157	1	0.877333	0.775667	1	0.915	0.96025	1	0.816286	0.67	1	0.8014	0.6782	1	1.0016	0.9014	1	0.913167	1.05517	1	1.558	1.482	1	1.35433	1.1515	1	0.819	0.765833	1	0.979833	0.913167	1	0.841	1.10975	1	0.847	0.907667	1	1.26	1.0074	1	0.89225	1.26675	1
gi_48098039	1	1.07657	1.10143	1	1.04937	0.9755	1	0.841615	1.054	1	1.26555	1.31655	1	0.878316	1.52816	1	0.898762	1.02295	1	1.01564	1.54891	1	0.4985	0.752	1	1.33678	1.35167	1	1.13506	1.08062	1	1.04411	1.27722	1	0.93625	1.20225	1	0.681813	1.32563	1	0.841154	1.25069	1	0.944615	1.77569	1	1.311	2.406	1
gi_110767470	1	1.42875	2.0435	1	1.189	1.00875	1	1.77525	1.5855	1	1.17467	0.799333	1	0.5455	0.44	1	0.620571	0.737857	1	1.47833	0.884	1	0.922333	0.826	1	0.806	1.4385	1	1.647	1.6878	1	0.776571	0.862571	1	0.841333	0.942667	1	1.1685	1.026	1	1.27586	1.03371	1	0.882	0.8242	1	1.20125	1.30075	1
gi_110749634	1	0.9025	0.9275	1	0.86725	0.905875	1	1.12633	0.971333	1	0.806	0.928	1	0.863	0.499333	1	0.8446	1.0106	1	0.8788	0.695	1	1.071	1.135	1	1.0465	0.988	1	1.115	1.1075	1	0.806	1.091	1	0.653	0.819667	1	0.972	1.27417	1	0.6985	0.55975	1	0.976	0.9364	1	1.24267	1.38033	1
GB15662-PA	1	0.96325	1.00817	1	0.91	0.833571	1	0.884	0.952471	1	0.960923	1.135	1	1.01233	0.9348	1	0.692048	1.00743	1	0.835214	0.866071	1	0.979667	1.0595	1	1.82231	1.60669	1	1.04314	1.06043	1	0.954313	0.788438	1	0.732714	0.665714	1	0.781687	1.30981	1	1.26869	1.21769	1	0.69575	0.535833	1	1.25773	1.28087	1
gi_66546657	1	1.1316	1.1854	1	1.059	1.01267	1	0.974111	1.02311	1	1.347	0.979	1	0.874125	0.715375	1	0.959562	0.820187	1	1.07858	1.01942	1	0.898	0.942	1	1.11967	1.22067	1	1.25307	1.01793	1	0.7561	0.7544	1	1.24405	1.04958	1	0.937353	1.05218	1	0.945667	0.8288	1	1.16663	0.9175	1	0.932375	1.25188	1
gi_66513649	1	1.14283	1.16183	1	1.0595	0.9325	1	1.21879	0.998667	1	0.935524	1.09071	1	0.7996	0.79035	1	0.855725	0.934775	1	1.01435	1.10688	1	0.778333	0.891667	1	1.06978	1.18644	1	1.1493	1.26837	1	0.993882	0.782941	1	1.13439	1.03939	1	0.916071	0.993429	1	1.09669	1.07288	1	0.815091	1.15455	1	1.14816	1.16026	1
gi_110748949	1	1.16121	1.04607	1	1.185	0.937333	1	0.91	0.746	1	1.20229	1.05729	1	1.087	1.13247	1	0.876586	0.805793	1	1.01033	1.02537	1	0.468	0.824667	1	1.28481	1.04995	1	1.063	1.26107	1	1.69286	1.51407	1	0.84068	0.85732	1	0.95416	1.27988	1	0.883579	0.877632	1	2.11572	1.61794	1	1.58327	1.14955	1
110766062-2_2426	1	1.198	1.6755	1	1.20525	1.09675	1	1.80657	1.32	1	1.11067	1.56822	1	0.5444	0.4206	1	1.16664	1.318	1	1.536	1.0222	1	0.997	1.118	1	0.813	1.41067	1	1.452	1.1496	1	0.732429	0.770143	1	0.867167	0.987833	1	0.86025	1.43475	1	1.28786	1.09729	1	1.18667	0.765	1	1.40457	2.34686	1
gi_58585214	1	0.9244	0.7111	1	0.934	0.932786	1	1.06225	0.81015	1	0.969235	0.858235	1	0.96552	0.5422	1	0.855296	0.881111	1	0.783348	0.683087	1	1.161	1.074	1	1.29087	1.087	1	1.25982	0.999318	1	0.842955	0.828591	1	0.710292	0.728083	1	0.985789	1.30284	1	1.26641	0.896586	1	0.77625	0.5816	1	1.14432	1.25595	1
gi_66513092	1	1.0184	1.03653	1	0.987556	0.802333	1	0.910176	0.973	1	1.15738	1.16325	1	0.978409	0.99	1	0.962595	0.896946	1	0.881105	1.04895	1	0.763	1.53967	1	1.31989	1.08944	1	1.00972	1.03483	1	0.973522	0.80613	1	0.756053	0.929947	1	0.692733	1.02107	1	0.911619	1.1241	1	0.742222	0.765278	1	1.38317	1.13972	1
gi_110758758	1	1.19432	1.36411	1	1.04546	0.896231	1	1.18277	1.30845	1	1.04358	1.23969	1	0.696813	0.685234	1	0.735535	1.10576	1	1.1876	1.13696	1	0.721412	0.857176	1	0.74801	1.08146	1	1.57784	1.35648	1	0.943875	0.760295	1	1.47733	1.01512	1	0.639735	0.80702	1	0.839577	1.08868	1	1.18835	0.812	1	1.31098	1.08273	1
gi_110759191	1	1.22689	1.079	1	1.23594	0.707796	1	0.987	1.08057	1	2.62723	2.38599	1	0.83871	0.865319	1	0.90805	0.771709	1	1.24294	1.40445	1	0.8286	0.9936	1	1.20663	1.18985	1	1.26229	1.26552	1	1.20709	0.804734	1	0.956655	1.0188	1	0.478627	0.708194	1	0.59169	1.09401	1	0.949429	1.25198	1	2.64845	1.04928	1
gi_66530423	1	1.20711	1.28756	1	1.134	0.819286	1	0.89332	1.04044	1	0.957667	1.20239	1	0.783563	0.81525	1	0.994364	1.06941	1	1.16345	1.20439	1	0.8875	1.1525	1	1.75138	1.88386	1	1.09414	1.13386	1	0.909138	0.586069	1	0.901879	0.87997	1	0.769333	1.21863	1	1.0397	0.881081	1	0.827067	0.626033	1	1.449	1.47761	1
gi_110760701	1	0.9518	1.0522	1	0.9716	0.9856	1	1.07667	0.8835	1	0.883	0.9674	1	1.03709	1.04118	1	0.717	0.991143	1	1.24	0.966875	1	0.829333	0.904333	1	1.27713	1.37325	1	1.026	1.13827	1	0.91825	0.80375	1	0.856182	0.809818	1	0.921846	1.35769	1	0.934154	0.939923	1	0.810308	0.780077	1	1.4	1.12714	1
hmm1086	1	2.57916	1.72443	1	0.964524	1.143	1	0.821984	1.23392	1	0.927	1.06833	1	0.972564	0.725833	1	1.89835	2.93428	1	1.4568	1.11113	1	0.879	1.20209	1	0.386278	0.773713	1	1.36991	0.632906	1	1.03967	1.01803	1	1.80206	0.962835	1	0.702667	1.02726	1	1.42214	1.74859	1	1.46319	1.01969	1	2.27642	0.870692	1
gi_58531215	1	1.5205	1.927	1	1.6962	1.1304	1	1.87707	2.15293	1	1.33163	1.64562	1	0.589824	0.715294	1	0.707455	1.14241	1	1.99492	1.39285	1	1.12133	1.34633	1	0.630667	0.97881	1	1.276	1.37095	1	0.785773	0.614909	1	1.24927	0.846682	1	0.435182	0.562818	1	0.687722	1.12022	1	1.0612	1.05087	1	1.9608	1.5403	1
GB10337-PA	1	0.9315	0.8775	1	0.971	0.6845	1	2.1625	1.207	1	0.953	0.9	1	0.871	1.79575	1	0.847364	0.748182	1	1.34	1.88312	1	0.899667	0.976667	1	1.114	1.04833	1	1.2116	1.135	1	0.8775	0.801714	1	0.876417	1.13167	1	0.81075	1.09958	1	0.9186	1.0272	1	1.10883	2.92033	1	1.50333	0.935333	1
gi_66510482	1	1.01311	0.795889	1	1.07578	0.864111	1	1.1155	1.239	1	2.02	1.68973	1	1.15508	1.28083	1	1.04613	0.737633	1	1.09227	1.18207	1	0.586667	0.699333	1	1.5402	1.3551	1	1.18368	1.11374	1	1.38123	1.15641	1	1.18958	1.20637	1	0.527182	0.724273	1	0.578037	1.17867	1	0.887769	1.70262	1	2.99173	1.02336	1
gi_66548188	1	1.08572	0.936722	1	1.027	0.806389	1	0.982529	0.876	1	1.03971	0.925176	1	1.02568	0.80525	1	0.853269	0.867962	1	0.896552	0.996483	1	0.9045	0.9155	1	1.46775	1.17221	1	1.27652	1.08596	1	0.797478	0.714783	1	0.680077	0.847038	1	0.857222	1.33696	1	0.962	0.794464	1	0.88992	0.76048	1	1.11967	1.36129	1
gi_66522463	1	1.15365	1.18035	1	1.23308	1.04431	1	1.255	1.23117	1	1.12728	1.04813	1	0.864529	0.705382	1	0.795371	0.971286	1	1.52061	0.949306	1	0.9505	0.9875	1	1.25352	1.54122	1	1.24776	1.23668	1	0.896212	0.650848	1	0.84525	0.86025	1	1.06571	1.42376	1	1.18018	1.00385	1	0.664103	0.461724	1	1.13986	1.36933	1
gi_66546646	1	0.926667	0.870667	1	0.910714	0.877143	1	1.07491	1.01373	1	1.0161	1.0814	1	1.03831	0.857615	1	0.774077	1.02269	1	1.14089	1.15722	1	1.529	1.297	1	1.57182	1.35591	1	0.867	1.07883	1	1.08183	0.99225	1	0.601	0.615375	1	1.03111	1.46722	1	0.9527	0.8315	1	0.683778	0.724444	1	1.46633	1.0795	1
gi_66517317	1	0.9575	0.70575	1	0.856	0.529667	1	0.81	0.847333	1	1.3895	2.382	1	1.05925	0.8865	1	0.972143	1.13843	1	0.860286	1.20743	1	0.718	1.017	1	2.109	1.936	1	1.01283	0.920167	1	1.09925	0.71675	1	0.6842	0.8044	1	0.68575	1.10025	1	0.7478	0.8848	1	0.61375	1.5135	1	1.0908	1.2568	1
GB12951-PA	1	1.06108	1.05608	1	1.06079	0.884714	1	1.25167	1.26883	1	1.5123	1.38445	1	0.794667	0.717111	1	0.848	0.872778	1	0.937357	0.956929	1	1.62433	1.804	1	1.37121	1.27607	1	1.27795	1.17557	1	0.835267	0.657867	1	0.837333	0.903167	1	0.828692	1.11031	1	0.863429	0.845643	1	0.921533	0.771467	1	1.22479	1.3325	1
gi_110756611	1	1.41125	2.06042	1	1.60714	1.52746	1	1.69752	2.11796	1	0.862571	1.28581	1	0.581	0.548612	1	0.771911	1.40695	1	1.65915	1.49355	1	0.883889	1.09911	1	0.827344	1.0982	1	1.28467	1.23505	1	0.811722	0.548089	1	1.26566	0.958245	1	0.568357	0.691524	1	0.884786	1.20117	1	0.99544	0.80682	1	1.27606	1.61997	1
gi_66515272	1	1.05363	1.23513	1	1.15733	1.07667	1	1.22569	1.38963	1	0.96675	1.09342	1	0.779937	0.743094	1	0.827735	0.948441	1	1.07374	1.09916	1	0.89075	0.899	1	1.42404	1.41167	1	1.0947	1.11648	1	0.812739	0.818696	1	1.20081	0.843889	1	0.907318	1.00432	1	1.09626	1.05126	1	0.806762	0.671	1	1.13097	1.21313	1
gi_66534655	1	1.03775	1.0745	1	0.947846	0.870615	1	0.980917	0.925667	1	0.9976	0.9888	1	1.01	0.789846	1	0.859	0.982786	1	0.948231	0.990077	1	1.50633	1.277	1	1.64779	1.32643	1	1.15838	1.10392	1	0.920286	0.673143	1	0.757556	0.7815	1	0.944813	1.322	1	0.905	0.890154	1	0.839467	0.6862	1	1.19525	1.20658	1
CON_00698900.1	1	1.1617	0.9877	1	1.26917	0.924667	1	1.18686	0.911286	1	1.06727	1.12655	1	0.85575	0.778333	1	0.841581	0.893129	1	1.20421	1.15384	1	0.814	0.843	1	1.22657	1.31719	1	1.43771	1.429	1	0.876333	0.652889	1	1.07893	1.0328	1	0.871353	1.17771	1	1.02244	1.01344	1	1.021	0.8305	1	1.07543	1.10229	1
gi_110754998	1	1.13311	1.17544	1	1.12725	1.01925	1	1.066	0.849059	1	1.25087	1.16688	1	0.867385	0.669154	1	1.01514	1.10881	1	1.13529	0.927821	1	1.1752	1.1604	1	1.12277	1.18738	1	1.66808	1.36377	1	0.951316	0.838684	1	1.11206	0.889647	1	1.1317	1.0445	1	1.03293	0.848733	1	1.29023	0.9685	1	0.977455	1.25282	1
GB11282-PA	1	1.02971	1.17957	1	1.0326	1.11053	1	1.21695	1.16368	1	0.870043	1.14822	1	0.995	0.782217	1	0.855161	1.15377	1	1.21395	1.30214	1	1.0322	0.978	1	1.07705	1.36076	1	1.13437	1.16122	1	0.922793	0.803759	1	1.0038	0.98488	1	0.791435	1.16357	1	0.98975	1.07796	1	0.826579	0.891158	1	1.34387	1.2114	1
gi_66524874	1	1.18364	1.24236	1	1.12725	0.94025	1	1.02177	0.935231	1	1.07044	1.175	1	0.792103	0.695793	1	0.759625	0.779969	1	1.23579	1.12036	1	0.88	1.308	1	1.05359	1.25141	1	1.30717	1.2237	1	0.923407	0.806037	1	0.9225	0.905091	1	0.872	0.965167	1	0.751435	0.794609	1	0.95256	0.77932	1	1.23884	1.19163	1
gi_110749017	1	1.07122	1.17944	1	1.00568	0.894737	1	0.982	0.843941	1	0.996783	0.991609	1	0.937273	0.890636	1	0.94075	1.1098	1	0.980778	0.862778	1	0.8175	0.978333	1	1.38378	1.50811	1	1.01986	1.37536	1	1.02926	0.974391	1	0.768263	0.814947	1	1.00468	1.35353	1	0.969533	0.9138	1	0.7255	0.586083	1	1.12927	1.22614	1
gi_58585146	1	1.10137	1.07821	1	0.920478	0.831348	1	0.991725	0.964275	1	1.24923	1.21168	1	0.899833	0.8125	1	0.760263	0.781	1	1.01962	1.0086	1	0.9146	1.1745	1	1.49668	1.12454	1	1.02045	0.96245	1	0.861974	0.686263	1	0.888023	0.811864	1	0.729968	1.01671	1	0.793976	0.772634	1	0.720564	0.625897	1	1.57582	1.44985	1
gi_48100966	1	1.14902	1.17172	1	1.04703	0.862216	1	0.966105	0.944184	1	1.34948	1.19955	1	0.855054	0.710108	1	1.08288	1.05987	1	1.7985	1.62889	1	1.284	1.53589	1	1.67819	1.86885	1	1.17993	1.11552	1	1.44305	0.959405	1	0.846636	0.832212	1	0.642419	0.905677	1	0.871059	0.926324	1	0.798442	0.714465	1	1.3546	1.2181	1
gi_66557640	1	1.8955	1.781	1	1.798	1.35467	1	1.11267	1.06478	1	0.890222	0.964222	1	1.07336	0.782182	1	1.31363	1.24962	1	1.41508	1.20108	1	4.237	3.826	1	1.41508	1.49542	1	1.27318	1.21736	1	1.24825	1.10375	1	1.37286	1.08771	1	1.24471	1.29271	1	1.267	0.964154	1	1.01862	0.770375	1	1.145	1.3663	1
GB14612-PA	1	1.17425	2.13	1	1.12483	1.05033	1	1.6515	1.58667	1	0.770462	1.10292	1	0.563933	0.785467	1	0.84725	1.78917	1	1.71744	0.939813	1	1.1855	1.013	1	0.800375	1.07575	1	0.996333	1.194	1	0.754684	0.683632	1	1.5425	1.0081	1	0.603375	0.62725	1	1.0936	1.4528	1	1.07371	1.14171	1	2.28467	1.55167	1
gi_110763386	1	0.897	1.05675	1	1.12186	1.05671	1	1.0617	1.0731	1	0.8149	0.9174	1	0.99225	0.69075	1	0.920556	1.05122	1	1.1437	0.879	1	1.9015	1.4785	1	1.99527	1.65453	1	1.01123	1.04954	1	0.867308	0.923923	1	0.721857	0.773571	1	0.987625	1.10413	1	1.75329	1.69171	1	0.833917	0.605417	1	1.17556	1.10256	1
gi_48095525	1	1.09194	1.11106	1	1.11017	0.945625	1	1.05955	1.02834	1	0.983686	1.07103	1	0.815582	0.728224	1	0.921468	0.907078	1	1.17202	1.07819	1	0.810333	0.884333	1	1.15585	1.30317	1	1.32409	1.31174	1	0.881515	0.77847	1	0.849091	0.881773	1	0.7551	0.9551	1	0.786459	0.854213	1	0.854317	0.741744	1	1.29116	1.27047	1
GB12700-PA	1	1.16338	1.2815	1	1.26143	1.07314	1	1.31122	1.23056	1	1.03755	0.932273	1	1.31055	0.540818	1	0.943333	0.870583	1	1.1478	0.9118	1	1.1884	1.1428	1	1.70325	1.35238	1	1.349	1.23671	1	0.858636	0.830182	1	2.07386	0.832857	1	1.14443	0.872643	1	0.939667	0.903167	1	1.02092	0.820083	1	1.13727	1.34473	1
gi_66556287	1	1.19475	1.22863	1	1.27	1.10429	1	1.00025	0.966375	1	0.808545	0.958364	1	1.03757	0.864786	1	1.061	1.0372	1	0.764	0.748667	1	0.627	0.7105	1	1.458	1.23833	1	1.21838	1.45623	1	1.2433	0.9687	1	1.40686	1.46286	1	1.15415	1.24108	1	1.21242	1.03908	1	1.393	1.73567	1	1.23982	1.22964	1
gi_66523390	1	1.452	1.33667	1	1.584	1.308	1	1.03067	1.086	1	1.1625	1.34	1	0.84925	0.828917	1	0.880167	1.1125	1	1.14943	1.16943	1	0.572	1.022	1	1.38689	1.67056	1	1.301	1.3297	1	0.933429	0.743857	1	0.88575	0.920917	1	0.6701	0.858	1	0.901714	0.983286	1	0.858222	0.783111	1	1.481	1.389	1
gi_66547450	1	1.09743	1.12157	1	0.945	0.773	1	0.983579	0.840316	1	1.16219	1.07781	1	0.958778	0.801889	1	1.12487	1.34533	1	0.98055	1.02225	1	0.94925	1.06175	1	1.31161	1.35594	1	1.27758	1.22911	1	0.832833	0.714056	1	0.90708	0.88364	1	0.768	1.0438	1	0.886333	1.07128	1	1.08786	1.20881	1	1.15882	1.194	1
gi_66524882	1	0.836667	0.764667	1	0.873667	0.667	1	0.871667	0.737111	1	0.914429	0.866714	1	1.03875	0.863	1	0.7881	0.7768	1	0.7764	0.8465	1	0.732	0.875	1	1.7914	1.4874	1	1.03	0.9985	1	0.946667	0.894333	1	0.7055	0.75225	1	0.896429	1.31629	1	0.821556	0.721556	1	0.815143	0.609857	1	1.25214	1.20771	1
gi_66521459	1	0.965615	0.844154	1	0.95625	0.69375	1	0.747615	0.779385	1	1.17246	1.15585	1	0.963923	0.816	1	0.773053	0.836947	1	0.979533	1.2508	1	0.5155	0.4995	1	1.52953	1.25465	1	0.970083	1.00467	1	0.915267	0.752333	1	0.654	0.694467	1	0.537889	1.23311	1	0.7465	0.816214	1	0.686071	0.696714	1	1.652	1.4485	1
gi_66517066	1	0.923267	0.914267	1	1.02957	0.799217	1	1.1621	1.1127	1	1.33543	1.32952	1	0.89124	0.83816	1	0.802	0.864375	1	1.00419	1.05019	1	0.945	0.9338	1	1.3792	1.3002	1	1.20656	1.20524	1	0.959632	0.777	1	0.80745	0.79535	1	0.75275	1.02225	1	0.845667	0.854333	1	0.83565	0.73515	1	1.58257	1.3749	1
gi_110762877	1	0.906857	0.874571	1	0.959	0.665714	1	1.05625	0.76325	1	0.8956	0.8714	1	0.974933	0.640733	1	0.797	0.911714	1	1.0245	1.12075	1	0.901	0.747	1	1.3595	1.34475	1	1.29043	0.9885	1	0.748923	0.673385	1	0.772	0.652083	1	0.739375	1.03487	1	1.11546	0.727846	1	0.90775	0.784167	1	1.1524	1.05	1
gi_110756063	1	1.26462	1.41454	1	1.28144	1.09556	1	1.13128	1.12017	1	0.94952	1.07556	1	0.764722	0.897444	1	0.80087	0.868478	1	1.30496	1.32596	1	0.830333	1.00133	1	1.48019	1.42031	1	1.09809	1.08557	1	0.829516	0.887516	1	0.892036	1.03586	1	0.634684	0.937842	1	0.832364	1.04732	1	0.853842	0.860526	1	1.2725	1.19162	1
GB13602-PA	1	1.331	1.15233	1	1.00733	0.996	1	1.01871	0.888143	1	1.44067	1.6575	1	0.928667	0.775133	1	0.812	0.923083	1	1.18931	1.0075	1	1.30633	1.29167	1	0.933727	1.03082	1	1.1156	1.1732	1	0.8625	0.7295	1	0.72725	0.895	1	0.8414	0.9787	1	1.071	1.1245	1	0.983222	0.952889	1	0.981333	0.837667	1
gi_110761968	1	1.05656	1.15144	1	1.05093	0.912357	1	1.02713	0.967458	1	1.39856	1.53676	1	0.900808	0.832462	1	0.952762	0.995976	1	0.99988	1.0924	1	0.6494	0.9012	1	1.61881	1.46194	1	1.15033	1.2113	1	0.966226	0.752452	1	0.819241	0.825517	1	0.680208	0.970875	1	0.7938	0.9393	1	0.81532	0.717	1	1.64715	1.31745	1
gi_110773271	1	1.11717	1.12083	1	0.937	0.97075	1	1.004	0.93	1	0.903714	0.875714	1	0.987357	0.8445	1	0.877273	1.053	1	0.944667	1.18811	1	1.3205	1.298	1	1.49938	1.34169	1	1.18256	1.00233	1	0.96675	0.861	1	0.794769	0.810385	1	0.884	1.34911	1	1.008	0.902167	1	0.887867	0.636133	1	1.26513	1.4285	1
gi_66509785	1	1.09297	1.00567	1	1.12812	0.621017	1	0.836692	1.17883	1	2.56342	2.24763	1	0.86125	0.879946	1	0.835667	0.963764	1	1.00618	1.06364	1	0.411444	0.926222	1	1.24215	1.6161	1	1.29849	1.2887	1	1.04466	0.813868	1	0.88019	1.00411	1	0.351041	0.736633	1	0.465981	0.987385	1	0.778738	1.02661	1	2.56831	1.18588	1
CON_Trypsin	1	0.8602	0.6854	1	0.76625	0.61225	1	0.86675	0.652	1	1.01407	1.03493	1	0.986333	0.605833	1	1.06256	0.806	1	0.8375	0.56325	1	0.815	0.703	1	0.898091	0.862727	1	1.11418	1.02391	1	0.808615	0.881538	1	0.859867	0.649267	1	0.825273	0.806091	1	1.01544	0.700222	1	0.703333	0.648833	1	1.04714	0.940429	1
gi_66537940	1	1.11122	1.24424	1	1.11111	1.02746	1	1.22651	1.10539	1	1.16948	1.17211	1	0.751786	0.706881	1	0.890636	0.910164	1	1.26013	1.18642	1	0.845429	0.842571	1	1.2119	1.34625	1	1.35612	1.30441	1	0.87241	0.688672	1	0.930636	0.980545	1	0.802182	0.954	1	0.878535	0.880698	1	1.09783	0.874935	1	1.12596	1.44891	1
gi_66521433	1	0.863286	0.971857	1	1.276	0.833778	1	0.917937	2.27363	1	1.67458	2.23142	1	0.939	0.845143	1	0.807081	0.891973	1	1.46492	1.29631	1	0.5865	1.169	1	0.812	0.957462	1	1.18214	1.24407	1	0.919308	0.706103	1	0.912125	0.841042	1	0.339529	0.475	1	0.485357	1.33693	1	0.830214	1.04164	1	2.4982	0.786	1
gi_110762902	1	1.03163	0.988286	1	1.05702	0.804679	1	0.973951	0.933623	1	1.01907	1.12844	1	0.939013	0.867615	1	0.80575	0.873898	1	1.05622	1.03098	1	0.784667	0.865333	1	1.45463	1.33671	1	1.14744	1.18795	1	0.953632	0.792118	1	0.844036	0.831964	1	0.691129	0.964597	1	0.78129	0.925014	1	0.822709	0.761891	1	1.59423	1.32234	1
gi_66550890	1	0.547333	0.508667	1	0.7696	0.5568	1	1.071	1.00633	1	1.14433	0.882333	1	1.444	1.30669	1	0.798714	0.764929	1	0.982727	1.89536	1	0.257	0.288	1	1.13875	0.873583	1	0.962615	0.877538	1	0.878	1.17633	1	0.873	0.8088	1	0.662857	1.16743	1	0.765	0.896583	1	0.889125	0.59225	1	1.275	0.916833	1
GB10695-PA	1	1.19567	1.231	1	1.201	0.915	1	1.00356	1.10633	1	1.18267	1.33225	1	0.917778	0.817389	1	0.825542	0.921667	1	1.2585	1.34375	1	0.7665	1.151	1	1.33233	1.37361	1	1.16547	1.38833	1	0.913545	0.677818	1	0.990588	0.898647	1	0.688385	0.830769	1	0.862	1.04527	1	1.14171	0.858571	1	1.483	1.2368	1
gi_66514614	1	1.165	1.18711	1	0.967667	0.887667	1	1.25675	1.09325	1	1.17464	1.11809	1	0.9422	0.7676	1	0.615412	0.658353	1	0.85475	0.92325	1	0.624	1.16233	1	1.11167	1.16417	1	1.25785	1.21831	1	0.909667	0.973067	1	0.773714	0.748857	1	0.686471	0.947294	1	0.764273	0.834091	1	0.862857	0.703357	1	1.1797	1.0952	1
gi_110764717	1	1.42533	1.106	1	1.4665	1.0775	1	1.14525	1.50975	1	0.9078	0.9332	1	0.8379	0.7742	1	0.847529	1.10441	1	1.21217	1.12267	1	1.004	0.94	1	1.3878	1.31173	1	1.50144	1.19944	1	0.8612	0.6991	1	1.0595	0.9201	1	0.8245	0.995125	1	1.01678	0.804444	1	0.773778	0.555444	1	0.854	1.01657	1
gi_110760871	1	0.979333	1.25533	1	0.92225	1.0105	1	1.0123	0.9336	1	1.17169	1.23562	1	1.08385	0.859308	1	0.953556	1.01289	1	1.39055	1.18618	1	1.42	2.2545	1	1.28357	1.33186	1	2.25873	1.16573	1	0.801727	0.663727	1	1.09664	0.943273	1	0.692	0.906	1	0.837	1.04389	1	0.777625	0.66925	1	1.14	1.07386	1
GB11814-PA	1	1.179	1.16367	1	0.9294	0.7956	1	1.28843	1.35593	1	0.886375	1.02212	1	0.761667	0.62425	1	0.997227	1.02536	1	1.04311	1.02821	1	0.8185	0.9845	1	1.50191	1.51027	1	1.53653	1.23787	1	1.16938	0.7325	1	0.9555	0.9402	1	0.962231	0.966923	1	1.28107	0.9528	1	0.91225	0.6795	1	1.26233	1.34761	1
gi_66512625	1	1.14459	1.19568	1	1.19955	1.18145	1	1.31655	1.24671	1	1.21913	1.23765	1	0.746714	0.687224	1	0.791962	0.697692	1	1.34774	1.24574	1	1.07967	1.08233	1	0.9909	1.04612	1	1.3406	1.21102	1	0.809711	0.658684	1	0.966925	1.04563	1	0.765526	0.916974	1	0.845487	0.765923	1	1.11378	0.834317	1	1.12904	1.68813	1
gi_66535082	1	0.9775	0.9105	1	0.89675	0.813375	1	1.1939	0.9898	1	0.994714	1.21571	1	0.925467	0.8852	1	1.05261	0.867261	1	0.942333	1.03725	1	0.7065	0.688	1	1.69462	1.593	1	1.06682	1.01735	1	0.995625	0.79025	1	0.934091	0.749909	1	0.921556	1.14856	1	1.12438	0.969077	1	0.818111	0.717111	1	1.36608	1.17331	1
gi_66500400	1	0.911857	0.756	1	1.0206	0.7869	1	0.69825	0.802	1	2.15582	1.74855	1	1.4465	1.2502	1	0.952083	0.696917	1	0.690625	0.937	1	0.756	0.854	1	1.41544	1.32833	1	1.17839	1.09683	1	1.2086	1.0236	1	0.601	0.966833	1	0.538	0.830333	1	0.5993	0.8216	1	0.887375	1.3875	1	1.35814	1.078	1
gi_58585202	1	1.0198	0.8515	1	0.977941	1.05735	1	1.082	0.9414	1	1.09512	0.912118	1	1.09164	0.835364	1	0.921143	0.904571	1	0.899077	0.836769	1	0.882	0.969	1	1.35585	1.03654	1	1.18873	1.21233	1	0.914364	0.883818	1	0.752118	0.828118	1	1.29907	1.76987	1	1.07594	0.818647	1	0.734619	0.590476	1	1.07226	1.24868	1
gi_110768510	1	1.10625	1.2365	1	1.03467	0.866667	1	0.928	0.8382	1	1.08325	1.20188	1	0.809	0.772167	1	0.751833	0.971583	1	1.158	1.2805	1	0.788	0.876	1	1.1516	1.4411	1	1.362	1.2465	1	0.837167	0.764333	1	0.9055	0.866	1	0.6718	1.1346	1	1.01133	1.07	1	1.0198	0.867	1	1.14033	1.44633	1
gi_66499360	1	1.46132	1.58181	1	1.36609	1.25756	1	1.35302	1.3371	1	0.927662	1.15412	1	0.870041	0.720703	1	0.980033	1.25747	1	1.40957	1.14513	1	0.854556	0.788	1	0.908746	1.38401	1	1.33481	1.28199	1	0.809063	0.853984	1	1.11106	0.890173	1	0.969215	1.13972	1	1.04967	1.04876	1	0.875632	0.787461	1	1.484	1.55981	1
hmm7003	1	1.06686	1.05657	1	1.07292	0.917462	1	1.11574	1.04074	1	0.9634	0.926267	1	0.93312	0.73408	1	1.00228	1.3476	1	1.33365	1.25947	1	0.809333	1.12367	1	1.28957	1.73157	1	1.13755	1.1808	1	1.09833	0.654	1	1.24993	0.916741	1	0.890367	1.06423	1	1.036	0.997731	1	0.787905	0.679381	1	1.35261	1.38117	1
gi_48097100	1	1.0415	1.131	1	0.917	0.8165	1	0.899	0.8235	1	0.8738	1.0188	1	0.93925	0.885833	1	0.818267	0.9474	1	1.03689	1.25978	1	0.912	0.885	1	1.24529	1.32957	1	1.118	1.07436	1	0.880286	0.869143	1	0.979083	1.0415	1	0.852	1.121	1	0.850187	0.888813	1	1.07345	0.851636	1	1.13757	1.24429	1
gi_94158718	1	0.894917	0.85875	1	0.9371	0.9181	1	0.758125	0.78	1	0.9378	0.9244	1	1.20525	0.778583	1	0.739125	0.8015	1	0.841267	0.795	1	0.6375	0.741	1	1.47547	1.39813	1	1.06736	0.955857	1	1.01838	0.795308	1	0.639188	0.680937	1	1.10659	1.58729	1	0.872462	0.684077	1	0.48725	0.384625	1	0.702545	0.787818	1
gi_66505007	1	1.72975	1.35112	1	1.07033	1.30633	1	0.766333	0.725333	1	0.761	0.8798	1	0.774944	0.690833	1	0.782923	1.052	1	1.481	1.4588	1	0.9094	0.982	1	0.8373	0.891	1	1.37893	0.992467	1	0.84875	0.7695	1	1.11607	0.9174	1	0.770125	0.9805	1	0.858294	0.842765	1	1.45633	0.98925	1	0.9074	1.0698	1
gi_48095204	1	1.41833	3.17233	1	1.2545	1.81	1	1.2314	1.4336	1	0.835625	1.0995	1	0.5184	0.6374	1	0.901353	1.38606	1	1.36891	1.39582	1	0.8845	1.04025	1	0.771	1.02156	1	1.356	1.26064	1	0.86	0.685818	1	1.05633	0.906222	1	0.608333	0.703833	1	1.064	1.186	1	0.848167	0.795833	1	0.874	0.811	1
gi_66521738	1	1.22217	1.37233	1	1.166	1.2035	1	1.21453	1.10273	1	1.03537	1.10075	1	0.762714	0.836071	1	0.769444	0.828056	1	1.41657	0.969857				1	0.7188	1.13405	1	1.15874	1.14516	1	1.36276	0.844	1	0.754353	0.808647	1	0.6016	0.806667	1	0.845727	1.01536	1	0.909231	0.963385	1	1.34888	1.0785	1
gi_48141383	1	0.993833	0.977667	1	1.02	0.974444	1	1.361	1.37283	1	0.869611	1.00817	1	0.856077	0.745769	1	0.939063	1.04581	1	1.21625	1.117				1	1.29327	1.37973	1	1.16469	1.166	1	0.781188	0.7515	1	0.903154	0.905615	1	0.7063	1.2826	1	1.1361	1.0195	1	0.781889	0.678222	1	1.31975	1.49858	1
gi_66503776				1	2.132	0.993	1	0.932625	1.64712	1	1.133	1.19886	1	1.2911	0.8678	1	1.22781	1.07624	1	1.25789	1.28733	1	1.02867	1.04233	1	1.42925	1.44833	1	1.38675	1.14992	1	1.13183	0.820417	1	1.13615	0.953769	1	0.765	0.8739	1	1.65233	0.951333	1	1.27022	0.610111	1	0.9615	1.43	1
GB30362-PA	1	1.675	1.5245	1	1.609	1.057	1	1.1538	1.6842	1	1.23971	1.03057	1	0.622	0.800333	1	0.8608	1.0838	1	1.4286	0.9861	1	1.349	1.2375	1	0.4485	0.8325	1	1.71233	0.628889	1	0.89875	1.21325	1	1.1214	0.8248	1	0.8226	0.9056	1	1.2224	1.3516	1	1.36017	0.941167	1	1.665	1.48875	1
gi_48098315	1	0.746	0.579	1	1.03267	1.068	1	0.9655	0.867	1	1.4315	1.0625	1	0.9424	0.9172	1	0.861333	0.656667	1	0.768667	0.792333	1	0.824	0.893	1	1.70525	1.07225	1	1.0765	1.09617	1	0.942091	0.824182	1	0.688556	0.776667	1	0.5342	0.8652	1	0.9682	1.8844	1	0.804875	0.787875	1	1.374	1.0392	1
gi_110758823	1	0.734333	0.6375	1	0.819875	0.73025	1	1.0445	0.910833	1	0.930333	0.997667	1	1.37275	0.76875	1	1.184	1.3874	1	0.820286	0.751857				1	1.56786	1.29471	1	0.974714	0.899286	1	0.849375	1.0815	1	0.763556	1.03522	1	1.31529	1.71614	1	0.943222	0.723667	1	0.792455	0.583636	1	0.9735	0.948	1
gi_66500205	1	0.6265	0.5555	1	1.01133	0.750333	1	0.808	0.901	1	1.41167	1.54867	1	0.754364	0.770182	1	0.8863	1.01695	1	0.9672	0.9498				1	1.24089	1.17189	1	0.893833	0.978	1	0.938167	0.856667	1	0.90125	0.81975	1	0.5215	1.1325	1	0.756333	0.7495	1	0.757714	0.866714	1	1.46843	1.34071	1
gi_66530257	1	0.8475	0.8835	1	0.883	0.6385	1	1.3525	1.12213	1	1.19071	1.32557	1	0.849846	0.734923	1	1.1335	1.16567	1	0.991875	1.2775	1	1.0715	0.9	1	1.099	1.15843	1	1.63214	2.24029	1	0.839182	0.928364	1	1.0284	1.111	1	1.03008	1.16883	1	1.1569	1.2867	1	1.05283	0.904167	1	1.06057	1.15043	1
gi_66546799	1	0.73	0.894667	1	0.690333	0.882333	1	0.5905	0.4695	1	0.6565	1.344	1	0.8792	1.1	1	0.607857	0.973857	1	0.695167	0.998833	1	0.913	0.798	1	0.55325	0.65175	1	0.665	1.23075	1	0.815857	1.614	1	0.6255	1.04825	1	0.716143	1.49929	1	0.6587	0.8245	1	0.899	1.3102	1	0.639	0.951333	1
gi_66538476	1	0.820143	0.764857	1	0.8542	1.026	1	0.8236	0.8957	1	1.49483	1.15117	1	1.4371	1.5651	1	1.392	0.921167	1	0.802167	1.26917	1	1.427	1.78	1	1.38533	1.234	1	1.5075	1.27875	1	1.1145	1.0395	1	0.880889	1.05033	1	1.188	1.98537	1	1.006	0.954357	1	0.7726	0.7124	1	0.771667	1.011	1
gi_66558612	1	0.7965	1.16625	1	1.256	1.12	1	1.639	1.25033	1	0.685571	1.00814	1	0.6318	0.5884	1	0.876364	1.52773	1	2.02014	1.115	1	1.1785	1.0455	1	0.552778	0.994667	1	1.26117	1.13783	1	0.891636	0.710455	1	1.13744	0.858444	1	0.758545	0.663909	1	1.20722	1.33978	1	0.9394	0.7594	1	1.644	1.6795	1
gi_48096996	1	0.7505	0.5425	1	0.851667	0.561889	1	0.609857	0.772286	1	1.6979	1.6511	1	1.2937	1.1266	1	0.847154	1.08538	1	0.755333	0.999667				1	1.90367	1.35911	1	0.9133	1.0349	1	1.12767	0.990222	1	0.617	0.693385	1	0.7118	1.2765	1	0.709125	0.851875	1	0.7129	0.6726	1	1.98	1.67167	1
gi_66536233	1	0.8515	1.219	1	1.803	1.1965	1	1.005	1.05833	1	0.8345	0.998	1	0.8575	0.77675	1	1.07772	0.809333	1	1.2866	1.008	1	0.94575	1.19775	1	1.20991	1.14045	1	1.26067	1.2835	1	0.7657	0.6	1	0.932571	0.92	1	0.913556	1.09811	1	0.953714	1.31386	1	0.8175	1.14567	1	1.08214	1.10243	1
gi_66530527	1	0.951333	0.928833	1	1.16786	0.904929	1	1.29277	1.08792	1	1.46023	1.42146	1	1.12244	0.941444	1	1.12424	1.056	1	1.34244	1.26372				1	1.926	1.8562	1	1.52831	1.281	1	1.3912	1.16513	1	0.972286	0.742643	1	1.28838	1.4515	1	0.962533	0.884733	1	1.2184	0.835867	1	1.1902	1.1606	1
gi_66560187				1	1.033	1.001	1	1.28686	1.02943	1	0.8726	1.7485	1	0.789167	0.5115	1	0.9285	0.892875	1	1.41456	1.05167	1	1.32233	1.08333	1	1.4204	1.3414	1	1.39312	1.02	1	0.938833	0.632667	1	0.899667	1.18558	1	0.916583	0.987667	1	1.23836	0.964273	1	0.818333	0.542222	1	1.1532	1.6075	1
gi_66522386	1	0.944	0.6776	1	0.885857	0.544286	1	0.951167	1.15533	1	3.03125	1.49575	1	1.27311	1.20856	1	0.914105	0.665211	1	0.735333	0.904278				1	1.51646	1.30438	1	1.0828	1.05747	1	1.16427	0.964364	1	0.589333	0.825778	1	0.443	0.801	1	0.3934	0.92	1	0.543	0.813125	1	1.11	0.801	1
gi_66534750	1	1.00525	0.8605	1	0.993	0.804333	1	1.5315	1.392	1	1.1228	1.2268	1	1.0589	0.7163	1	0.816833	0.86925	1	0.6777	0.7304				1	1.53689	1.25644	1	1.19538	1.00038	1	0.828	0.773667	1	0.721	0.892556	1	0.950143	1.37371	1	0.884643	0.738286	1	0.904286	0.801714	1	1.02233	1.108	1
gi_110763826	1	1.119	0.9865	1	1.00843	0.794286	1	0.9571	0.8752	1	1.08389	1.14233	1	0.976545	0.845455	1	0.840421	0.839526	1	1.052	1.0681				1	1.36475	1.27038	1	1.01329	1.02129	1	1.1093	0.8802	1	0.8492	0.9654	1	0.81275	0.965125	1	0.824333	0.956778	1	0.781818	0.858727	1	1.367	1.26433	1
CON_LysC	1	1.13025	0.8105	1	1.1515	1.4075	1	1.0875	0.8945	1	0.919167	1.18167	1	1.03582	1.47209	1	0.83175	0.89575	1	0.999133	0.980333	1	0.86	0.8405	1	1.09147	0.869529	1	1.11353	0.952733	1	1.01927	0.990091	1	0.901	0.911273	1	0.950143	1.14257	1	1.19506	0.876556	1	0.895091	1.07236	1	1.01033	0.858667	1
GB11648-PA	1	1.00525	1.1895	1	0.848333	1.285	1	1.34825	1.2025	1	1.39429	1.71471	1	1.0323	0.9355	1	0.776833	1.07133	1	1.12037	1.33088	1	1.982	2.375	1	1.46012	1.51263	1	0.93625	1.29388	1	0.8715	0.9411	1	0.689125	0.77825	1	0.877375	1.20525	1	0.895286	1.05514	1	0.695333	0.986667	1	1.27563	1.19112	1
gi_58585086	1	1.85843	0.771143	1	0.839	0.5865	1	0.7286	0.9169	1	0.8764	1.0318	1	1.12553	1.18353	1	1.09822	1.88248	1	0.858269	0.945654				1	0.904833	1.204	1	0.8418	0.579667	1	0.798944	0.669833	1	1.51346	0.82875	1	0.641059	1.17953	1	0.940706	1.52112	1	1.2094	0.5928	1	2.21655	1.195	1
gi_66499163	1	0.875	0.797	1	0.9	0.7322	1	1.25	1.10917	1	0.918	0.775	1	0.754625	0.599625	1	0.7566	0.852	1	1.40367	1.0205				1	1.4384	1.3636	1	1.30175	1.36775	1	0.68025	0.5295	1	0.9126	0.9002	1	0.7954	1.06	1	0.9246	0.9418	1	0.7695	0.529	1	1.6202	1.6246	1
GB15718-PA	1	0.825286	0.681143	1	0.873333	0.719667	1	1.0668	0.7708	1	0.94225	1.00825	1	1.05613	0.9842	1	0.817917	1.42658	1	0.8728	1.00513				1	1.49946	1.40169	1	1.10518	1.17371	1	1.03638	1.03825	1	0.724643	0.958214	1	0.787889	1.54467	1	1.14609	0.805545	1	0.7804	0.7953	1	1.3535	1.34583	1
gi_110766174	1	1.1372	1.4402	1	1.2631	1.1745	1	1.55675	1.49737	1	1.4638	1.2314	1	0.556941	0.632176	1	1.16463	1.26147	1	1.494	0.9825				1	1.02117	1.88775	1	1.45617	1.55208	1	0.855857	0.669143	1	0.799375	0.726625	1	0.944167	1.55417	1	1.14793	0.993857	1	1.04527	0.748909	1	2.22875	3.08075	1
gi_48097744	1	1.13183	1.18617	1	1.003	0.763	1	1.28429	1.603	1	0.976875	1.09712	1	0.614	0.489667	1	0.7998	1.0098	1	0.9426	0.925				1	0.88975	1.325	1	0.99225	1.13525	1	0.700909	0.516545	1	0.8106	0.8408	1	0.852857	0.857857	1	0.8358	0.992	1	0.915667	0.889	1	0.859667	1.44867	1
gi_66534286	1	1.22917	1.22217	1	1.13233	1.344	1	1.23067	1.40633	1	1.04975	0.97775	1	0.75	0.900312	1	1.12471	1.42143	1	0.968667	1.20125	1	1.19	1.052	1	1.73467	1.23733	1	1.244	1.6674	1	1.2534	1.8126	1	0.9912	1.0011	1	0.7832	1.2355	1	1.07	1.00189	1	0.938333	0.827833	1	1.0102	1.1352	1
gi_66521545	1	1.22373	1.20433	1	1.15769	1.1215	1	1.04982	1.109	1	0.907083	1.05633	1	0.9033	0.6966	1	1.15175	1.05461	1	1.33604	1.11552				1	1.11224	1.19567	1	1.4865	1.35192	1	0.996273	0.718136	1	1.02735	0.965261	1	0.855833	0.996778	1	1.01142	0.854684	1	1.0827	0.9105	1	1.47064	1.27891	1
gi_110768236	1	0.7865	0.7315	1	0.876	0.4365	1	0.59	0.734	1	4.834	3.29833	1	1.45567	1.496	1	0.7455	0.4825	1	0.62	0.8165	1	0.158	0.801	1	1.6455	1.26375	1	1.02357	1.15614	1	1.35067	1.231	1	0.5676	0.897	1	0.154	0.7335	1	0.196667	0.762	1	0.61875	1.204	1	6.4305	0.831	1
hmm4423	1	0.663	0.647667	1	0.728667	0.602667	1	0.593	0.835333	1	0.78725	0.93425	1	0.717333	0.563	1	0.761111	0.833111	1	1.027	0.991	1	0.481333	0.581667	1	1.3786	1.33	1	0.879778	0.882333	1	1.0348	0.5512	1	0.759286	0.659571	1	1.0108	0.899	1	0.5814	0.9266	1	0.771571	0.637429	1	1.2038	1.0188	1
gi_110759146	1	1.084	1.4225	1	1.102	1.37233	1	1.52525	1.2555	1	0.935	1.156	1	0.78425	0.751	1	0.912333	1.37633	1	1.32986	1.02414	1	1.688	1.133	1	0.8038	1.3258	1	1.35744	1.48778	1	0.759375	0.860375	1	1.03067	0.974667	1	0.8099	0.9014	1	0.94925	1.0125	1	0.947714	0.855571	1	1.3644	1.6174	1
gi_48095070	1	0.9574	0.9696	1	1.047	0.816375	1	0.8846	0.8038	1	0.991385	1.10077	1	1.28183	1.45311	1	0.8688	1.14428	1	1.06913	1.1455				1	1.81808	1.42258	1	0.889267	0.9622	1	1.04024	0.856706	1	0.929571	0.8155	1	0.813545	1.04418	1	1.12167	1.4229	1	0.636364	0.667727	1	1.415	0.907667	1
gi_58585122	1	0.844071	0.640357	1	1.061	0.967846	1	0.786667	0.646	1	1.0001	0.6979	1	1.05318	0.640818	1	1.12193	1.1095	1	1.07333	0.65425				1	2.6859	1.9425	1	1.4221	1.1983	1	0.894286	1.00657	1	0.633467	0.757	1	1.69683	2.07725	1	0.960636	0.722	1	0.668571	0.522143	1	1.02763	1.1465	1
gi_66501507	1	1.27233	1.329	1	1.25367	1.10533	1	1.049	0.984	1	1.0984	1.0348	1	0.773588	0.696	1	0.827929	1.39471	1	1.25193	1.12507	1	1.239	0.732	1	2.14564	1.86455	1	1.09815	1.07515	1	1.07176	0.788529	1	1.01032	0.887182	1	0.821692	1.01685	1	0.7865	0.737714	1	1.0221	0.8538	1	1.01609	1.40555	1
gi_48096523	1	0.888833	0.9325	1	1.01133	1.04117	1	1.21625	1.23542	1	1.04583	1.16283	1	1.141	1.13462	1	0.888429	0.902286	1	0.6502	0.706				1	0.8565	0.843	1	1.55425	1.68925	1	0.7382	0.7358	1	0.9558	1.1974	1	0.95	1.3775	1	1.164	1.3435	1	0.738	0.592667	1	1.2204	1.2546	1
gi_110756003	1	0.865667	0.788333	1	0.882	0.758	1	0.949167	0.808167	1	1.37633	1.94967	1	0.88975	0.93775	1	0.9358	0.7688	1	0.48975	0.448	1	0.6795	0.559	1	0.969667	0.975333	1	1.11171	1.03114	1	0.6455	0.6905	1	0.84025	0.83325	1	0.703667	0.643333	1	0.847	0.7985	1	0.9075	0.753	1	1.05325	1.183	1
gi_58585098	1	0.773111	0.40537	1	0.438136	0.761045	1	1.0625	0.901833	1	0.720214	0.634	1	0.998	4.48009	1	2.11492	4.39523	1	1.12539	0.39239	1	0.477	2.343	1	0.5956	0.28048	1	1.83171	0.81	1	0.1	0.888	1	1.66124	0.330071	1	0.606385	1.085				1	4.98589	3.81924	1	0.6	0.66	1
gi_66505480	1	1.139	1.03133	1	1.01533	0.796333	1	0.7704	0.8902	1	0.861333	1.021	1	0.918111	0.872667	1	1.03886	0.885	1	0.975333	1.04833				1	1.3065	1.4315	1	0.9196	0.7528	1	0.8712	0.5878	1	0.79575	0.806	1	0.645125	0.935875	1	0.93	0.922833	1	0.743333	1.159	1	1.32029	1.12171	1
gi_66526646	1	0.998	0.883	1	1.0365	1.0975	1	0.90325	0.88775	1	0.971667	1.14283	1	0.822667	0.796333	1	0.796625	0.754125	1	1.1155	1.45733				1	1.14483	1.17367	1	1.08438	1.203	1	1.03467	1.29233	1	0.811714	0.858571	1	0.618167	0.870833	1	0.78675	1.37387	1	0.790833	1.25683	1	1.15275	0.88025	1
gi_66523464	1	0.995	0.986				1	0.978714	1.02143	1	1.0365	1.1435	1	0.924	0.9535	1	0.580714	0.78	1	0.996	1.16133	1	0.68	1.055	1	1.16675	1.82775	1	1.025	1.054	1	1.042	0.999	1	0.844875	0.91425	1	0.863857	1.20014	1	0.754667	0.8835	1	0.870429	1.12029	1	1.23333	1.02633	1
110758808+1_3592	1	0.934667	0.899333	1	0.888667	0.740667	1	1.23533	0.896667	1	0.7096	0.8882	1	0.80475	0.55325	1	1.231	0.74225	1	1.105	0.962				1	0.587	0.6355	1	1.046	1.084	1	0.90625	0.75875	1	0.883	0.6522	1	0.805667	0.835667	1	0.843	0.777	1	0.6845	5.9005	1	1.2014	1.283	1
gi_110749631				1	0.969	0.8855	1	1.24983	1.3705	1	1.008	1.1694	1	0.989667	0.508667	1	0.632	0.308	1	1.27267	1.14233	1	1.3045	1.5925	1	0.932667	1.193	1	1.6656	0.9088	1	0.765667	0.795333	1	1.06025	0.86	1	0.75	1.08	1	0.909667	0.827667	1	1.25388	0.820125	1	0.8568	1.0858	1
gi_48140590	1	1.1425	1.3345	1	0.914	1.043	1	1.0518	1.0654	1	1.21125	1.14575	1	1.05311	0.565778	1	0.999571	0.955571	1	1.04383	1.06167	1	0.838333	0.826333	1	1.47467	1.185	1	1.33717	1.1695	1	0.8648	0.6968	1	1.00433	0.876333	1	1.035	0.8414	1	0.9926	0.858	1	1.09167	0.756333	1	1.13983	1.17367	1
gi_110755553	1	1.074	1.1195	1	1.4825	1.8925	1	0.79	1.521	1	0.717714	0.858	1	1.37056	1.185	1	1.063	1.80262	1	1.35111	1.674				1	1.6995	1.86213	1	1.53822	1.72211	1	0.85825	0.807625	1	1.42533	1.528	1	1.55986	1.81843	1	0.877111	1.07089	1	1.16233	0.918556	1	1.0305	0.9915	1
gi_110765081	1	1.573	1.113	1	1.1285	0.778	1	0.815	0.881	1	1.821	1.536	1	0.99975	1.78825	1	0.9848	1.4024	1	0.907	1.5325				1	1.376	1.254	1	0.954143	1.39	1	0.8846	0.8064	1	0.925857	1.42343	1	0.6724	1.0294	1	0.836455	1.07745	1	0.914714	1.53657	1	1.504	2.623	1
hmm23082	1	0.92175	0.9845	1	1.08675	0.76825	1	0.864167	0.796	1	1.31067	1.453	1	1.06817	1.09592	1	1.07929	0.880857	1	0.93175	1.081				1	1.51	1.32544	1	0.943	1.06189	1	0.9374	0.684	1	0.765	0.835556	1	0.727875	0.957125	1	0.912	1.11156	1	0.935	1.07271	1	1.25825	1.08225	1
gi_110758308	1	0.940667	0.966333	1	1.0358	0.8994	1	1.3742	1.708	1	0.9025	0.99125	1	0.787714	0.635714	1	1.09833	1.03056	1	1.34243	0.995	1	1.1435	0.87	1	1.1005	1.13783	1	1.34717	1.13267	1	0.797778	0.852222	1	0.807667	1.02944	1	0.904364	1.21782	1	0.942429	1.16357	1	1.18069	0.996077	1	1.6055	3.392	1
GB16211-PA	1	1.02725	0.67975	1	1.08933	0.7635	1	0.93875	0.772583	1	1.12892	0.960417	1	1.13512	0.895125	1	0.932933	0.7096	1	0.863444	1.03922				1	1.67182	1.26382	1	1.0892	1.1637	1	1.01575	1.3865	1	0.8015	1.03271	1	0.934909	1.32564	1	0.812429	0.617	1	0.954818	0.948727	1	1.50322	1.06733	1
gi_66555437	1	0.81	0.594333	1	0.991333	0.425333	1	0.7414	0.6912	1	1.40917	1.47667	1	1.5042	1.5656	1	1.55257	1.32029	1	1.02029	1.36557				1	1.7565	1.824	1	1.06257	1.24629	1	1.71243	1.11486	1	1.02643	1.16857	1	0.725857	1.23129	1	0.323667	0.828333	1	0.7986	1.3054	1	1.19	0.785	1
gi_66508914				1	1.07333	1.09267	1	1.01675	0.85325	1	0.941	1.19267	1	0.873667	0.789167	1	1.07811	0.999833	1	1.34225	1.4145	1	1.228	1.608	1	1.48567	1.36958	1	1.11533	1.09033	1	1.11256	1.03389	1	0.926444	0.986333	1	0.943	1.05833	1	0.788667	0.829222	1	1.028	0.7595	1	1.3364	1.2648	1
gi_48103639	1	0.885167	0.597333	1	0.884286	0.665571	1	0.9754	1.0376	1	1.05886	1.18843	1	0.837429	0.635	1	0.8	0.8055	1	0.884167	1.03167				1	1.57214	1.04957	1	0.817875	0.854	1	0.635333	0.552167	1	0.718	0.710778	1	0.797333	1.10522	1	1.03611	0.778	1	0.65325	0.5855	1	1.19544	1.29311	1
gi_66520497	1	0.93875	0.854	1	0.985	0.69875	1	0.93	0.8195	1	1.082	1.06375	1	1.04513	0.772625	1	0.899667	0.572333	1	1.68275	1.13325	1	0.87	0.811	1	1.166	1.01843	1	1.085	1.01443	1	1.07983	0.925667	1	1.0266	0.8978	1	0.744667	1.07411	1	0.928667	0.742	1	0.855	0.7002	1	1.1655	1.065	1
gi_110751158	1	0.95775	0.86175	1	1.023	0.897	1	0.928	0.9524	1	1.5555	2.7975	1	1.01767	0.921333	1	0.9535	1.1255	1	1.059	1.736				1	1.266	0.833	1	1.59387	1.6995	1	1.16567	1.102	1	0.873167	1.10933	1	1.14167	1.41567	1	0.816667	0.923667	1	1.049	1.041	1	1.23275	0.96225	1
GB18261-PA				1	1.106	0.665	1	0.956667	0.720333	1	0.733	0.712667	1	0.7205	1.1375	1	0.715	1.6484	1	0.882667	0.696333	1	0.9125	1.133	1	1.1868	1.2268	1	1.10433	1.11217	1	0.923	0.532	1	1	1.127	1	0.748667	1.51467	1	0.9494	0.9108	1	1.363	2.286	1	0.709667	0.416667	1
gi_66531851	1	1.411	0.759667	1	1.4415	0.8875	1	1.175	0.930667	1	0.65675	0.9325	1	0.89675	0.71575	1	0.981364	1.01527	1	1.277	1.2284				1	1.3862	1.5238	1	1.6146	1.1992	1	1.0126	0.794	1	1.113	0.9995	1	1.4378	1.3882	1	0.888667	0.744	1	1.112	0.85	1	1.9805	2.5725	1
gi_66518853	1	1.289	1.6055	1	1.281	1.3095	1	1.09617	1.00367				1	0.900818	1.67345	1	0.827214	1.66786	1	1.10678	2.32311	1	0.831	0.848	1	1.4955	1.51425	1	1.20256	1.81222	1	0.846	0.622	1	0.876111	0.922	1	0.838444	1.94033	1	0.917	0.895778	1	0.8953	1.5434	1	1.091	1.1555	1
GB15409-PA	1	1.00025	1.99325				1	1.71433	1.79453	1	1.43225	1.2535	1	0.658714	0.547429	1	0.518429	1.45043	1	1.25114	0.757429	1	1.7505	1.858	1	0.7255	1.05638	1	1.4555	1.989	1	0.572	0.659	1	0.889333	0.646333	1	1.00186	0.914	1	1.306	1.2035	1	0.29	0.214	1	0.885667	1.56467	1
gi_110775909	1	0.514667	0.585333				1	1.0916	1.0436	1	1.255	0.671	1	0.78725	0.7095	1	0.54425	0.85025	1	0.997	1.113	1	2.4505	2.486	1	1.22567	1.16217	1	1.376	1.1885	1	0.59	0.548	1	0.9615	0.93875	1	0.738	0.794833	1	0.937	0.887	1	0.5725	0.48275				1
gi_110759577	1	1.61133	2.229	1	1.90367	1.537	1	1.7535	1.7345	1	0.8385	1.2075	1	0.782	0.61	1	0.979583	1.6285	1	1.9118	1.0574				1	0.631667	1.06867	1	1.465	1.54525	1	0.790833	0.562	1	1.16633	0.768	1	0.8858	0.9032	1	1.324	1.5675	1	0.938	0.525	1	1.914	2.384	1
gi_66517287				1	1.16767	0.834	1	0.983	1.03229	1	0.9158	1.0138	1	0.8345	0.902	1	0.970444	1.00067	1	1.102	1.13433	1	0.914	0.957	1	1.33671	1.27729	1	1.36514	1.24529	1	0.95225	0.66525	1	0.934667	0.814667	1	0.802	0.94325	1	0.903375	1.05125	1	0.85375	0.86	1	1.24125	1.2335	1
gi_66519936				1	1.291	1.21	1	0.821	0.742333	1	0.888	0.935	1	0.799111	0.919333	1	0.571444	0.737333	1	1.1772	1.3124				1	1.10167	1.33283	1	1.02456	1.11578	1	0.892444	0.873	1	0.861429	0.829429	1	0.821286	1.01471	1	0.869333	1.12573	1	0.87425	0.945				1
gi_110758129	1	0.716	1.333	1	0.999	1.057	1	1.04717	0.903333	1	1.0388	1.116	1	0.99425	2.15375	1	1.10033	3.695	1	1.21675	1.145				1	1.151	1.815	1	0.9338	1.6268	1	0.77	1.02917	1	0.8375	1.852	1	0.948	1.5182	1	0.774714	0.953286	1	1.40467	1.88567	1	1.14187	1.41237	1
gi_66505131	1	0.878	0.693	1	0.909667	0.974333	1	0.408	0.710667	1	0.875333	0.947833	1	0.9595	0.715125	1	0.6236	0.6374	1	0.782	0.765286				1	1.2104	1.011	1	1.029	1.0579	1	1.00683	1.097	1	0.785667	0.818833	1	0.850125	1.228	1	0.839364	0.765818	1	0.904857	0.950857	1	0.88	0.929	1
gi_66534660	1	1.15733	1.094				1	0.869	0.6524	1	0.929	1.142	1	1.15725	1.13925	1	0.9242	1.2566	1	0.889	1.036				1	1.91067	1.49767	1	0.7144	1.1878	1	0.799	0.6369	1	0.6378	0.636	1	0.9472	1.294	1	0.957125	0.861125	1	0.553833	0.468333	1	1.4734	1.1082	1
gi_110761561	1	1.127	1.254				1	1.06775	1.08525	1	1.07925	1.25	1	0.9408	0.854	1	1.0233	1.5371	1	0.3785	0.325				1	1.36125	1.55525	1	1.1312	1.9326	1	0.643333	1.63533	1	1.035	2.04	1	0.657	1.80025	1	1.00533	1.31811	1	0.9435	0.68725	1	2.52717	2.21333	1
gi_110749082				1	0.921	0.907	1	1.1105	0.9025	1	1.15025	1.41263	1	0.9515	0.729333	1	1.04686	0.992143	1	1.04012	0.925875	1	1.141	0.983	1	1.08925	1.166	1	1.355	1.2375	1	0.831667	0.858167	1	0.80375	0.81825	1	1.1474	0.9864	1	0.8585	0.832667	1	0.7472	0.5394	1	1.26	1.5135	1
gi_66504360				1	1.041	1.029	1	0.777	0.6745	1	1.3635	0.92025	1	1.20933	1.00067	1	0.968	0.878	1	0.7134	0.4202				1	1.3506	0.9854	1	1.031	1.008	1	1.492	1.17	1	0.788857	0.820429	1	1.0955	1.4335	1	0.741	0.2625	1	0.691	0.5845	1	1.46525	0.90675	1
gi_66506786	1	1.125	1.23	1	1.149	1.236	1	1.17643	0.992857	1	1.099	1.4855	1	0.990273	0.883455	1	0.800083	0.982417	1	1.11083	2.116	1	0.863	1.287	1	1.19738	2.28525	1	0.8705	0.9375	1	1.18125	0.9545	1	0.926	1.33677	1	1.02789	1.20389	1	0.769444	0.691667	1	1.04175	1.00175	1	1.312	1.32986	1
gi_66525576				1	1.089	1.229	1	1.07443	1.28586	1	1.43933	1.39633	1	0.9182	0.897	1	0.9108	1.2566	1	0.918625	1.247	1	0.902	0.824	1	1.31733	1.148	1	1.2176	1.1537	1	0.884667	1.019	1	0.8502	1.1756	1	0.90975	1.09175	1	0.8345	0.969	1	0.818	0.741333	1	1.24583	1.98633	1
gi_66559541	1	1.1105	1.0745				1	0.998	0.893	1	1.142	1.44733	1	0.822	0.717	1	0.780583	0.724417	1	0.992	1.03714				1	1.10467	1.67283	1	1.2226	1.1136	1	0.945333	0.760667	1	0.72	1.268	1	0.759	0.947	1	0.726	0.899429	1	0.9516	0.7916	1	1.35433	1.56767	1
GB15172-PA	1	1.038	1.143				1	1.029	1.2315	1	1.1995	1.285	1	0.881167	1.127	1	0.892333	1.063	1	0.98075	1.3315				1	1.15067	1.29333	1	0.9171	0.9527	1	1.0072	1.0704	1	1.02675	0.93875	1	0.537	0.871	1	0.840667	1.16217	1	0.969429	1.086				1
gi_66530616	1	1.326	1.566	1	0.841	0.709	1	1.799	2.608	1	0.773	1.253	1	0.8665	1.1985	1	0.874	1.89167	1	1.4745	1.1465				1	0.849333	1.19567	1	1.08233	1.02	1	0.69	0.652857	1	1.098	0.667	1	0.6794	0.8046	1	1.095	0.9848	1	0.877667	0.585333	1	1.416	2.422	1
gi_110756013							1	1.4068	1.424	1	1.0936	1.2508	1	0.776273	0.974273	1	1.25056	0.971833	1	1.11075	1.3265	1	0.9125	0.808	1	0.935125	1.14512	1	1.64229	1.24129	1	0.983615	0.847154	1	1.04167	0.827083	1	0.618417	0.888	1	0.714	0.773364	1	1.05986	0.938571	1	1.10238	1.20962	1
GB17480-PA	1	0.9335	0.7635	1	1.078	0.857	1	1.2048	0.9866	1	0.902	1.00633	1	0.969667	1.02033	1	0.906222	0.831333	1	0.967	0.809				1	0.7355	0.764	1	1.068	1.104	1	0.607333	0.573	1	1.01967	0.878	1	1.1345	0.97475	1	1.55725	1.3955	1	0.901667	0.798	1	1.317	1.501	1
gi_58585106	1	0.6425	0.8245	1	0.68	0.6842	1	0.378	0.7235	1	0.741	0.961	1	1.438	1.06533	1	0.7885	1.01212	1	0.673429	0.909143				1	2.074	1.37525	1	1.028	1.244	1	0.7125	0.6855	1	0.861333	0.881333	1	0.8875	1.5185	1	0.562333	0.565	1	0.761167	0.811167	1	1.315	1.04667	1
gi_110759783							1	1.074	0.771444	1	0.819333	0.778778	1	0.8449	2.5191	1	0.84815	0.87625	1	0.932	1.48067	1	1.37333	1.53833	1	0.892714	1.01714	1	0.89825	0.978375	1	0.941091	0.707727	1	1.44567	1.14267	1	0.906333	0.99775	1	0.787556	0.940556	1	1.31957	0.992571	1	1.45988	0.938125	1
GB12495-PA	1	1.187	0.256	1	0.482	0.309	1	0.9158	0.8426	1	2.66633	2.413	1	0.966333	0.938333	1	0.516	0.418333	1	0.537667	0.636				1	1.6165	1.12433	1	1.33575	1.372	1	1.45525	0.6585	1	0.64925	0.48125	1	0.4265	0.9245	1	0.7725	0.7955	1	0.756	0.579	1	1.965	1.441	1
gi_48102814	1	0.963	0.941	1	0.953667	0.876	1	1.192	0.964	1	1.4185	1.517	1	1.3396	1.2182	1	1.38957	3.43043	1	1.0935	0.96575				1	1.954	1.39433	1	0.989	1.04967	1	1.37129	1.00843	1	0.850667	0.755667	1	0.76625	0.91625	1	0.8348	1.017	1	1.0105	0.87575	1	1.488	1.113	1
gi_66547447	1	0.937667	0.745	1	0.8615	0.8555	1	0.673	0.81	1	0.954	1.3158	1	0.98425	0.825	1	0.8763	1.397	1	1.07264	0.894182				1	1.40771	1.611	1	1.066	1.1855	1	0.821625	0.83325	1	0.574167	0.734833	1	0.7696	1.3354	1	0.742	0.71075	1	0.736667	0.713167	1	0.815333	0.828	1
GB11465-PA	1	1.117	1.496	1	1.255	1.137	1	1.51267	1.75333	1	1.04333	1.57667	1	0.7445	0.724167	1	1.19575	1.4405	1	1.46175	1.27725				1	0.96075	1.169	1	1.33267	1.47933	1	0.7905	0.616167	1	1.1204	1.1478	1	0.88125	1.173	1	0.633	1.11675	1	1.3356	1.1882				1
gi_66563168	1	1.586	1.747	1	1.817	1.942	1	0.9805	1.01475	1	1.00433	1.02833	1	1.1241	1.1241	1	0.8331	0.8321	1	1.03686	0.984571				1	1.75483	1.7875	1	1.23443	1.48671	1	1.08786	0.822429	1	1.22812	0.985375	1	0.970636	1.09736	1	1.06117	1.003	1	1.02737	0.934	1	1.219	1.151	1
gi_66560290				1	0.756	1.035	1	1.0295	0.7785	1	1.08686	1.03714	1	1.16071	1.09043	1	2.3135	1.67	1	2.5755	2.2285	1	0.64	0.701	1	1.416	1.23	1	3.51367	3.22767	1	2.7725	2.126	1	2.6	1.99633	1	3.02475	2.28	1	1.42333	1.1915	1	0.937333	1.15033	1	1.6112	1.0474	1
gi_110762180	1	1.103	1.1685	1	1.16433	1.01233	1	0.9445	0.739	1	1.024	1.04	1	0.839	0.693	1	0.86	1.04267	1	1.10467	0.988333				1	1.355	1.23333	1	1.519	1.31	1	0.825	0.617	1	0.853	0.976	1	0.714	0.894	1	0.959667	0.820667	1	1.05467	0.775333	1	0.494	0.5815	1
GB18162-PA	1	1.425	1.522	1	1.58	1.1495	1	0.9006	1.977	1	0.468	0.705	1	0.812	0.562667	1	0.744	0.698	1	0.97175	1.10275				1	1.233	1.4055	1	1.203	2.464	1	0.778333	0.760667	1	0.903	1.303	1	1.146	1.357	1	1.208	1.0785				1	0.9034	1.0308	1
gi_66508940	1	1.676	0.694	1	2.2585	1.898	1	0.648	0.6835	1	0.796	1.165	1	1.096	0.732	1	0.9745	1.2315	1	1.526	1.1755				1	1.7025	1.9645	1	1.26775	1.181	1	0.833	0.602	1	1.0012	0.9966	1	1.052	0.976	1	1.977	1.7555	1	0.8695	0.6025	1	1.341	1.938	1
gi_66534008	1	1.06375	1.0865	1	0.868333	0.969667				1	0.939	1.198	1	0.478	0.395				1	0.851	0.874	1	0.734333	0.937	1	0.9745	0.6545	1	1.216	1.555	1	0.946	0.864	1	0.505333	0.531				1	0.6085	0.6	1	0.837	0.6885	1	1.28367	0.984333	1
gi_66554156							1	1.003	1.015	1	0.896	1.35	1	0.9175	0.855	1	0.66375	0.9345	1	0.8432	1.0166				1	0.955	1.168	1	0.8935	0.9255	1	0.917571	0.905714	1	0.825667	0.931333	1	0.7438	1.0416	1	0.624333	0.840333	1	0.7772	0.7868	1	1.225	1.0525	1
gi_94158657	1	0.4175	0.508	1	1.41	1.046	1	1.173	1.23	1	1.0275	1.303	1	1.9304	0.6974	1	0.8485	1.14225	1	0.7015	0.522				1	0.8095	0.988	1	1.18525	1.3245	1	0.911333	0.865833	1	0.221	0.219	1	0.7345	0.4995	1	1.1005	1.25	1	1.713	0.849	1	0.684667	0.995667	1
gi_66526470	1	0.9775	0.9535				1	0.84925	0.93425	1	1.2015	1.465	1	0.7175	1.0055	1	0.9174	0.6668	1	0.7985	0.878				1	1.1015	0.93325	1	0.740333	0.744667	1	0.461333	0.405333	1	0.729	2.042	1	0.724333	0.927333	1	0.819714	0.739571	1	0.713	0.773	1	1.10286	1.405	1
gi_66531429	1	1.24267	1.40467	1	1.18	1.317	1	0.9798	1.0726	1	1.4828	1.7438	1	0.9425	0.7745	1	1.00975	1.0515	1	1.09225	1.459				1	1.4635	1.638	1	1.3565	1.29325	1	1.263	0.927667	1	1.089	0.809	1	1.06829	1.17486	1	1.057	1.04033	1	0.838857	0.796429	1	1.347	1.378	1
gi_66512039							1	1.1495	1.59833	1	1.215	2.3155	1	0.899667	0.643333	1	0.84	0.853	1	1.303	1.3535	1	1.0145	0.962	1	1.047	1.558	1	1.4525	0.96	1	1.367	0.991	1	1.012	0.87	1	1.247	1.402	1	1.442	1.325	1	1.527	0.808	1	1.097	1.086	1
gi_48129806				1	0.998	0.778	1	1.05267	1.033				1	0.96	0.853	1	0.9399	0.8576	1	1.03325	1.09	1	0.94	1.191	1	1.3754	1.1284	1	1.119	0.7905	1	1.063	0.955	1	0.903	0.79175	1	0.9565	1.343	1	0.987	0.9062	1	0.697667	0.563667	1	0.948667	1.10533	1
gi_110758921							1	1.30186	1.32957	1	0.802	0.9835	1	1.09433	0.7085	1	0.793833	1.07933	1	1.36525	1.32425				1	0.996	0.791	1	1.706	1.794	1	1.177	1.2585	1	1.709	0.828	1	1.448	0.8834	1	1.3545	1.081	1	1.615	1.0884	1	0.920636	1.06982	1
gi_66545506	1	0.667	1.02	1	0.6235	0.9115	1	1.112	0.704	1	1.09825	1.3625				1	0.7234	1.0196	1	1.02933	1.14633	1	0.927	0.626				1	1.4895	1.067	1	0.988	1.195	1	0.975	0.995	1	0.6905	0.9445	1	0.576	0.814	1	0.921	0.780667	1	1.0094	0.926	1
gi_66559310	1	1.012	0.934	1	1.024	0.94	1	0.421667	0.520667				1	0.731286	0.642143	1	1.42356	0.918333	1	0.961333	1.047	1	2.3285	0.6305	1	1.61911	1.16311	1	1.0074	0.8428	1	0.757667	0.775667	1	0.845	1.03537	1	0.7662	0.8238	1	0.883	0.79	1	1.2868	1.2362	1	0.7275	0.883	1
gi_48104680	1	0.8625	0.793	1	0.912	0.750333				1	1.071	1.0325	1	0.963	0.752667	1	0.879	0.921	1	0.8795	0.937	1	0.9695	0.8965	1	1.29367	1.112	1	0.927667	0.954667	1	0.905	0.753	1	0.691	0.768	1	0.746	1.3035	1	0.855	0.716	1	0.84	0.758667	1	1.173	1.107	1
gi_66500396	1	0.757	0.633	1	0.9255	0.406	1	0.979	0.588	1	2.222	1.663	1	1.3774	1.0928	1	0.913	0.53975	1	0.782	0.791				1	1.43367	1.22933	1	1.3095	1.1835	1	1.16	0.975167	1	0.824	0.8544	1	0.53	0.694	1	0.757429	0.970857				1	1.88867	0.797667	1
gi_66510928							1	0.9665	0.759	1	0.818	1.217	1	1.0286	1.1086	1	0.86025	1.11925	1	0.95075	1.44275	1	0.8995	0.9175	1	1.66967	2.01567	1	0.949	1.463	1	1.141	1.258	1	0.69125	0.8685	1	0.7155	1.1885	1	0.855	0.982667	1	0.7344	0.6578	1	0.913	0.858	1
gi_66547760				1	2.444	0.864	1	1.23325	0.942	1	1.167	0.8605	1	1.16167	0.685333	1	1.11175	0.93375	1	1.4354	1.399				1	1.5954	1.0812	1	1.768	1.2002	1	1.38333	0.974	1	1.695	0.762	1	0.9595	1.1365	1	1.41275	0.939	1	1.203	0.7815	1	1.71133	1.24267	1
hmm27199	1	0.876	1.175				1	1.196	1.451	1	1.221	1.0708	1	1.0212	0.7256	1	1.02133	0.975333	1	1.06617	0.894167	1	0.789	0.802	1	1.202	1.602	1	1.1335	1.279	1	0.890833	0.718833	1	0.843	0.976333	1	0.7645	0.98225	1	0.797111	0.859778	1	1.346	0.704	1	1.627	1.5385	1
gi_110770269							1	2.703	1.323	1	1.3155	1.446	1	0.8304	0.792	1	1.1395	2.739	1	0.878	0.79	1	1.395	0.764				1	1.1325	0.951	1	0.803	1.736	1	0.994	2.167	1	0.7894	1.1652	1	0.927	0.767	1	0.664	0.486	1	0.447	0.288	1
gi_66551967							1	1.754	2.231	1	0.608	1.015	1	1.7965	1.1235	1	1.26	0.766	1	2.06467	1.16467	1	0.959	1.5055				1	1.878	0.891	1	2.627	1.691	1	2.801	1.795	1	1.653	1.224	1	1.761	0.769	1	2.058	3.387	1	0.755667	1.81333	1
gi_66551115							1	1.056	0.978	1	1.007	1.073	1	1.077	0.553				1	1.3072	1.3192	1	1.274	1.248	1	0.674	0.674	1	1.305	0.859167	1	0.827	0.819	1	1.0598	1.3756	1	0.638667	0.759	1	0.878333	0.936333	1	0.818167	0.640333	1	1.4725	1.3585	1
gi_110761827							1	1.388	1.271	1	0.677	0.848667	1	0.480667	0.419667	1	1.16275	0.70275	1	1.614	1.051	1	1.07767	1.13433	1	0.2935	0.3555	1	1.2866	0.9942	1	0.651286	0.535143	1	1.16233	0.831667	1	0.632	0.565	1	1.037	0.894	1	0.97175	0.7525				1
gi_48098249				1	1.103	0.571	1	1.06533	1.09767	1	0.939	1.2935	1	0.912	0.976333	1	1.3275	0.7	1	1.43233	0.890667	1	0.9775	1.726				1	0.95175	1.09775	1	1.75567	1.06867	1	1.07967	0.867333	1	0.982	1.205	1	0.9675	1.00775	1	0.906333	0.824333	1	1.1135	1.095	1
gi_48141870	1	0.826	0.8435				1	0.750667	1.75133				1	0.978857	1.00114	1	0.905143	1.09443	1	0.840286	1.00286	1	0.705	0.774	1	1.26567	1.48167	1	0.882143	1.058	1	0.7922	0.794	1	0.685857	0.820857	1	0.63575	1.0375	1	0.720929	0.848357	1	0.965	0.9254	1	0.837	0.553	1
gi_66553147	1	0.953	0.934	1	0.8565	1.4295	1	0.821667	1.029	1	0.812	1.283	1	0.9524	0.7518				1	0.688	0.833667	1	1.035	1.44433	1	1.98	4.91	1	0.818333	1.024	1	1.08867	2.935	1	0.93025	0.805	1	1.1805	1.372	1	0.692	0.655	1	0.6585	0.6805	1	1.0355	1.068	1
gi_58585246	1	0.758	0.604	1	0.82	0.472	1	0.5835	0.805	1	1.514	1.736	1	1.28	1.312	1	0.764	0.6765	1	1.763	1.535				1	1.634	1.112	1	1.03433	1.16833	1	1.173	0.727	1	1.23233	1.20333	1	0.938	1.10833	1	0.4945	0.85				1	2.165	0.907
gi_66556180	1	2.146	2.629	1	1.131	1.132	1	1.6865	1.4225	1	0.8595	1.1515	1	0.672333	1.124	1	1.054	1.152	1	1.345	1.4342							1	1.207	1.9018	1	0.86	1.945	1	1.40533	1.52033	1	0.7904	1.6272	1	0.8155	1.727	1	1.364	1.6104				1
gi_66517659							1	0.8288	0.989	1	0.857167	1.0605	1	0.9578	1.0824	1	0.819	0.783	1	1.10967	1.20033	1	0.666	0.525	1	1.31867	1.38833	1	1.165	1.10875	1	1.0266	1.0996	1	0.850333	0.992667	1	0.907	1.032	1	0.894	0.7538	1	0.937	1.03575	1	1.04433	1.12433	1
gi_110756783	1	0.846	0.979	1	0.9155	0.6965	1	0.632	0.5715				1	0.901	0.867	1	0.9094	0.8702	1	0.872	1.166	1	0.621	0.947	1	1.2975	0.95	1	0.887333	0.809333	1	0.8105	0.5115	1	0.8955	0.8465	1	0.6035	0.941	1	0.71475	0.79925							1
gi_110761364							1	0.906	1.12367	1	0.9894	1.0752	1	0.853	0.882333	1	1.4995	0.76175	1	0.9875	0.913							1	1.6754	1.112	1	0.846167	0.755333	1	1.324	1.3435	1	0.405	0.44175	1	0.602	0.7675	1	1.015	1.205	1	1.204	1.032	1
gi_110762620													1	1.3386	1.2438	1	1.7235	0.821833	1	1.352	0.99425				1	1.00925	0.93675	1	1.406	1.19	1	1.23	0.8875	1	0.774667	1.28733	1	0.724	1.026	1	1.05	0.7855	1	0.678	0.6485	1	1.138	1.129	1
gi_66504263							1	1.08967	0.957333	1	0.9535	1.19475	1	0.7255	0.8175	1	0.955	1.23	1	1.177	0.649				1	0.823	1.88	1	0.7655	0.71875	1	0.687	1.102	1	0.7605	0.868	1	0.864	0.809667	1	0.919667	0.940333	1	0.885	0.7495	1	0.851	0.786	1
gi_66515294	1	1.01733	1.11167	1	1.091	0.994333							1	1.0114	0.8718	1	0.724286	0.930286	1	0.995	0.946667				1	1.304	1.016	1	1.35133	1.66067	1	0.80575	0.894	1	1.0325	0.83	1	0.79825	1.0335	1	0.958	0.932333	1	0.735	0.699				1
gi_66522232	1	0.455	0.701	1	0.9115	0.554	1	0.746	1.013	1	0.69	0.844	1	0.911	0.806	1	0.899333	1.02267	1	0.808	1.992	1	0.689	0.6815	1	1.817	1.507	1	0.596333	0.795	1	0.857667	0.452	1	0.6255	0.68375	1	0.47	1.439	1	0.922	0.86	1	0.7195	0.611	1	2.074	1.616	1
gi_58585126	1	0.984	1.278	1	0.885	1.222	1	0.93675	0.855				1	1.4	1.17575	1	0.8225	0.9275	1	0.91075	0.607	1	1.292	1.587	1	1.166	1.184				1	0.833	1.086	1	0.857	1.016	1	1.242	1.386	1	1.3335	2.7565							1
gi_110751295							1	0.889667	0.777333	1	0.925	1.02267	1	0.826667	1.006	1	0.753	1.079							1	1.145	1.351	1	1.1506	1.311	1	0.864	1.9015	1	1.14433	0.955333	1	0.844	1.285	1	0.88175	1.011	1	0.971	1.671	1	1.17	1.405	1
gi_66505984	1	1.203	1.522				1	1.1275	0.759				1	0.771333	0.682333	1	0.781636	0.647182	1	0.8664	0.9072				1	0.6108	0.9406	1	1.44833	1.277	1	0.8205	1	1	0.89225	0.88175	1	0.844	0.880667	1	0.783	0.914	1	1.06	0.968				1
gi_110760009	1	1.233	1.37	1	1.1355	1.0325				1	0.8545	0.924	1	0.995	0.685	1	1.17825	1.02375	1	1.17633	0.922667	1	0.996	1.207	1	1.5095	1.3995	1	1.238	1.1375	1	1.0495	0.918	1	2.41067	0.941	1	1.085	1.0405	1	2.406	0.8545	1	1.2785	0.9785				1
hmm4522							1	0.952	0.64175	1	1.331	1.293	1	0.8065	0.7275	1	0.79775	0.84275	1	1.04	1.14033							1	1.25517	1.3325	1	1.007	0.689	1	0.8105	0.9055	1	0.528	0.802	1	0.967333	1.022	1	1.1788	0.699	1	1.1845	1.0775	1
gi_58585082							1	1.23067	1.573				1	0.7975	0.851333	1	0.7962	1.343	1	1.15333	1.4	1	0.82	0.858	1	0.844833	0.955167	1	1.0636	1.168	1	0.671	0.554333				1	0.7655	0.777	1	0.9994	0.9602	1	0.8865	0.829	1	1.149	1.495	1
gi_66513595	1	1.06	0.72175	1	1.1906	0.7746	1	0.454	0.432				1	1.13367	0.805667	1	1.185	0.963	1	0.917857	0.944286	1	0.886	0.447	1	1.4538	1.272	1	1.22417	0.77	1	1.14075	0.84825	1	1.004	0.864833	1	1.0466	1.1854	1	0.97925	0.672	1	0.8552	0.6922				1
gi_110773165	1	1.36	1.317	1	1.2525	0.8905				1	0.727	0.75	1	0.598	0.5255	1	0.841875	1.06638	1	0.862	1.328				1	0.7535	0.96675	1	1.39633	1.06933	1	0.7822	0.7408	1	1.60467	1.853	1	0.9975	1.0665	1	1.04925	1.035	1	0.779	0.663667	1	0.932	1.203	1
gi_66508439							1	1.0775	0.78	1	0.974	1.092	1	0.9245	0.898	1	1.052	0.825	1	1.0395	0.8325	1	1.488	0.912				1	0.87	0.762333	1	1.13633	1.027	1	1.05125	0.86675	1	1.064	1.013	1	0.947	1.073				1	1.10475	1.04825	1
gi_110765226													1	0.85	0.6144	1	1.02675	1.12075	1	0.97225	0.74475							1	1.32133	0.875333	1	0.793667	0.563667	1	1.34375	1.07875	1	1.06575	1.32075	1	0.66975	0.449	1	0.971	1.0334	1	0.6815	0.689	1
gi_110759540							1	0.994	0.67375	1	1.385	0.718	1	1.022	0.6255	1	0.758	0.753	1	0.9415	0.949	1	0.974	0.858	1	1.515	1.36				1	0.887333	0.778	1	0.824	0.6085				1	1.08	0.944	1	1.182	0.929	1	0.968	0.926	1
gi_66547531							1	1.266	0.894	1	1.0385	0.8625	1	0.754	0.499	1	0.7065	0.7835	1	1.114	0.562				1	0.961	0.92	1	1.403	0.846	1	1.111	1.085				1	0.965	0.868	1	0.835	0.64	1	0.839	0.853	1	1.304	1.253	1
gi_48097857	1	0.748	0.743	1	1.108	0.992							1	1.0785	0.9165	1	0.708	0.726	1	1.46433	1.37067				1	1.964	1.749	1	1.5035	0.9345	1	0.866	0.9845	1	0.8755	0.835	1	0.6394	0.9016	1	0.815167	0.941667	1	0.92	1.066				1
GB10192-PA	1	1.137	1.224	1	0.9875	0.96				1	0.709	0.993	1	0.882	0.611	1	0.779333	0.886333							1	0.825	0.999	1	1.159	0.9965				1	1.029	0.8466	1	1.042	1.172	1	1.1605	0.9645	1	0.8745	0.7935				1
gi_66525867										1	0.828	0.961	1	0.537	0.473333	1	0.81775	1.30175	1	1.554	1.29375	1	0.764	0.873	1	0.7938	0.8672	1	0.8925	0.799	1	0.794	0.421714	1	1.224	0.914	1	0.561333	0.614167	1	0.7135	0.872	1	1.13367	0.778667				1
gi_66505914	1	0.97	0.926				1	1.4765	1.511				1	1.44911	1.14578	1	1.11763	0.90375	1	1.20914	0.872286	1	0.911	1.001	1	0.899	2.799	1	1.148	1.178	1	1.0975	0.651333	1	0.883833	0.892167	1	1.29833	1.011	1	1.08871	1.07157	1	0.806	1.0334	1	1.163	0.991	1
gi_66533113							1	1.1355	1.2595	1	0.99	0.838	1	1.082	1.304	1	0.917	1.175	1	1.5515	1.381	1	0.841	1.152				1	1.33867	1.32733				1	1.399	1.246	1	1.428	1.501	1	0.753	0.867	1	1.1065	1.0445	1	1.271	1.41	1
gi_110760062							1	4.1395	8.804	1	1.093	1.392	1	0.779	1.32075	1	0.96175	1.96875	1	2.5482	2.7544	1	0.66	1.573	1	0.794	2.814	1	1.087	2.942	1	1.0855	1.18675	1	1.18275	2.02	1	0.68375	1.4045	1	1.193	2.9535	1	0.698667	1.23367				1
gi_66529463							1	0.9455	0.9255	1	0.871667	3.99533	1	1.08433	1.927	1	0.7155	1.369	1	0.823	0.872	1	0.992	0.594	1	0.7995	0.524	1	1.14733	0.853	1	0.747	0.471	1	1.21	1.43267	1	1.0515	2.663	1	0.804667	0.900667	1	1.286	0.841				1
GB16684-PA				1	0.485	0.54	1	0.989	0.931	1	0.606	0.802				1	0.804	0.82775	1	0.613	0.466	1	0.645	1.279	1	1.184	1.538	1	1.4184	0.723							1	0.69	0.53	1	1.003	0.90825	1	0.8014	0.9428				1
gi_66565444							1	1.737	1.51	1	0.98325	0.984	1	0.668167	0.5685	1	0.4475	0.443	1	1.12825	0.90725				1	0.593	0.579	1	1.34075	1.1855	1	0.81525	0.63625	1	1.1748	0.7342	1	0.689	0.6792	1	0.82275	0.6675	1	1.1676	1.1754	1	1.166	2.2695	1
hmm4058	1	0.614375	0.61625	1	1.231	1.0615				1	1.484	1.031	1	1.234	3.2435	1	1.58743	4.11929	1	1.16733	0.751				1	0.438526	0.334053	1	1.93333	1.62167				1	2.00933	1.04613	1	0.608	1.077				1	2.92591	1.95009				1
gi_110767982	1	0.925	0.902										1	0.9226	0.7844	1	0.829	0.971	1	1.30267	1.11367				1	1.221	1.111	1	1.575	1.745	1	0.5185	0.575	1	0.791	1.118	1	0.75	1.069	1	1.0864	0.8452	1	1.04175	0.6625	1	0.7395	0.9605	1
GB16678-PA							1	1.444	1.554	1	0.773	0.998	1	0.561	0.5875	1	0.485333	1.03233	1	1.3265	0.939				1	0.777	0.985333	1	1.13433	1.06833	1	0.627	0.497	1	1.1225	0.876	1	0.627333	0.665667				1	0.9615	0.897	1	1.8835	2.027	1
gi_66547340				1	1.192	0.943	1	2.239	2.198	1	0.944	1.2615	1	0.57	0.54775	1	1.128	1.008	1	1.15833	1.03333							1	1.248	1.184	1	0.8175	1.21975	1	1.0295	0.89325	1	0.792667	1.07467	1	0.794	0.939	1	0.970167	0.928833	1	1.476	1.19	1
gi_66513257				1	1.045	1.12	1	0.913	0.936				1	1.07433	1.23933	1	1.009	1.5715	1	1.2405	1.477	1	1.8645	1.89	1	1.848	1.674	1	1.027	1.15167	1	1.0915	1.061	1	0.561	0.772	1	1.13433	2.02233	1	0.764	0.748	1	0.8575	0.8515	1	1.199	0.905	1
gi_48098085										1	0.676	0.967	1	1.53	0.905	1	1.0678	1.6514	1	1.54925	2.05425	1	0.849	0.761	1	0.849	1.072	1	1.477	1.33725	1	1.02812	1.31062				1	1.0334	0.9644	1	1.316	1.3375	1	1.475	1.173	1	1.483	2.187	1
hmm1090				1	0.625	0.612				1	1.011	1.095	1	0.8525	1.5335	1	0.9926	0.7792	1	1.368	1.471							1	1.02	1.3365	1	0.904	0.656	1	0.65	0.647				1	0.9666	1.3004	1	1.0895	1.2045				1
gi_110763051							1	1.223	0.805				1	0.8386	0.8244	1	0.6948	0.7762							1	1.031	0.686	1	1.312	1.541	1	0.7875	0.762	1	1.066	1.788				1	0.94025	1.003	1	0.911	1.89867	1	1.0205	1.078	1
gi_110755367	1	0.826	0.876				1	0.534	0.739667	1	0.872	1.25	1	0.957667	1.30433	1	0.912	1.009	1	0.82	0.718	1	0.7175	1.3755	1	1.3065	1.191	1	1.08	1.198	1	1.093	0.902										1	0.692	0.815	1	1.199	1.077
gi_66507594	1	1.033	0.923				1	0.647	0.7785	1	0.9005	0.861	1	1.028	0.7255	1	0.9505	1.0095	1	1.1585	1.143							1	0.948	1.0205	1	0.8815	0.706	1	1.431	0.752	1	2.91333	1.14333	1	1.12	1.088				1	0.8595	1.006	1
gi_110776792	1	0.801	0.969				1	1.264	1.298				1	0.67525	0.547	1	0.802333	1.69367	1	1.268	1.1075	1	0.872	0.89925	1	0.667	3.1535	1	1.1354	1.2508	1	0.620333	0.714667	1	1.199	1.021	1	0.778167	0.938833	1	1.003	1.223	1	0.832667	0.509333				1
gi_66524293	1	1.3045	1.422	1	1.2365	1.218	1	4.467	4.687				1	0.8335	0.708				1	1.68433	1.19767				1	1.201	1.257	1	1.67633	1.305	1	1.07533	0.985333	1	1.305	1.042	1	1.36875	1.42525	1	1.183	0.999	1	1.291	1.079	1	2.001	2.729	1
gi_66519838							1	1.041	0.515	1	1.10225	0.74875	1	0.785333	0.625667	1	1.1545	1.1715	1	1.2715	1.0545				1	0.602	0.79	1	0.972	1.073	1	0.815	0.7045	1	1.216	0.447	1	1.19	0.767667	1	0.701167	0.769							1
gi_110762076							1	0.6155	0.501	1	0.675	0.546	1	0.9286	0.6398	1	1.44467	1.11767	1	0.833	0.748							1	0.897	0.95475	1	0.750667	0.807667	1	0.614333	0.704333	1	0.905	1.256	1	0.7138	0.7422	1	0.958333	0.595333				1
GB16965-PA				1	0.861	0.683	1	0.816	0.739				1	1.2455	0.936	1	0.836667	1.09933	1	1.319	0.7595				1	1.9095	2.32	1	1.0344	1.0734	1	0.892	0.644	1	0.7374	0.7246	1	0.830857	1.36	1	0.788444	0.709667	1	1.28267	0.643	1	1.53	0.945	1
hmm4546							1	1.064	0.942				1	0.6975	0.675	1	0.628	0.66	1	1.409	1.199							1	0.831	0.888	1	0.803	0.848	1	0.608	0.706	1	0.677	0.984	1	0.607	0.617	1	1.4025	0.794	1	1.2185	1.341	1
gi_94400893				1	1.14975	0.679	1	0.69375	0.90675	1	1.9078	1.8792	1	1.0354	0.9148	1	0.823	0.6905	1	0.859857	0.851143	1	0.398	0.852				1	1.035	1.0616	1	1.10825	0.938	1	0.969667	1.135	1	0.2954	0.5724	1	0.6025	0.569				1	1.652	0.666
gi_110759314										1	0.979	0.823	1	0.618	0.498	1	1.01567	1.007	1	0.8765	0.544	1	0.948	0.959				1	1.009	0.5745	1	0.9165	0.5825				1	1.726	0.972	1	0.91	1.0335	1	0.409	0.24	1	1.054	0.829
gi_48097144	1	1.494	2.1125	1	1.3605	1.482							1	0.542	0.6125				1	1.35067	1.16533	1	0.9085	1.3445	1	1.007	1.569	1	1.2375	0.4295	1	0.621667	0.551333	1	1.19967	0.981333	1	0.432	0.745	1	0.583	0.8315	1	1.022	1.00833				1
gi_94158709				1	0.573	0.407				1	1.004	0.936										1	0.709667	0.799667	1	0.794	0.832	1	0.405	0.486				1	0.55375	0.53275	1	0.581	1.03733	1	0.442	0.4525				1	1.521	1.338	1
gi_66532597	1	1.225	1.487				1	1.1555	1.061				1	0.856	0.745	1	0.9665	1.13883							1	0.8625	1.0735	1	1.55733	1.31667	1	0.765	0.704	1	1.1395	0.9185	1	0.739	0.802	1	0.96	0.985	1	1.16033	0.893667				1
gi_66554916							1	0.768	0.695	1	2.64	2.339							1	0.5	0.669	1	1.3935	0.836				1	1.22	2.642	1	1.905	1.455	1	0.473	0.674	1	0.467	0.722	1	1.383	1.5505	1	0.855	1.022	1	1.023	1.513	1
gi_66561330										1	0.7515	1.0395	1	0.714	0.7345	1	0.833	0.985	1	1.3395	1.1835	1	1.2915	1.029				1	0.98	1.1905				1	0.821	0.864	1	0.6615	1.108	1	0.9185	1.0535	1	1.444	1.6765				1
gi_110762983	1	1.132	1.2965							1	0.865	1.131	1	0.801	0.807	1	0.831	1.005				1	0.656	0.857	1	1.196	1.248				1	0.895	0.913	1	0.816	1.023				1	0.786	1.028	1	0.885	1.046	1	1.184	1.146	1
gi_66517407							1	0.979	0.503	1	0.431	0.668	1	0.6145	0.5895	1	0.808667	1.21367				1	1.092	0.891	1	0.9895	1.01375	1	0.958	2.10033	1	1.2565	4.4495	1	1.30367	1.01867	1	0.833	0.817	1	0.928	3.1185	1	1.066	1.03325				1
gi_110773801				1	0.849	0.634	1	0.896	0.982				1	0.867	0.570333	1	0.905	0.745	1	1.015	0.76				1	1.308	1.012	1	1.163	0.759	1	1.389	1.388	1	0.931	0.713	1	0.998	1.308	1	0.893	0.826333	1	0.97	0.71	1	0.779	0.854	1
gi_66513934	1	0.263	0.324				1	1.67	1.52367	1	0.705	0.889667	1	0.593	0.636				1	0.749	0.599							1	0.812	0.909	1	0.8134	0.5232	1	0.489	0.3745	1	0.473	0.562	1	0.9515	1.3005
gi_66525165							1	1.146	0.89				1	0.69	0.531	1	0.668333	0.786667				1	1.0015	0.897	1	0.83	0.933	1	1.317	0.925	1	0.78	0.659	1	0.945	0.750333	1	0.6595	0.642	1	0.732	0.659	1	1.279	1.069				1
gi_94158822							1	0.962	0.5585				1	1.43233	0.763				1	0.507667	0.422333							1	1.75	0.931	1	0.98	1.192	1	1.141	0.881	1	0.968	1.045	1	1.169	1.028	1	1.0615	3.4495	1	1.97	0.763
gi_48096291							1	0.885	0.933	1	1.087	1.368	1	1.1135	1.264				1	0.8195	1.2975	1	0.893	1.15267				1	1.35	1.5315	1	0.9525	1.1575	1	0.819667	1.13633	1	0.675	1.027	1	0.784	1.106	1	1.0235	0.9855	1	1.314	1.43	1
gi_110777438	1	0.553	0.518				1	1.068	1.09	1	0.555	0.615	1	0.744	0.683333	1	0.6428	0.8144				1	0.790667	0.787667				1	1.0186	0.9474	1	0.7185	0.543	1	0.8425	0.7845	1	0.74475	0.85075	1	0.7785	0.7245				1	0.991	0.83	1
gi_66535742													1	0.791	0.677	1	0.896	0.97				1	0.8855	1.2	1	1.038	0.855	1	1.3435	1.027				1	1.034	0.79	1	1.031	1.015	1	0.92825	0.8565	1	1.033	2.512	1	1.746	1.495	1
GB20139-PA							1	1.18867	1.263	1	0.588	0.7175	1	0.539	0.518	1	1.266	1.179	1	1.1875	1.01				1	0.823	0.956	1	1	0.775				1	1.36633	0.990667	1	0.9255	1.01	1	0.859	1.065				1	1.6235	1.291
gi_66553455													1	0.748	0.706333	1	0.9524	1.136	1	0.867667	0.939				1	1.668	1.669	1	0.862	1.0655	1	0.796	0.714	1	0.8225	0.87275	1	0.786	0.766	1	0.952	0.845	1	1.162	0.601				1
gi_58585118	1	0.893	0.783				1	0.507	0.668				1	1.147	0.86							1	0.611	0.8105	1	1.2805	1.3005				1	1.245	0.935				1	1.039	1.238	1	1.3775	1.39725	1	0.737	0.602	1	1.299	0.874	1
gi_110766687	1	0.627	0.442				1	1.286	0.754				1	0.81	0.502	1	0.612333	0.373667	1	0.9865	0.765	1	0.686	0.446	1	0.49	0.439	1	0.681667	0.631333	1	0.691	0.573							1	0.614667	0.433667	1	0.822	0.57				1
gi_110776452				1	1.552	1.144	1	1.251	2.761							1	1.315	1.18				1	0.828	0.849				1	1.353	2.7535	1	1.328	2.826	1	1.08333	1.668	1	1.0695	1.5685	1	0.945667	2.59367				1	1.513	2.5415	1
gi_110764131				1	1.182	0.946				1	1.149	1.07	1	0.724	0.572	1	1.044	1.2082	1	1.199	0.842	1	0.95	1.176	1	1.024	0.9935	1	1.0915	0.9415	1	0.604	0.411	1	1.015	0.938	1	0.5	0.584	1	0.943	0.8175	1	0.889667	0.688333				1
gi_110756254							1	2.35125	0.871	1	1.29733	1.165	1	0.931	0.70075							1	1.067	1.154				1	1.584	1.5475				1	1.6785	1.5465	1	1.057	1.09933	1	1.0812	0.9394				1	1.17943	1.60686	1
gi_66532824							1	0.93	0.723				1	0.747	0.781	1	0.699	0.8035				1	0.997	0.95	1	0.72	1.338	1	1.221	1.18	1	0.717	1.0715				1	0.7945	0.997	1	1.03	0.935	1	1.424	1.193	1	1.202	1.325	1
gi_66510566	1	1.135	0.718333	1	0.692	0.606	1	0.740333	0.733667				1	0.956	0.806							1	1.97133	2.442	1	1.432	0.932	1	0.748	0.766	1	0.7035	0.53	1	0.7275	0.741	1	1.064	1.224	1	0.7235	0.574
gi_110756584										1	0.369	0.44	1	0.611	0.82	1	0.67725	0.913	1	0.9455	0.948							1	1.0945	1.203	1	0.632333	0.589	1	0.811667	0.781667	1	0.61	0.9635	1	0.958	1.00567	1	0.761	0.752				1
gi_66515987							1	0.762	0.628				1	0.887	1.00367	1	0.662833	0.753833	1	0.843	1.031	1	0.764	0.949	1	1.2655	0.9935	1	1.193	1.297	1	0.8615	0.8665	1	1.0785	1.1565	1	0.882333	1.209	1	0.817	0.916333	1	1.015	1.013				1
gi_110750754							1	1.4945	1.406	1	0.969	1.034	1	1.3975	0.732							1	1.503	0.809				1	1.7195	1.119	1	1.513	0.941	1	1.537	1.032	1	1.4285	1.21825	1	1.176	1.244				1	0.93	0.864
hmm5232							1	0.88	0.978				1	0.7345	0.694	1	0.697	0.827	1	0.828	0.909	1	0.989	1.052				1	0.9835	0.983				1	1.194	1.009	1	0.6705	0.646	1	0.621	0.942	1	0.77	0.749	1	1.074	1.507	1
gi_110761214							1	0.546	0.614	1	0.9	0.753				1	0.76225	1.33625	1	1.2265	1.3165							1	1.501	1.185	1	1.07467	2.195	1	0.712	1.901	1	0.997	1.149				1	1.0275	1.2325	1	1.329	3.0185	1
gi_66564518										1	0.998	0.684	1	0.789	0.693	1	0.4725	0.5825	1	0.883667	1.11967	1	1.058	0.948	1	1.197	1.229	1	1.33	1.115	1	0.771667	0.942333	1	1.06833	2.99833	1	1.24467	1.221	1	0.887	0.274	1	1.0565	1.707	1	1.095	0.71	1
gi_66533950										1	1.079	0.915				1	0.945	0.781	1	0.829	0.658	1	0.764	1.694	1	1.494	1.134	1	0.8405	0.5315				1	0.856	0.739	1	1.081	1.568				1	0.7652	0.7088	1	2.62667	1.961	1
gi_58585198													1	1.995	1.426	1	1.7805	1.4885							1	1.683	1.334				1	1.778	1.38				1	3.005	1.676	1	1.565	1.163	1	1.952	1.64				1
gi_110762998	1	1.747	1.73467	1	1.22633	1.12467							1	0.944	1.204	1	1.063	1.188	1	1.15	1.914				1	1.2756	1.4394	1	1.7705	0.6995	1	1.21533	1.004	1	0.8445	1.2695	1	0.611	1.182	1	0.939667	0.841333	1	1.2475	1.258				1
gi_48103127													1	1.1795	1.944	1	0.905333	0.924	1	1.08	1.178				1	0.689	0.879667	1	1.558	1.383	1	0.806667	1.17633	1	1.176	1.117	1	1.0835	1.27	1	0.735	1.788	1	0.856667	1.30133	1	2.19	2.665	1
gi_66565929							1	1.719	1.243				1	1.05367	0.925667				1	1.318	0.8095	1	6.143	5.279				1	1.748	1.03	1	1.6485	0.6845	1	0.902	0.76	1	1.205	1.2775	1	0.9565	1.768	1	0.9858	1.0306	1	1.3575	1.2805	1
gi_66520256				1	1.02	0.617							1	1.042	0.699	1	0.8778	0.9518	1	0.564	0.721				1	1.3085	1.3885	1	0.757	0.677				1	0.622333	0.653	1	0.433	0.773	1	1.019	0.94825							1
gi_66529931	1	0.995	0.692	1	0.947	0.852							1	0.7905	0.66325	1	0.738	0.916				1	1.014	1.225	1	0.949	1.17933	1	0.726	1.1895	1	0.8465	0.9315	1	0.59975	0.80325	1	0.7135	1.405	1	0.679	0.8874							1
gi_66559229	1	1.467	1.507										1	0.841	0.754	1	0.942	1.499	1	1.325	1.818				1	1.14067	1.513	1	1.16975	0.89725	1	0.953333	1.05933	1	0.949	0.938	1	0.537	1.164	1	0.7575	0.7305	1	1.616	1.299				1
gi_58585108	1	0.507667	0.142667	1	0.6115	0.8415							1	0.874429	3.59129	1	1.281	3.36343	1	1.4049	0.4714				1	0.376833	0.1875	1	1.7905	0.629				1	1.8288	0.4738							1	4.40241	3.02976				1
gi_110767298				1	0.239	0.328				1	0.598	0.613	1	0.186	0.317	1	0.44	0.626							1	0.854	0.8575	1	0.9765	1.254				1	0.178	0.212	1	0.878	0.838	1	0.223	0.268	1	0.301	0.165	1	0.606	0.839
gi_66531474	1	0.77	0.693										1	0.872	0.814	1	0.761	0.804	1	0.993	1.1945	1	0.683	1.348													1	0.818	1.1425				1	1.0825	0.7365	1	1.361	1.051	1
gi_66541426	1	0.868	0.563				1	1.03	1.0405	1	1.799	0.821													1	1.123	0.517	1	0.490667	0.506667										1	0.696	0.579	1	1.148	1.418	1	1.5645	0.704	1
gi_66535330							1	1.929	1.58	1	0.791	0.963				1	1.248	0.1	1	1.999	0.304	1	2.061	2.499	1	0.848	0.627				1	1.108	0.138	1	0.595	0.56	1	0.454	0.527	1	1.532	0.327							1
gi_110763974							1	0.287	0.806				1	0.809	0.9365	1	0.66	0.82	1	1.204	1.306				1	1.28	1.0555	1	0.7755	0.93	1	0.752333	0.683	1	0.964	0.7585	1	0.727	1.1915	1	0.975333	1.15833							1
gi_110766472							1	1.22425	1.45725	1	1.101	3.17	1	1.006	0.9335				1	1.163	1.592										1	1.0185	0.885	1	1.041	1.172										1	1.104	1.671	1
gi_110768411							1	0.749	1.05167				1	1.253	3.5125				1	1.115	1.045	1	1.238	1.2015				1	1.1315	0.958	1	0.756	0.8725				1	0.829	0.95	1	0.874	1.132	1	1.3745	1.997				1
gi_66530060							1	0.986333	0.775	1	0.912	0.838	1	0.741	0.5805	1	0.8905	1.156	1	0.863	0.828	1	0.6835	0.759							1	0.833	0.809				1	1.253	0.784	1	0.796333	0.783	1	0.88	0.738	1	0.827	1.133
gi_110760082							1	0.75	0.666	1	0.359	1.91				1	5.148	3.688	1	0.94	1.6565	1	1.006	5.175							1	0.771	4.983				1	0.564	0.37				1	0.531	0.353	1	0.287	0.833	1
gi_110750764				1	1.1545	1.631	1	1.036	1.027	1	1.871	1.1095										1	1.124	0.921							1	0.921	0.629				1	0.968	1.021	1	0.889	0.792				1	1.0355	1.0165
gi_66509265							1	0.8425	1.262				1	1.279	1.27467				1	0.979	1.758	1	0.867	0.902				1	1.2725	2.066				1	0.8205	0.771	1	0.88	0.9365	1	0.8	0.8955	1	0.995333	1.12133	1	1.0025	0.9285	1
gi_66499429							1	0.766	1.112	1	0.798667	1.071	1	0.713	0.645	1	0.887	0.911333				1	0.771	0.835	1	0.957	1.164				1	0.964	1.857	1	0.72	0.688				1	1.206	1.068				1	0.482	0.869
hmm8982							1	1.367	1.171	1	0.8925	0.846333				1	0.8295	0.94	1	1.0295	0.7405	1	1.134	0.867							1	0.860333	0.845										1	0.815	0.743	1	1.0095	1.3085
gi_110764492										1	1	1.017	1	0.776667	0.974667	1	0.535	0.677										1	0.696	0.7015	1	0.629	0.517	1	0.712	0.676	1	0.587	0.596	1	0.603333	0.670333	1	0.743333	0.642	1	1.4575	1.221	1
GB12364-PA	1	0.735	0.723							1	1.258	1.448	1	1.0065	0.7055	1	0.837	0.766	1	1.06	1.488							1	0.901	1.049				1	0.7845	0.912	1	0.803	1.09567				1	0.589333	0.560333	1	1.101	0.851	1
gi_66557994							1	0.9545	1.2045				1	0.5555	0.6835	1	1.7965	1.372	1	1.3665	1.536	1	0.655	1.095	1	0.682	1.4615	1	1.223	1.1965	1	0.6995	0.962667	1	1.05	1.10767	1	0.5355	0.8855	1	1.365	1.244
gi_66504786							1	1.352	1.17	1	0.878	1.16	1	0.917	0.839333	1	1.1764	2.3036	1	0.718	0.791	1	1.054	1.188				1	1.081	1.0835	1	0.922	1.011				1	1.673	1.025	1	0.101	0.155
gi_66504343	1	1.09	1.147				1	1.6585	1.1635	1	0.838333	0.924	1	2.967	2.623				1	3.692	4.033	1	0.828	0.1										1	2.55833	1.70233	1	4.83	2.869	1	1.8725	1.572				1	0.862	0.5395	1
gi_66551889	1	0.86	0.888										1	0.984333	0.767333	1	0.8535	0.80825	1	1.341	0.997				1	1.201	1.0265	1	1.495	1.284	1	0.753	0.8	1	1.20975	1.01675	1	1.213	1.047	1	0.921	0.74225	1	1.3635	0.8575				1
gi_5834928													1	0.734	1.194	1	0.877667	1.829	1	1.487	1.258	1	1.1165	1.5925	1	0.975	1.675	1	1.599	2.013	1	0.85	0.812	1	1.217	1.171													1
gi_66512987	1	1.402	1.537							1	0.976	1.224	1	0.8495	0.683	1	1.0775	1.192	1	1.144	0.708				1	1.223	1.235				1	0.681	0.61				1	0.758	0.928	1	1.1855	0.956	1	1.0455	0.8005	1	1.329	1.302	1
gi_58585104	1	1.941	1.849				1	0.816	1.177							1	1.22	1.731	1	1.168	0.9925				1	0.56	1.128	1	1.038	0.397	1	0.98	0.634	1	1.445	1.067	1	0.736	1.0125				1	1.228	0.661	1	1.627	0.451	1
gi_110763879	1	1.175	1.378				1	0.906	1.044	1	2.073	0.808				1	1.042	1.304				1	1.345	1.419	1	1.3845	1.608													1	1.015	1.41				1	0.944	1.652	1
GB11846-PA	1	1.294	1.552				1	1.313	1.366				1	0.757	0.826	1	0.891	1.004	1	1.218	1.364							1	1.235	0.94	1	0.813	0.770333	1	0.66	0.686	1	0.705	1.086	1	0.898	0.951	1	1.3285	1.42
gi_48096769							1	0.805	0.617				1	2.623	1.453							1	0.837	0.493				1	1.318	1.194	1	1.894	1.634	1	1.104	1.007	1	1.7645	1.473	1	0.952	0.5725	1	0.757	0.868	1	1.019	1.35
GB19885-PA										1	1.072	1.149	1	0.61	1.004	1	1.003	1.453	1	1.536	1.468	1	1.259	0.52				1	1.2285	1.4515	1	0.86025	0.90825										1	0.882	0.676	1	1.03567	1.41633	1
hmm2352													1	1.104	0.3025	1	0.772333	0.553333	1	1.729	0.851				1	0.876	0.9315	1	0.764	0.628	1	1.0985	0.9935	1	0.628	0.621	1	0.94	1.003	1	0.7395	0.719	1	0.769	0.668				1
gi_48142798													1	0.8445	0.6595	1	1.05825	1.303				1	1.22633	0.915				1	1.30867	1.305	1	0.849	0.874				1	0.896	0.867	1	1.2465	1.191	1	0.314	0.252
gi_110763897													1	1.037	0.57	1	1.02033	0.966333	1	0.714	0.586667	1	1.632	1.275	1	1.104	1.083				1	0.823667	0.799	1	0.776	0.848	1	0.775333	0.816	1	0.586	0.6865	1	2.0155	0.561	1	1.792	0.885
gi_94158668							1	1.066	0.5885	1	1.497	1.349	1	1.40475	0.75625				1	0.569	0.64	1	1.265	0.9				1	1.042	0.759	1	1.2212	1.0402	1	1.13275	0.47725	1	1.23225	1.08125	1	0.7545	0.474	1	0.5905	0.451				1
gi_58585250	1	0.855	0.861							1	0.927	0.755	1	0.7	0.616	1	0.673	0.52975				1	0.782	0.854	1	0.561	0.261	1	0.632	0.709				1	1.07067	0.71	1	0.473	0.785	1	0.809667	0.522				1	0.8255	0.693	1
gi_66512107													1	1.0815	0.912													1	1.211	1.251	1	1.137	1.869	1	0.866	0.814				1	1.09	0.859				1	0.699	0.877	1
gi_66534766				1	0.81	0.924	1	0.561	0.572				1	1.024	0.737				1	0.844	0.602	1	0.656	0.829										1	1.637	0.665				1	0.707	0.829	1	1.16	0.772	1	1.4285	0.9615	1
gi_66519254													1	0.941	0.607	1	0.909	0.804							1	1.5905	1.421				1	0.872	0.7	1	0.801667	0.749	1	1.06	1.17	1	0.8355	0.859	1	0.82775	0.52375				1
gi_66499293							1	6.295	7.938	1	0.9715	1.0585				1	0.9185	1.15625	1	1.14975	2.3485	1	0.7965	0.986				1	1.14767	1.09633	1	0.905	0.705	1	1.029	0.9545	1	0.546	0.708	1	0.934	0.779
GB11358-PA	1	1.322	1.977	1	0.9705	0.6605	1	0.174	0.301				1	0.676	0.823				1	0.931333	1.77233				1	0.844	1.539	1	1.1915	1.0425	1	0.984	0.74	1	0.9445	1.168	1	0.22	0.953				1	0.704	0.973333				1
gi_110763383										1	1.06667	1.05833	1	0.975	0.857	1	1.0185	0.999	1	0.9255	0.97825							1	1.32	1.183	1	0.965	0.968	1	0.94	0.8005				1	0.9045	0.833	1	0.9815	0.805				1
gi_110759392	1	0.714	0.315	1	1.319	0.35							1	1.03	1	1	1.03	0.912	1	1.0435	0.674				1	1.103	0.984	1	0.394	0.579	1	0.949	0.621	1	0.5695	0.589	1	0.652	0.86				1	0.86775	0.9825				1
gi_48138819	1	1.651	1.928				1	1.4375	1.2545	1	0.976	1.00767				1	0.746	0.995	1	1.447	0.639	1	0.485	0.455																						1	1.5655	1.2175
gi_74271822													1	0.709	0.578	1	1.263	1.849	1	1.313	1.828	1	0.938333	1.57767							1	1.075	2.026	1	0.978	3.136	1	0.898	0.728	1	0.764	0.863	1	1.084	2.094				1
gi_66500174				1	1.076	0.918							1	1.251	1.144				1	0.897	1.501				1	1.605	0.985	1	1.15	0.572	1	0.878	0.633333	1	0.898	1.039	1	0.959	1.396	1	0.904	0.6855	1	0.952	0.883				1
gi_66533379							1	0.901	0.766				1	0.817	0.618	1	1.0085	1.1605	1	1.534	1.205	1	0.461	0.4505	1	0.904333	0.981667	1	0.940667	1.084	1	0.909	0.419							1	1.039	1.202
gi_66533395							1	0.881	0.522	1	0.899	0.566	1	1.893	1.802	1	0.788	1.014				1	1.739	1.009							1	1.176	1.219	1	1.841	1.85							1	2.386	3.033	1	1.0925	1.2235	1
GB14127-PA							1	1.2345	1.4195	1	1.525	1.229	1	1.193	2.563				1	1.169	1.1805																						1	0.993	1.06	1	0.936	0.7985	1
gi_66548968							1	1.076	1.24167				1	0.707	0.8525	1	0.738	0.7895										1	1.262	1.072	1	0.685	1.607							1	0.812	0.835				1	0.894	1.312
gi_66549728							1	1.87533	2.22633	1	0.643	0.91	1	0.459	0.583	1	0.808	1.9905				1	0.9085	1.12				1	1.29267	1.29867	1	0.6025	0.747	1	1.23	1.205	1	0.613	0.873	1	1.044	1.973	1	1.428	1.494	1	1.339	2.002
gi_48098081							1	0.576	0.609	1	0.311	0.363	1	0.9285	0.541	1	1.096	1.1615	1	0.842	1.518							1	0.525	0.351							1	1.991	0.834	1	0.86	1.303	1	1.111	0.464	1	1.055	1.057
GB18874-PA													1	0.767	0.664							1	0.856	0.954							1	0.87	0.944				1	0.8535	1.263	1	0.823	0.8195	1	0.897	0.708
gi_110777963													1	1.39	0.538	1	0.93	1.19267	1	1.5045	1.1415				1	0.7	0.877	1	1.4385	0.8355	1	1.0585	0.64				1	1.1125	0.6755	1	1.123	0.643	1	0.775	0.617				1
gi_58585196										1	0.519	0.546	1	0.945	0.741	1	0.955	1.264	1	0.823	0.908	1	0.772	1.246	1	0.907	0.684	1	1.418	1.18675	1	0.9835	0.8085	1	0.996	0.8124	1	0.826	0.877	1	0.96	0.919	1	1.20067	0.885
gi_66525499													1	0.7895	1.218				1	1.258	1.4642							1	0.703	0.68	1	0.897	1.447	1	0.805	2.0625	1	0.894	1.618	1	0.5875	1.225	1	0.661	0.939	1	0.776	1.053
gi_66525285													1	0.654	0.716	1	0.679	0.630333																1	1.415	0.571	1	1.164	1.182				1	1.623	2.11				1
gi_48142173										1	0.826	0.58	1	2.842	0.833				1	0.625	0.963				1	1.194	1.473	1	1.168	1.384	1	0.6205	1.344	1	0.666	2.269	1	1.348	0.358	1	0.712	1.626	1	2.3015	0.716				1
gi_66513481							1	1.7175	1.3995				1	0.7665	0.721	1	0.772667	1.08367				1	1.0075	0.8935													1	1.079	0.742	1	0.747667	0.85							1
GB30413-PA							1	0.98	1.278	1	1.3045	1.442				1	0.859	0.947				1	1.04733	1.472							1	1.0355	0.811										1	1.031	1.321	1	2.382	3.6705
gi_94158731							1	1.672	1.126				1	2.819	0.806	1	1.4495	1.667	1	0.644	0.9755				1	1.853	2.1755	1	1.065	2.179	1	1.274	0.8305													1	2.41	0.987
gi_110756927	1	1.0285	1.175	1	1.089	1.164							1	1.325	1.156										1	1.073	1.298	1	1.253	0.928				1	2.02	3.103	1	0.926	1.605	1	1.225	0.717							1
gi_110775155				1	0.879	0.852				1	1.685	1.174	1	0.865	0.917				1	1.045	1.553	1	2.3455	2.1365				1	1.114	0.945	1	0.9995	0.8855	1	0.771	0.855	1	0.315	0.945	1	0.626	1.368							1
gi_66504551	1	1.076	0.98										1	1.083	0.978	1	0.7665	0.8415	1	1.0975	1.1245				1	1.588	1.42333	1	0.995	0.493				1	0.73	0.744							1	0.935	0.964				1
gi_66511001							1	1.13075	1.08025	1	0.945	0.994	1	0.923	0.769333							1	2.526	1.78033							1	1.315	0.653	1	0.961	0.911				1	1.3565	1.0875	1	2.554	1.465	1	1.0678	1.374
gi_66517870				1	0.949	0.868							1	0.696	0.592				1	0.913	0.77							1	0.981	0.701	1	0.703	0.679	1	0.863	0.798	1	0.482	0.633				1	0.881	0.756667				1
gi_66504157							1	1.97967	1.956	1	1.687	1.19										1	0.735	0.84							1	0.609	0.768	1	1.253	0.875	1	0.773	0.926	1	0.784	0.7265	1	0.703	0.643				1
gi_66524926										1	1.196	2.079	1	1.03283	1.54367	1	1.003	0.904	1	1.112	1.042	1	0.972	0.847	1	1.33425	1.2735	1	1.326	1.77										1	0.869	0.9045							1
gi_66535957							1	1.063	1.086				1	0.826	0.957333	1	0.845	1.041	1	0.9438	0.654										1	1.0615	0.41	1	1.5725	1.07	1	1.199	0.454	1	0.79	1.062	1	0.899	0.539
gi_66560172													1	0.713	0.416	1	0.857	0.947	1	0.6395	0.289							1	0.944333	0.870667	1	0.9215	0.419	1	0.604	0.317							1	0.855	0.49375				1
hmm5738	1	0.566	0.896										1	0.6212	4.1386				1	1.24543	0.908	1	0.731	0.894				1	1.677	1.854				1	1.56833	0.547167	1	0.2235	2.229				1	3.4578	2.2168				1
gi_110763326													1	1.181	0.955	1	0.492	0.578	1	1.027	1.076							1	0.776	0.987				1	0.752	0.718
gi_66515679							1	1.835	1.326													1	1.68867	0.653333																						1	2.233	1.952
gi_66500352				1	1.066	0.932							1	0.968	0.922				1	1.149	0.903				1	1.003	0.953				1	0.926	0.769	1	1.421	1.832	1	0.8705	0.9275	1	0.842	1.291	1	0.926	0.753				1
gi_48097748										1	0.937	1.494																1	0.998	0.994				1	0.884	0.889	1	0.8165	0.829	1	0.91225	1.023							1
gi_110756698							1	0.914	0.907				1	1.009	0.691																1	1.249	0.889				1	1.0435	0.9085	1	0.8145	1.1885	1	1.124	0.766	1	0.875	0.745
gi_110749067				1	0.744	0.872	1	1.452	0.592	1	1.508	2.382	1	0.694	0.744																			1	0.845	0.787	1	0.62	0.665	1	1.033	1.3105							1
gi_66509654				1	0.473	0.365				1	0.268	0.499	1	0.2335	0.1755	1	0.497	0.43	1	0.4005	0.383	1	0.327	0.375	1	0.453	0.48				1	1.072	0.926	1	0.235	0.218	1	0.176	0.181				1	0.565667	0.375333				1
gi_66500170													1	0.745	0.551				1	0.7495	0.7185							1	0.702	0.548							1	0.792	0.699	1	0.655	0.461333	1	1.156	0.821	1	0.604	0.456	1
hmm3183							1	1.124	2.138				1	0.654	0.754				1	0.973	0.9445	1	1.1065	1.5225							1	0.811	0.658													1	1.027	3.745
gi_66564615													1	0.462	0.605	1	1.037	0.778	1	0.694	0.859	1	1.121	0.872				1	1.083	1.027	1	0.93	1.178							1	1.09075	1.0475	1	0.81	0.776				1
gi_110768979													1	0.855	1.076	1	0.787	0.7416	1	0.938	1.619							1	1.221	1.66733	1	0.829	1.521				1	0.837	1.397	1	0.7835	1.1155	1	1.42	1.593				1
gi_110750672													1	0.6675	0.773	1	1.917	1.533							1	0.866	1.418							1	0.48	0.821	1	0.429	1.02	1	0.328	0.417	1	0.456	0.603
gi_48102954							1	0.758	0.801				1	0.636	0.4925	1	0.353	0.285	1	0.376	0.282	1	1.0285	1.222													1	0.3895	0.402										1
gi_110763546	1	1.112	0.873										1	1.456	1.154										1	1.21	1.089							1	0.895	1.063				1	1.3155	0.9705	1	0.983	0.645				1
gi_48104663							1	0.67	0.556													1	0.988	0.985							1	2.742	2.896				1	0.691	0.629				1	1.296	0.856				1
gi_66510528	1	0.432	0.474										1	0.786	0.691				1	0.482	0.437										1	0.63	0.663	1	0.5145	0.655	1	0.5615	0.936	1	0.714333	0.551667	1	0.848	1.181				1
gi_66510064													1	0.896	0.6915				1	1.101	2.0515										1	0.8845	0.736	1	0.9665	1.881	1	0.677	0.909	1	0.5835	0.5975	1	0.741	0.693				1
gi_66557463													1	1.503	0.929				1	0.567	0.519							1	1.092	0.813	1	0.728	0.762				1	1.144	1.313	1	0.859	0.519	1	0.647	1.1655
gi_58585132							1	1.352	1.414	1	0.899	0.787	1	0.65	0.654							1	1.046	1.492				1	1.098	0.964	1	0.848	0.63	1	1.162	0.957	1	0.5685	0.689	1	0.876	1.03
gi_66551478													1	1.082	1.111				1	1.419	1.278							1	1.25933	0.896667	1	1.1975	0.7435				1	1.121	1.025	1	0.675	0.922	1	1.4015	0.7795				1
gi_110766509										1	0.988	1.099							1	0.9245	1.102	1	0.675333	1.122																						1	0.894	0.888
gi_66556661							1	0.7875	0.666	1	0.974	1.068				1	0.8665	0.6755							1	1	0.799													1	1.2425	2.0855				1	0.855	1.822
gi_66529866													1	0.882333	0.786333	1	0.915	0.806	1	1.388	0.977							1	1.477	1.176				1	1.19	1.002	1	0.9105	0.585				1	1.345	1.127				1
gi_48096074	1	1.249	2.1635	1	1.404	1.819							1	1.013	1.543				1	0.736	1.239				1	1.481	2.058	1	2.4765	2.258	1	1.55333	2.01867	1	0.863	1.311				1	0.982	4.271	1	0.884	0.907				1
gi_110751360													1	0.647	0.584	1	0.673	0.7485				1	1.536	1.141	1	1.522	1.3315										1	0.504	0.522	1	0.558	0.532	1	0.619	0.569
gi_110748820													1	0.771	0.622	1	0.843	0.919333							1	0.988	1.059										1	0.955	0.915				1	1.151	0.6265
gi_110758819													1	1.3435	1.1495	1	0.893	0.791				1	0.708	0.747							1	0.602	0.55	1	0.954	0.945	1	1.246	1.352				1	1.314	1.017
gi_110762773										1	0.903	1.004	1	0.66525	0.934	1	0.731333	0.960333	1	1.215	1.307							1	1.1075	1.064	1	0.983	1.389				1	0.981	1.654	1	0.985	1.462							1
gi_110760134													1	0.8315	1.8085	1	0.83	1.244	1	1.172	1.149							1	1.789	2.712	1	1.561	1.013	1	0.829	1.057				1	1.324	2.566
gi_66530404										1	0.975	0.893							1	1.129	1.286	1	1.27	1.305																			1	0.9955	0.9155				1
REV_gi_66501010							1	1	1							1	1	1							1	1	1							1	1	1	1	1	1							1	1	1	1
gi_66548261																1	1.123	1.3725							1	0.981	1.517	1	1.497	2.152	1	1.0445	0.7545	1	2.757	1.341	1	1.201	0.831				1	0.85	0.721
gi_66523907							1	1.282	1.54	1	0.9835	0.8575										1	1.238	1.021				1	1.443	1.238										1	0.288	0.771				1	1.014	0.903
gi_66518223													1	0.826	0.383	1	0.3845	0.2805							1	0.647	0.8905	1	0.7425	0.433	1	0.753	0.385							1	0.855	0.881333							1
gi_66512410				1	1.116	1.015	1	1.285	0.828																									1	0.831	1.007	1	1.401	1.701	1	1.062	0.953				1	1.082	1.084	1
gi_110777681	1	0.7855	0.8925													1	0.825571	0.624286							1	1.3134	0.9878	1	0.906	0.8095							1	0.195	0.363	1	0.81225	0.80025
GB13368-PA													1	1.122	0.821	1	2.22267	1.081				1	1.201	0.709							1	0.936	0.743				1	0.8015	0.927	1	2.0195	1.046							1
hmm4155							1	0.652	2.365													1	0.692	0.507				1	1.246	1.242	1	0.813	1.0975																1
REV_gi_110762424													1	1	1	1	1	1				1	1	1	1	1	1							1	1	1	1	1	1				1	1	1
gi_110771519													1	0.621	0.495										1	0.778	0.555	1	1.07	0.678	1	0.736	1.462				1	0.6805	0.7155	1	0.712	0.617	1	0.899	1.471				1
gi_110768336													1	0.579	0.563	1	0.7845	0.661													1	0.748	0.719				1	0.886	0.715	1	0.757	0.496	1	0.9785	0.6995	1	3.706	1.451	1
GB12860-PA													1	1.0275	2.3975							1	0.963	0.866																1	1.099	1.607							1
gi_110764306																			1	0.525	0.605				1	1.393	1.571	1	1.062	0.60175	1	0.5075	0.4865				1	0.452	0.693	1	0.862333	0.850667	1	0.274	0.24				1
gi_48142237							1	1.619	1.734				1	0.975	1.36233																1	1.656	0.99							1	1.111	1.242	1	2.188	1.9455
gi_110750934										1	0.9975	1.6295										1	0.511	1.749				1	0.908	0.9185	1	0.599	0.31							1	1.526	0.978	1	1.042	0.673				1
gi_110762376													1	0.787	0.768	1	0.845	1.938										1	0.997	1.057							1	0.796	0.826	1	1.0725	1.19
gi_66551875							1	0.589	0.635				1	0.707	1.005				1	0.6255	1.6285				1	1.046	0.878	1	1.659	0.197	1	0.7415	0.4955	1	0.761	0.804	1	1.257	1.84				1	0.5845	1.2385
gi_66517758							1	1.0935	1.064				1	1.021	0.983	1	0.915	0.962				1	1.633	1.489	1	1.245	1.3635																1	0.904	0.666	1	1.4925	0.7535
gi_110757630							1	0.681	0.572										1	0.971	1.518							1	0.75	0.585	1	1.024	0.956	1	0.7406	0.6718	1	1.04	1.258				1	2.047	1.982	1	0.5	0.633
gi_48095960				1	1.151	0.579							1	1.582	0.742										1	2.221	1.357	1	1.414	1.603	1	1.376	1.153	1	0.821	0.777	1	1.622	1.74				1	1.299	0.933				1
REV_gi_66501640										1	1	1	1	1	1													1	1	1				1	1	1
gi_66566109													1	1.163	0.9				1	0.475	0.286	1	0.704	0.855										1	0.7555	0.7215	1	0.829	0.9755
gi_66529941				1	1.004	1.277							1	1.208	1.331				1	0.924	1.914				1	1.171	1.562	1	1.189	0.638	1	2.2295	2.029	1	0.759	1.875	1	0.676	0.933				1	1.446	2.492
gi_94400901	1	1.122	0.889				1	0.867	1.236							1	0.714	1.156	1	0.578	0.648	1	0.545	0.618				1	1.454	1.175				1	0.8496	0.7544	1	1.0988	1.9386
gi_110760412	1	1.032	1.075				1	3.08	3.929													1	0.919	1.157
gi_66516797										1	4.714	3.257	1	1.382	0.691							1	0.298	0.652										1	0.968	1.111	1	1.48	0.831							1	1.407	0.996	1
gi_66558942							1	0.9855	1.467										1	0.702	0.76	1	0.9335	0.874													1	0.523	0.512							1	1.59	3.906
gi_66505535				1	1.163	1.103				1	2.668	3.09	1	0.638	0.695				1	1.024	3.10233	1	0.526	0.712				1	1.697	1.91467	1	1.623	1.844				1	0.693	1.183				1	0.823	1.231	1	1.008	0.938
gi_66525522							1	0.852	0.753				1	1.099	1.154																			1	0.6655	0.7085										1	0.736	0.639	1
gi_110749004							1	1.016	0.991	1	1.108	0.841										1	1.83	2.051				1	1.62	2.095										1	0.872	1.052
gi_110755382																1	1.334	0.818	1	2.897	1.0595	1	1.015	1.165													1	1.517	1.468				1	1.261	1.464
gi_48104453										1	0.884	0.954	1	0.991	0.924	1	0.579	0.66				1	0.758	0.738										1	0.827	0.86
gi_66517761							1	0.719	1	1	0.757	1.105										1	0.829	2.373				1	1.471	0.975							1	1.037	1.243	1	1.618	1.001							1
gi_110777586	1	0.6165	0.9175										1	2.124	1.196	1	1.3585	0.8245				1	2.159	0.981																1	0.81	0.872				1	1.181	0.983
gi_66512788													1	1.18	0.514	1	0.926	0.942													1	1.036	0.809				1	1.143	0.806	1	0.935667	0.635667	1	0.8765	0.6705
gi_110751100																1	0.936	0.944	1	0.707	0.344				1	0.753	0.806							1	0.922	0.491				1	0.883	0.814	1	0.776	0.706	1	0.1	0.242
gi_110766823																1	0.959	1.3555							1	0.972	1.898				1	2.807	1.98				1	2.805	1.781	1	0.717333	0.951
gi_66566113										1	1.219	1.557				1	0.9875	0.921										1	1.338	0.803										1	1.013	0.384				1	1.434	3.364
gi_66499585							1	1.554	1.041													1	1.097	0.499				1	1.334	1.143																			1
gi_60115688							1	0.93	0.753				1	1.1515	3.476										1	1.187	0.708							1	1.2765	2.123	1	0.835	0.578	1	1.668	0.973	1	1.2705	1.02075				1
gi_66517421																1	0.818	1.093				1	1.14	1.0215							1	1.035	1.129										1	0.861	0.629
gi_48128110							1	1.009	1.694				1	0.497	0.463																			1	0.54	0.636	1	1.1	1.962							1	1.165	0.822	1
gi_110759591	1	1.61	1.631													1	1.038	0.703	1	1.20333	2.03267				1	1.5192	1.2506													1	1.68367	1.30167	1	0.878	0.615667				1
gi_110762823																1	1.1095	1.033										1	1.098	1.242	1	0.825	0.937	1	1.6145	1.0345	1	0.949	0.969	1	0.875	0.906	1	0.413	0.249
gi_66557660													1	1.23614	2.67557				1	0.723	0.635							1	1.072	0.86	1	0.952	2.175	1	0.73	1.48417	1	1.603	1.896	1	1.12	0.769	1	2.4485	1.0735				1
gi_110774476							1	0.814	0.633																																		1	1.837	1.417
REV_gi_110759091													1	1	1				1	1	1										1	1	1							1	1	1	1	1	1	1	1	1	1
gi_66508961													1	1.361	1.329													1	1.137	2.183	1	1.27	2.937	1	0.889	1.5485				1	1.06133	1.73133							1
gi_66499088													1	0.898	0.798	1	1.584	0.843										1	2.232	2.055	1	2.837	3.694	1	1.352	0.871				1	1.789	0.979							1
gi_62198229																			1	1.178	3.569							1	0.6295	1.0115	1	1.363	2.765	1	0.929	3.119	1	0.496	2.414				1	0.841	1.185
gi_110765996							1	0.1765	0.832										1	1.046	0.962													1	0.62	0.836				1	0.753	0.652333
gi_110750903													1	0.919	0.349	1	0.87	0.564	1	0.836	0.577																						1	0.826	0.423				1
gi_66540596							1	1.262	0.541				1	1.123	0.924				1	1.8355	1.4115										1	1.074	1.028	1	1.314	1.159	1	1.28233	1.06533				1	1.384	1.036	1	0.686	0.531
gi_110757985	1	1.02	0.6695																			1	1.015	1.05	1	0.958	1.0345	1	1.214	1.96
REV_gi_48096956																1	1	1	1	1	1										1	1	1										1	1	1
gi_66530147																																		1	1.931	1.86	1	3.211	3.415	1	3.04	4.193
gi_110767398							1	1.447	1.444				1	1.187	0.683							1	1.412	0.748																1	1.414	0.8575				1	1.563	1.437
REV_hmm3102							1	1	1	1	1	1										1	1	1
gi_110777451													1	0.895	0.897	1	0.622667	0.727333							1	1.063	1.371							1	0.803	1.133
gi_66500427																						1	1.146	0.904																1	0.953	0.501				1	0.986	1.174	1
gi_66519157																												1	1.534	2.221				1	0.7	0.726	1	1.14	2.724	1	1.346	2.062
gi_110757102	1	1.4415	1.534	1	1.574	1.719				1	1.562	2.21													1	1.85533	2.58133	1	1.6445	2.2815
gi_66500225	1	0.388	0.469				1	0.939	1.234				1	0.493	0.487	1	0.311	0.347				1	0.682	1.069																1	0.471	0.505							1
gi_66548338																			1	1.0375	0.606				1	2.398	1.902	1	0.714	0.6545	1	0.879	0.802				1	1.5146	1.543	1	0.595	0.546	1	1.211	1.0355
gi_66548758	1	1.178	1.404							1	0.994667	1.00833				1	1.0105	1.5465										1	1.4725	1.158																			1
gi_110762641										1	1.307	2.081										1	1.392	1.44				1	0.725	1.786				1	0.886	1.099				1	1.103	2.723
gi_66509908	1	0.801	1.131	1	0.732	0.852																			1	0.6905	1.04	1	0.956	0.804				1	1.142	1.385
gi_110749515	1	0.882	0.515				1	2.327	1.115																1	1.641	2.144																1	0.825	0.4255
GB10367-PA																												1	1.478	0.522	1	0.8075	0.324																1
gi_110761346																1	0.941	1.786							1	0.876	1.403	1	1.259	1.433	1	0.826	1.029																1
gi_110774625							1	10	10				1	0.188	0.1													1	0.198	0.1							1	0.263	0.189				1	0.481	0.6475				1
gi_66525954										1	1.149	1.012																1	1.041	1.246										1	0.885	1.189				1	3.457	4.142	1
gi_66526748	1	1.099	1.142										1	1.099	0.696							1	0.579	0.966	1	1.441	6.374										1	1.215	0.664
gi_58585124																1	0.396	0.684																1	0.898	1.323				1	1.7255	1.121				1	0.657	1.113
gi_110756571													1	1.428	1.062										1	0.687	0.869	1	2.399	1.973																			1
gi_110750119							1	1.452	1.437	1	0.758	0.523																																		1	0.782	0.822	1
gi_66524128																			1	1.697	1.044				1	0.7965	0.7355							1	1.005	0.801	1	1.029	1.139	1	1.028	0.921	1	0.929	0.728				1
gi_48097948																1	0.889667	0.891333	1	0.687	1.295							1	1.215	1.204										1	0.943	1.133	1	0.752	0.917
[truncated: 59 more columns]

## Sheet: GF-Y1
Block	11			21			7			26			2			17			22			1			18			30			23			13			16			29			6			25			27
Colony	108	816	102	102	124	825	104	222	115	818	811	108	825	115	809	809	824	816	124	31	110	105	818	813	810	112	815	113	123	122	122	110	29	816	102	25	824	114	818	114	810	112	817	815	27	119	104	817	821
gi_66531434	1	0.745895	0.944368	1	2.0982	2.1602	1	0.602565	0.912304	1	0.694286	0.759857	1	0.833375	2.2095	1	0.860478	0.65687	1	0.574333	0.306667	1	0.906792	0.988	1	1.22294	0.946444	1	0.843467	0.936867	1	1.414	0.644571	1	1.00533	2.01589	1	1.18277	1.28162	1	0.7352	0.62625	1	0.811	0.929	1	0.909	0.617	1
gi_66505480	1	0.5948	0.7622	1	1.61386	1.42314	1	0.930889	0.859111	1	0.663	0.575667	1	1.61443	1.804	1	0.767714	0.637286	1	1.26967	0.834333	1	0.6684	0.8979	1	0.878571	0.690429	1	0.747	0.883	1	1.13075	0.5355	1	1.2285	3.1605	1	1.37711	1.319	1	0.696143	0.506857	1	0.87325	0.809	1	0.397	0.743	1
gi_66534750	1	0.6812	0.8152	1	2.0325	1.58483	1	0.8125	0.660625	1	0.837625	0.820125	1	2.19429	5.03086	1	0.817333	0.500333	1	1.53525	1.69475	1	0.990125	0.57125	1	3.36525	1.39787	1	1.03391	1.17473	1	0.645231	0.829769	1	0.8958	3.0002	1	1.00352	0.825905	1	0.690923	0.664692	1	1.0005	0.319	1	1.25233	1.332	1
gi_110763730	1	1.07517	1.0105	1	2.0025	1.12825	1	0.683636	1.00536	1	0.600333	0.804333	1	1.462	0.875	1	1.27133	1.08708	1	0.722333	1.26533	1	0.818875	0.979375	1	1.5211	0.9378	1	0.669667	1.05878	1	0.955	0.400111	1	0.885	1.53767	1	1.4178	1.808	1	0.387308	0.578308	1	0.916545	0.565091	1	0.8935	0.913	1
gi_66513527	1	0.829143	1.03229	1	1.66343	1.62229	1	0.698857	0.798143	1	0.67975	0.669	1	4.45	3.08743	1	0.7662	0.6316	1	1.67067	1.77567	1	0.685889	0.584778	1	1.26917	1.00967	1	0.8295	0.941333	1	0.844909	1.17491	1	0.797667	2.97	1	0.937929	0.781214	1	0.675	0.594875	1	1.26122	0.720556	1	0.6402	1.126	1
gi_62526112	1	0.853933	0.974867	1	1.6406	1.6634	1	0.496071	0.81025	1	0.708571	0.878429	1	0.782615	3.76762	1	0.875471	0.759882	1	0.2105	0.107	1	0.646905	0.823429	1	1.4856	0.9542	1	0.881	0.987286	1	1.27183	0.5515	1	1.05033	2.33733	1	0.793692	0.900846	1	0.658316	0.891	1	0.866333	0.406	1	0.691667	0.645333	1
gi_110749017	1	0.568643	1.09414	1	1.01578	1.23911	1	0.725958	0.877958	1	0.671937	0.740625	1	1.48912	2.70173	1	0.650095	0.614286	1	2.135	1.18167	1	1.183	0.943241	1	0.843462	0.859846	1	0.753583	0.977083	1	1.10592	0.579462	1	0.776462	2.84962	1	1.11285	1.20573	1	0.580154	0.455308	1	1.33362	2.60267	1	0.470667	0.890333	1
gi_66507623	1	0.655	0.803	1	1.4505	1.19317	1	0.580875	0.86025	1	0.966167	0.798833	1	2.3216	1.8984	1	0.622333	0.854333	1	1.65467	1.37	1	0.885143	0.664714	1	1.087	0.739	1	0.741	0.699	1	0.6547	0.8663	1	1.083	2.06725	1	3.0965	2.41817	1	0.68	0.493	1	0.977667	0.650667	1	0.643333	0.924	1
GB16211-PA	1	0.786167	1.03817	1	2.472	1.2495	1	0.679667	0.757222	1	1.01944	0.900889	1	2.64725	1.67675	1	1.23767	0.828833	1	1.70667	1.67967	1	0.7847	0.7124	1	1.169	0.68425	1	0.9994	0.9918	1	0.515333	0.994333	1	0.63575	2.69	1	0.735	0.548214	1	0.81825	0.82075	1	1.08343	0.664143	1	0.897	1.20533	1
gi_58585146	1	0.77975	0.97375	1	1.34839	1.28044	1	0.557737	0.786789	1	0.857792	0.810667	1	1.85276	4.53121	1	0.812406	0.805063	1	1.27133	1.31208	1	0.7715	0.84935	1	0.928529	0.724824	1	0.720833	0.832	1	0.757556	0.647056	1	0.512933	3.40393	1	0.891024	0.720878	1	0.740208	0.620625	1	0.853452	0.314774	1	0.718571	0.964429	1
gi_110750162	1	1.082	1.04317	1	2.48025	1.53125	1	0.5764	0.849	1	0.751	0.9235	1	1.52575	2.40125	1	0.9104	0.8268	1	0.75275	0.9365	1	0.6	0.7985	1	1.6035	0.99	1	0.602	0.886667	1	0.5032	0.6684	1	0.746429	2.44829	1	0.928375	0.751625	1	0.510286	0.721	1	0.747	0.68625	1	0.879	1.283	1
gi_48098039	1	0.701556	0.900833	1	1.29986	1.30207	1	0.579684	0.868	1	0.74385	0.64035	1	1.3788	1.8268	1	0.835083	0.860167	1	0.8085	0.53425	1	0.804227	0.917227	1	1.11264	0.791214	1	0.810583	0.943833	1	0.95735	0.5479	1	1.04567	3.27	1	0.945955	0.911091	1	0.747571	0.720143	1	1.03043	0.650143	1	0.9266	0.9468	1
gi_48100966	1	0.912452	0.981097	1	1.40831	1.52108	1	0.571618	0.833853	1	0.7004	0.5654	1	1.72745	4.74514	1	0.840257	0.750057	1	0.753222	0.293222	1	0.861583	0.833833	1	1.97628	1.06093	1	0.8046	0.9625	1	1.32629	0.453083	1	0.82387	2.70904	1	1.01271	0.996543	1	0.790438	0.640344	1	1.08693	0.5444	1	1.2928	1.2019	1
gi_66508940	1	0.859	0.835667	1	1.39533	0.804667	1	0.64225	0.7185	1	0.751125	0.8725	1	2.75343	2.98871	1	0.8212	0.8486	1	1.1645	1.22475	1	0.619833	0.750667	1	0.7925	0.51	1	0.886667	0.858667	1	0.74225	0.6275	1	1.24167	3.4	1	1.172	0.776231	1	0.92175	0.8395	1	0.884091	0.557455	1	0.811667	1.083	1
gi_66510928	1	0.697	1.1195	1	0.909	0.91	1	0.8962	0.8634	1	0.795	0.743	1	3.76017	1.98717	1	0.647	0.834286	1	1.466	1.6105	1	1.01275	0.87925	1	0.8775	0.68375	1	0.795333	0.853	1	0.8494	0.981	1	0.886667	1.625	1	1.6023	1.7285	1	0.71775	0.455	1	0.952	0.737143	1	0.308	0.536	1
gi_48141383	1	0.724667	0.749222	1	2.4654	2.119	1	0.659273	0.962545	1	0.7455	0.7412	1	1.7875	3.5049	1	0.893917	0.69175	1	1.68	1.853	1	0.8745	0.88425	1	1.09314	0.968	1	0.911625	1.07625	1	0.872667	0.703667	1	0.7554	3.4203	1	1.03927	1.0316	1	0.632714	0.618357	1	1.1381	0.3717	1	0.661143	0.827857	1
gi_110763826	1	0.692091	0.803182	1	1.27644	1.12156	1	0.68775	0.8155	1	0.798105	0.639105	1	2.15137	3.52	1	0.898083	0.758833	1	1.40267	1.058	1	0.818769	0.806308	1	1.00209	0.740182	1	0.803	0.938	1	0.797438	0.522687	1	0.541	3.2575	1	0.949067	0.789867	1	0.7395	0.637125	1	1.0145	0.3125	1	0.98975	0.99425	1
gi_110763386	1	0.909545	1.22427	1	1.46538	2.17062	1	0.704818	0.782545	1	0.795077	0.606077	1	2.36827	3.897	1	0.728556	0.714667	1	1.5085	1.437	1	0.856214	0.749214	1	1.0732	0.824	1	0.565083	0.845667	1	0.672786	0.795643	1	0.7045	3.8135	1	1.06845	1.1088	1	0.712417	0.418167	1	0.826133	0.217533	1	0.881375	1.29425	1
gi_66500390	1	1.1135	1.458	1	1.37433	0.911	1	0.80875	0.672	1	0.8015	0.563375	1	2.5825	1.437	1	0.806	0.658667	1	1.464	3.758	1	0.7508	0.655	1	1.0345	0.6205	1	0.728667	1.008	1	0.635167	0.966667	1	0.809	2.78967	1	0.631929	0.579857	1	0.80875	0.94325	1	1.0076	0.4438	1	0.482	0.811333	1
gi_48095525	1	0.820714	1.0645	1	1.65768	1.35121	1	0.609486	0.791971	1	1.00173	1.15255	1	1.0747	3.03417	1	1.08302	0.965171	1	0.654143	0.526857	1	0.77781	0.865524	1	1.39613	1.00623	1	0.825607	0.968536	1	1.16675	0.480583	1	0.818562	2.81006	1	0.878409	0.929545	1	0.7865	0.8185	1	1.01208	0.541346	1	0.8598	0.6572	1
gi_48097857	1	0.7624	0.7796	1	1.5	1.22433	1	0.588	0.7895	1	0.549	0.677	1	1.40225	1.9435	1	0.602	0.793	1	0.569	0.508	1	0.55875	0.91025	1	0.92	0.55425	1	0.6785	1.074	1	0.7535	0.466	1	0.757333	1.35567	1	1.0064	1.2418	1	0.70625	0.563	1	0.904667	0.949833	1	0.979	0.703	1
CON_LysC	1	0.8125	0.863667	1	1.28917	2.40867	1	0.570429	0.7	1	0.6736	0.8144	1	0.90925	1.20175	1	0.449375	0.5575	1	0.855	0.956	1	0.76825	0.53125	1	1.08217	0.747	1	1.23967	1.02867	1	0.788143	0.718429	1	0.472667	1.3	1	0.757308	0.599846	1	0.837	0.866	1	1.12689	0.968222	1	1.714	1.4915	1
gi_110758823	1	0.946	1.1375	1	1.0794	0.8152	1	0.80275	1.05975	1	0.795833	0.837	1	5.424	2.742	1	0.837	0.765	1	1.58	2.15	1	0.633667	0.912	1	0.8145	0.638	1	0.677333	0.614	1	0.917429	0.992	1	0.601	2.15533	1	1.113	1.0096	1	0.5388	0.5008	1	0.8162	0.3522	1	0.8095	1.608	1
gi_66512737	1	0.662	0.87105	1	1.478	1.64062	1	0.697417	1.02456	1	0.587	0.75	1	1.53322	3.07611	1	0.765231	0.667346	1	0.35825	0.25825	1	0.653517	0.883793	1	0.957636	0.732136	1	0.830474	0.874158	1	1.17225	1.011	1	0.9215	2.4322	1	1.243	1.18357	1	0.639318	0.522364	1	1.707	1.205	1	0.559	0.498	1
gi_66547447	1	0.727667	0.932889	1	1.457	0.938	1	0.5975	0.924	1	0.770818	0.825818	1	3.26133	3.68183	1	0.553571	0.687429	1	1.24025	1.81475	1	0.723	1.0032	1	0.9442	0.65	1	0.646333	0.740333	1	0.555071	0.805571	1	0.785667	2.412	1	0.929538	0.749538	1	0.842	0.746	1	0.671333	0.273333	1	0.983333	1.21833	1
gi_48140590	1	0.898385	0.994154	1	2.0882	1.807	1	0.639714	0.890571	1	0.833667	0.5435	1	2.197	1.96443	1	0.615	0.448	1	1.006	0.57575	1	0.7556	1.0184	1	1.23075	0.887417	1	0.8396	0.9752	1	1.11729	0.594429	1	0.76825	2.34975	1	0.9772	0.9804	1	0.759	0.745778	1	1.23	0.7926	1	0.758	1.003	1
GB15662-PA	1	0.624625	0.947125	1	1.27367	1.92067	1	0.769786	0.820643	1	0.720625	0.707625	1	1.5993	3.2228	1	0.855467	0.764533	1	1.193	0.559	1	1.20783	0.900833	1	0.985857	0.927286	1	1.109	1.334	1	1.49	0.503167	1	0.847429	3.28929	1	1.30392	1.32954	1	0.782286	0.452286	1	1.19733	1.089	1	1.472	1.447	1
gi_66546657	1	0.900048	0.968333	1	1.66148	1.078	1	0.658364	0.837318	1	1.23422	1.03872	1	1.72294	2.61769	1	0.939154	0.830462	1	1.55055	1.602	1	0.805235	0.938294	1	1.60629	1.08447	1	0.855643	0.768857	1	0.630724	0.424793	1	0.952	1.68	1	0.769214	0.67575	1	0.7528	1.11647	1	1.29021	0.748737	1	0.858727	1.16055	1
gi_66547450	1	0.786857	0.842357	1	1.25477	0.981818	1	0.701722	0.780917	1	0.8125	0.776553	1	2.27529	3.26018	1	0.814517	0.755345	1	1.13636	1.08971	1	0.912742	0.780032	1	1.24038	0.810231	1	0.7935	0.860792	1	0.640971	0.596657	1	0.669857	1.88264	1	0.953532	0.874723	1	0.916842	0.834579	1	1.06057	0.76275	1	0.7957	1.1257	1
gi_58585086	1	0.323143	0.594143	1	0.707167	1.4265	1	0.49215	1.2293	1	0.934864	0.677955	1	4.79556	1.95589	1	1.31462	0.68825	1	2.6758	2.9772	1	0.544111	0.627722	1	1.174	0.816444	1	1.43441	2.25365	1	0.535276	0.705517	1	0.807	3.484	1	0.715769	0.636846	1	0.489187	0.52675	1	0.8978	0.2658	1	0.9904	0.7522	1
gi_66513649	1	0.79961	0.936341	1	1.69076	1.42171	1	0.584564	0.731855	1	0.983469	0.778755	1	1.31529	3.39886	1	0.896036	0.838214	1	0.807545	0.484636	1	0.71283	0.720887	1	1.29023	0.913955	1	0.841069	0.817655	1	0.946098	0.577059	1	0.7	0.7946	1	0.876691	0.826727	1	0.796545	0.715152	1	1.27873	0.828364	1	0.995308	1.20442	1
gi_66524882	1	0.822333	0.931333	1	1.117	0.918333	1	0.45175	0.88675	1	0.778167	0.930667	1	4.435	2.3305	1	0.7716	0.8464	1	1.368	1.609	1	0.403	0.767	1	1.138	0.75175	1	0.789	0.91375	1	0.6165	0.796625	1	1	2.0375	1	1.478	1.0974	1	0.8025	0.643	1	0.771	0.30625	1	0.903	1.0515	1
gi_66500205	1	0.768778	0.970667	1	1.28383	1.17367	1	0.7161	0.8122	1	0.7052	0.5733	1	1.4902	3.2058	1	0.889333	0.723556	1	1.084	0.769	1	0.639875	0.70725	1	0.896333	0.624444	1	0.863143	1.04786	1	0.9667	0.5483	1	0.88075	2.18975	1	0.940583	0.843917	1	0.834429	0.637857	1	1.14986	0.713286	1	0.931	1.05175	1
gi_110748949	1	0.727563	0.939125	1	1.49711	1.27089	1	0.57645	0.90175	1	0.6815	0.5547	1	2.1352	4.7406	1	0.927813	0.7335	1	1.21511	0.845333	1	0.911773	0.974182	1	1.05323	0.886769	1	0.776353	0.870882	1	0.941077	0.511538	1	0.854867	2.8674	1	0.924263	0.820158	1	0.809286	0.624929	1	1.05525	0.484	1	1.06371	1.48443	1
gi_66521459	1	0.772444	0.907778	1	1.35271	1.08943	1	0.628143	0.797714	1	0.7095	0.64775	1	2.34212	4.20247	1	0.871786	0.747857	1	1.22729	1.09229	1	0.984667	0.797867	1	0.9648	0.6654	1	0.7908	0.961	1	0.806167	0.797583	1	0.726308	2.75092	1	1.05922	0.923667	1	0.7754	0.6383	1	0.86455	0.5165	1	0.843333	1.06333	1
gi_110757651	1	0.8646	1.12	1	1.20689	0.944444	1	0.6216	0.6812	1	0.811444	0.700222	1	2.65583	1.93933	1	0.929667	1.148	1	1.2175	1.33825	1	1.0716	0.971	1	1.1546	0.8598	1	0.8856	0.9408	1	0.6338	0.9254	1	1.05667	2.064	1	0.976	0.736667	1	0.772	0.7794	1	0.816143	0.287714	1	0.58775	1.019	1
gi_48142692	1	1.08556	1.27025	1	1.05311	0.878444	1	0.672588	0.824	1	0.743917	0.604167	1	3.04018	3.408	1	0.765067	0.756933	1	1.87883	2.02433	1	0.960875	0.810187	1	1.019	0.774667	1	0.649133	0.8354	1	0.63745	0.7385	1	0.770778	1.91889	1	1.45158	1.48853	1	0.661375	0.638563	1	0.533545	0.339455	1	0.63675	0.7145	1
gi_110751158	1	0.862167	0.890167	1	1.1932	0.9384	1	0.6768	0.8019	1	0.9812	0.7961	1	2.1385	2.465	1	0.9032	0.965	1	1.304	1.289	1	0.622667	0.715333	1	1.1284	0.6538	1	0.907	0.9752	1	0.91125	0.7925	1	0.859	1.387	1	0.867667	0.724	1	0.706167	0.777667	1	0.782143	0.342143	1	0.908667	1.011	1
gi_58585214	1	0.640273	1.03018	1	1.53	1.25017	1	0.4725	0.826125	1	0.714	0.843417	1	3.26091	2.89109	1	1.1755	0.7421	1	1.35	1.4616	1	1.0016	0.9052	1	1.19155	0.860455	1	0.935545	0.875455	1	0.706077	0.788769	1	1.223	2.42413	1	0.826	0.771706	1	0.830462	0.690231	1	0.924571	0.390714	1	0.507667	1.005	1
gi_66513092	1	0.710458	0.871792	1	1.35133	1.22571	1	0.675937	0.799188	1	0.683174	0.665478	1	1.89682	2.00093	1	0.734737	0.840263	1	1.47745	1.31627	1	0.744875	0.740667	1	1.00758	0.747958	1	0.744231	0.953808	1	0.848355	0.554129	1	0.897533	2.28133	1	1.14474	1.00723	1	0.781308	0.623654	1	0.84732	0.56588	1	1.0237	1.252	1
gi_110758758	1	0.789964	1.23549	1	1.27313	1.34727	1	0.475773	0.875855	1	0.861577	0.879346	1	0.861485	2.97648	1	1.67187	0.720622	1	0.427733	0.2772	1	0.599626	0.80672	1	2.28327	1.13627	1	0.872939	1.07583	1	1.04594	0.385161	1	1.16602	2.34031	1	0.788875	0.784531	1	0.462553	0.778117	1	1.01406	0.639118	1	0.541786	0.436	1
gi_66533113	1	0.805833	0.991167	1	2.19667	1.856	1	0.7072	0.9162	1	0.786667	0.793667	1	1.12267	1.239	1	0.795667	0.568333	1	0.757	0.434	1	0.7196	0.8452	1	1.22814	0.849714	1	0.758333	0.760667	1	1.4755	0.415	1	0.845	2.2432	1	0.967833	1.08933	1	0.749143	0.579571	1	1.287	0.815	1	1.061	0.64	1
gi_66531851	1	0.713	0.760727	1	2.46009	1.87736	1	0.609615	0.658462	1	0.878812	0.823688	1	1.59771	1.76835	1	0.763	0.612833	1	1.08517	0.894167	1	0.761857	0.757857	1	1.38656	0.927333	1	0.816125	0.93225	1	0.852786	0.613143	1	0.848857	2.61114	1	0.850474	0.923579	1	0.689	0.7242	1	1.01573	0.565067	1	0.522667	0.872	1
gi_66530423	1	0.6844	1.00075	1	1.23265	1.10894	1	1.21511	1.04486	1	0.6035	0.5825	1	1.77579	2.65992	1	0.867	0.7716	1	1.11389	0.834444	1	1.9751	1.86238	1	0.77085	0.6121	1	0.8252	1.01585	1	0.994714	0.460321	1	0.957867	3.3184	1	1.35503	1.26215	1	0.730462	0.374962	1	0.895062	0.54625	1	0.972111	1.32778	1
gi_110760701	1	0.758	0.8275	1	1.3535	0.981625	1	0.708455	0.957182	1	0.778556	0.844444	1	2.67873	3.50664	1	0.6918	0.864	1	1.2945	0.86075	1	1.016	1.00025	1	1.03636	0.780909	1	0.741091	0.876182	1	0.802636	0.485	1	0.758833	2.27167	1	1.13114	0.943571	1	0.707444	0.551889	1	0.858278	0.553778	1	1.18267	0.886667	1
gi_66549344	1	0.98036	1.3166	1	2.00838	2.04554	1	0.617676	0.845892	1	0.664375	0.498812	1	1.33017	5.31942	1	1.02269	0.924564	1	0.685833	0.296833	1	0.838395	0.910026	1	1.19976	0.96912	1	0.749893	0.961429	1	1.4083	0.7285	1	0.590059	4.44288	1	0.891625	1.10638	1	0.723258	0.845903	1	0.682067	0.271133	1	0.86075	0.4965	1
gi_110756063	1	0.802158	0.822947	1	2.0825	1.64312	1	0.53624	0.86168	1	0.7681	0.8574	1	0.899273	3.04936	1	0.966187	0.917813	1	0.465	0.251667	1	0.632857	0.798476	1	1.45718	0.910118	1	0.874533	0.924267	1	1.3025	0.7375	1	0.914917	2.46775	1	0.988556	1.00433	1	0.784652	0.712043	1	1.1125	0.8825	1	0.94975	0.5675	1
gi_58531215	1	0.942	1.29125	1	0.922	1.155	1	0.609905	1.10519	1	0.653667	1.14567	1	0.309824	3.57612	1	0.747857	0.653357	1	0.118	0.1	1	0.965591	1.1175	1	1.94993	1.1586	1	0.717118	0.875412	1	2.66425	0.87725	1	1.1125	1.97393	1	0.84125	1.03275	1	0.53215	0.641	1	1.282	0.489	1	0.34025	0.13925	1
gi_66518853	1	0.751556	2.84378	1	1.21833	1.132	1	0.621455	2.38227	1	0.791333	0.745444	1	1.432	3.11586	1	0.727	0.719	1	1.01375	0.66775	1	0.755375	1.02913	1	1.14345	0.914091	1	0.815333	1.17983	1	1.06509	0.421545	1	1.08775	2.29625	1	0.976273	0.890909	1	0.7721	1.4494	1	1.13688	0.643375	1	0.842667	1.12	1
gi_66521545	1	0.841773	1.0605	1	1.635	1.6785	1	0.519704	0.926704	1	0.848778	1.08711	1	0.773667	6.285	1	0.962923	0.795385	1	0.349667	0.168333	1	0.746654	0.924808	1	1.45287	0.989826	1	0.788217	0.893304	1	1.34792	0.45575	1	0.877385	2.42577	1	0.818889	0.881667	1	0.80219	0.920857	1	1.09062	0.628625	1	0.8002	0.4132	1
gi_110761968	1	0.723789	0.958105	1	1.15546	1.03969	1	0.654667	0.789222	1	0.76495	0.6508	1	2.53748	1.80868	1	0.877071	0.830286	1	1.47287	1.3255	1	0.870833	0.764556	1	1.02237	0.799421	1	0.785529	1.01018	1	0.7522	0.74276	1	0.9565	1.86442	1	0.9402	0.77464	1	0.779889	0.584778	1	1.12548	0.69063	1	1.16917	1.3435	1
gi_110773271	1	0.769684	0.980526	1	1.32215	1.03515	1	0.789833	0.91725	1	0.704619	0.674857	1	2.43095	4.129	1	0.8165	0.664188	1	1.33367	1.45533	1	0.950773	0.715182	1	0.874062	0.660438	1	0.745471	0.831235	1	0.728583	0.503042	1	0.811	2.48762	1	1.04752	0.76736	1	0.687545	0.513909	1	0.8614	0.3226	1	0.83775	1.04087	1
gi_66548188	1	0.8194	0.998867	1	1.87483	1.25533	1	0.552059	0.743235	1	0.66	0.74	1	1.55917	6.15533	1	0.832545	0.765727	1	1.33175	1.35638	1	0.8544	0.7959	1	1.16393	0.779214	1	0.8302	1.01913	1	0.69275	0.514375	1	0.6108	3.6852	1	0.930143	0.924333	1	0.738176	0.805941	1	0.565643	0.120286	1	0.6665	1.04175	1
gi_66522463	1	0.7168	1.26288	1	0.819833	1.14567	1	0.583541	0.884811	1	0.546111	1.23589	1	1.01731	7.17087	1	0.745023	0.516302	1	0.102	0.1	1	0.883514	1.07778	1	1.00977	0.830933	1	0.71716	0.70624	1	1.98489	0.739556	1	0.86887	3.51261	1	0.917444	0.901444	1	0.721433	0.5476	1	1.75914	1.42914	1	0.578	0.194	1
gi_66546799	1	0.848375	0.89825	1	2.2125	1.1515	1	0.678571	0.912143	1	1.05183	1.0215	1	2.491	4.5805	1	0.96025	0.79175	1	1.0865	1.34725	1	0.782286	1.00786	1	1.20429	0.676429	1	0.718286	0.701429	1	0.59725	0.614125	1	0.952	1.17	1	1.03589	0.823556	1	0.673	0.8476	1	0.586333	0.1365	1	0.454	0.8255	1
GB12951-PA	1	1.19183	1.14075	1	2.174	1.7945	1	0.641706	0.746765	1	0.9244	0.7959	1	1.10625	4.55262	1	0.9165	0.755786	1	0.9435	0.7365	1	0.731294	0.738765	1	1.25773	0.830636	1	0.872444	0.868222	1	1.1499	0.6844	1	0.6502	3.2342	1	0.871867	0.842533	1	0.6655	0.7552	1	0.584571	0.131857	1	0.7795	0.822	1
gi_66537940	1	0.832118	0.922529	1	2.07906	1.37265	1	0.634526	0.685553	1	0.917485	0.802515	1	1.46756	4.2865	1	0.836206	0.704706	1	1.0475	0.8117	1	0.765447	0.680426	1	1.45117	0.918933	1	0.967607	1.00007	1	0.895306	0.489611	1	0.736087	2.90939	1	0.848827	0.939615	1	0.766031	0.863062	1	0.841182	0.409727	1	0.83725	1.15317	1
gi_66506786	1	0.778167	0.879333	1	1.3922	1.3594	1	0.799125	0.832875	1	0.8591	0.8464	1	2.29069	2.80138	1	0.839833	0.7505	1	1.21017	0.941	1	0.764214	0.744714	1	1.20222	0.896111	1	0.78525	0.88075	1	0.9758	0.5767	1	0.8535	2.2165	1	0.840476	1.02143	1	0.802636	0.618182	1	1.16978	0.795333	1	1.08775	0.91775	1
gi_110762902	1	0.80175	1.07503	1	1.527	0.99792	1	0.678245	0.906224	1	0.762302	0.704488	1	2.5819	3.44225	1	0.953273	0.858764	1	1.2825	1.01581	1	0.846727	0.927418	1	1.13678	0.855094	1	0.820667	0.969	1	0.829412	0.541941	1	0.889061	2.58394	1	0.9925	0.903983	1	0.774026	0.716872	1	0.993841	0.707217	1	1.45692	1.51431	1
gi_48095070	1	0.710455	0.811545	1	1.7473	1.1575	1	0.546583	0.928083	1	0.65	0.645	1	2.43664	1.9075	1	0.9216	0.72	1	1.843	1.37425	1	0.927182	0.985	1	0.569929	0.479143	1	1.03492	1.25967	1	0.983917	0.727417	1	0.920714	2.21586	1	1.11239	0.780056	1	0.778143	0.468929	1	0.641667	0.420917	1	1.30767	1.74867	1
gi_66550890	1	0.729571	1.07243	1	1.52783	1.122	1	0.596667	0.968667	1	0.582143	0.536714	1	1.962	2.14183	1	0.936	0.767	1	1.298	0.985	1	0.811	0.8645	1	1.232	0.9625	1	0.867	1.1135	1	0.855667	0.563083	1	0.688	2.41825	1	0.786875	0.895938	1	0.762143	0.579714	1	0.94375	0.473	1	0.7138	0.9502	1
gi_66525576	1	0.773111	1.03889	1	1.78964	1.36018	1	0.668077	0.726	1	1.0243	1.0128	1	1.9175	2.91483	1	1.0445	0.8665	1	1.0532	1.134	1	0.8189	0.6917	1	1.69157	1.02557	1	1.30417	1.127	1	0.6799	0.4564	1	1.302	3.44733	1	0.900625	0.910312	1	0.5985	1.24417	1	0.6806	0.2674	1	0.712667	0.997667	1
gi_66515272	1	0.718923	0.809385	1	1.06867	1.719	1	0.594333	0.943394	1	0.782	0.917	1	1.34314	4.68829	1	0.785062	0.690531	1	0.2575	0.152833	1	0.852667	0.982583	1	1.11372	0.82228	1	0.837846	0.803154	1	1.64033	0.713333	1	1.04618	2.88518	1	1.3132	1.6176	1	0.750679	0.558714	1	1.27325	1.12425	1	0.9065	0.6625	1
gi_66514614	1	0.7076	0.9436	1	1.38164	1.80145	1	0.7701	0.9624	1	0.851	0.7244	1	1.9593	2.6767	1	0.793222	0.579667	1	1.49186	1.22257	1	0.841882	0.847765	1	1.07508	0.642417	1	0.732889	1.27822	1	0.688267	0.4694	1	0.859833	2.38983	1	0.834357	0.774214	1	0.8765	0.7937	1	0.9635	0.458583	1	1.1794	1.0162	1
gi_66545506	1	0.84725	0.93325	1	1.5565	0.956875	1	0.541125	0.696375	1	1.08787	0.953067	1	1.87138	1.62837	1	0.901167	0.8355	1	1.561	1.939	1	0.885143	0.840429	1	1.32671	0.841	1	0.8296	0.8902	1	0.552133	0.561333	1	0.7932	1.6062	1	0.776	0.6868	1	0.729667	0.834333	1	0.866583	0.621167	1	0.766333	1.07067	1
gi_66534655	1	0.890333	1.14567	1	1.14067	1.33933	1	0.389	0.92	1	0.8244	0.8805	1	2.01183	5.89183	1	0.795769	0.738692	1	0.983167	0.9485	1	0.633182	0.848909	1	0.897833	0.697667	1	0.841429	0.917429	1	0.929	0.669875	1	0.688286	3.82257	1	0.9975	1.14406	1	0.692375	0.6155	1	0.792111	0.254333	1	1.2775	0.997	1
gi_66526470	1	0.720778	0.809667	1	1.08062	0.85825	1	1.02467	0.93325	1	0.815923	0.845	1	4.1285	2.18633	1	0.664625	0.74225	1	3.22467	3.25267	1	1.00463	0.996125	1	1.18388	0.88025	1	0.7552	0.8658	1	0.687235	0.528529	1	1.1125	2.262	1	1.12915	0.969692	1	0.7385	0.59125	1	1.05222	0.917111	1	0.8476	1.076	1
gi_110764717	1	0.682769	0.866923	1	1.47222	1.289	1	0.622091	0.981182	1	0.882143	0.767214	1	1.2584	4.2096	1	0.879308	0.791846	1	0.874	0.568	1	1.0668	0.9249	1	1.2722	0.8991	1	0.8153	0.9802	1	1.31269	0.804846	1	0.822	2.79767	1	1.01513	0.9034	1	0.708846	0.692385	1	0.912	0.392	1	0.9565	1.05725	1
GB11814-PA	1	0.841583	0.84675	1	3.814	4.656	1	1.01683	1.07133	1	0.70425	0.90225	1	0.980667	3.41267	1	1.02196	0.908826	1	0.228667	0.136333	1	0.826412	1.50376	1	1.1632	0.8616	1	1.10567	0.97075	1	1.066	0.414	1	1.01808	1.79908	1	0.83325	0.7685	1	0.671294	0.543941	1	3.453	2.402	1	0.76	0.4	1
gi_58585122	1	1.0335	1.12575	1	2.0795	0.8785	1	0.4204	0.6446	1	0.95375	1.0265	1	4.18233	2.27017	1	0.970714	1.005	1	1.68	3.044	1	0.4425	0.6315	1	0.9905	0.7285	1	0.6595	0.816	1	0.910143	1.22986	1	0.806	2.39725	1	0.774364	0.709545	1	0.63375	0.58625	1	0.922417	0.429	1	0.8645	1.1905	1
gi_110754998	1	0.937273	0.961364	1	2.10712	1.20319	1	0.540821	0.730821	1	0.939556	0.823111	1	1.48875	2.78294	1	0.93675	0.833292	1	1.08525	1.06508	1	0.693167	0.624133	1	1.51435	0.931176	1	0.880611	0.813167	1	0.641393	0.588571	1	0.8064	2.609	1	0.687719	0.68625	1	0.7255	0.957909	1	0.8293	0.3531	1	0.679857	1.05043	1
gi_58585202	1	0.776571	0.859143	1	1.434	1.0691	1	0.469818	0.848273	1	1.02727	0.930273	1	2.4651	3.5126	1	1.01993	0.854571	1	1.186	1.4576	1	0.849846	0.870846	1	1.07614	0.895714	1	0.890143	0.923714	1	0.592273	0.706636	1	0.803333	2.7575	1	0.8466	0.7133	1	0.6935	0.6325	1	0.840636	0.256636	1	0.82625	1.07975	1
gi_66530530	1	0.933727	1.09964	1	1.78175	1.165	1	0.750769	1.03	1	0.9304	0.8005	1	1.2925	3.5461	1	0.818867	0.808067	1	0.898	0.7036	1	0.71595	0.874	1	1.23208	0.801846	1	0.929688	1.11994	1	0.887143	0.360286	1	0.8846	2.5142	1	0.887571	0.823571	1	0.7646	0.8551	1	0.975417	0.418917	1	1.066	1.09467	1
gi_110768510	1	0.789917	0.81775	1	1.76988	1.345	1	0.3636	0.6081	1	0.983636	0.807273	1	1.63467	4.56383	1	0.803571	0.661714	1	1.00433	0.802	1	0.635667	0.606222	1	1.24188	0.7785	1	0.73475	0.858125	1	0.853125	0.616875	1	1.05775	2.725	1	0.929263	0.774632	1	0.643	0.779125	1	0.969167	0.259	1	0.651	1.0404	1
gi_66499360	1	0.837656	1.24494	1	0.974	1.27571	1	0.550052	0.888552	1	0.735667	1.13492	1	0.836692	3.95085	1	0.742673	0.540692	1	0.124571	0.115571	1	0.779356	0.892467	1	1.3695	0.961917	1	0.894129	0.894806	1	1.9379	0.8485	1	1.10528	2.86617	1	0.8831	1.1993	1	0.596325	0.5631	1	1.03811	0.665111	1	0.4705	0.249667	1
gi_110758129	1	0.794	1.04	1	1.59833	0.972333	1	0.602125	0.692125	1	0.967125	1.18188	1	1.81783	1.634	1	1.0345	0.97725	1	1.266	1.58425	1	0.743857	0.779857	1	1.0615	0.954	1	0.89975	0.94975	1	1.06714	0.876714	1	0.9355	1.52217	1	0.793	0.7167	1	0.773667	0.852833	1	1.075	0.65075	1	0.673	1.039	1
gi_66560187	1	0.737429	0.950786	1	1.62621	1.17221	1	0.590667	0.692889	1	0.963214	0.941286	1	1.39913	2.67887	1	0.923857	0.670143	1	1.48433	1.562	1	0.80481	0.738333	1	1.48691	0.968545	1	0.8701	0.8174	1	0.967533	0.576133	1	0.958125	1.7895	1	0.753733	0.760033	1	0.590077	0.452769	1	0.8257	0.6552	1	0.595	0.862	1
gi_110756123	1	0.7628	0.7444	1	1.6884	1.0438	1	0.623667	0.898667	1	0.882714	0.829571	1	1.744	3.565	1	0.9908	0.6578	1	1.08267	1.17033	1	0.726	0.865143	1	1.4655	0.9285	1	0.846	0.7705	1	0.605333	0.468444	1	0.606667	1.481	1	0.97	0.826273	1	0.669	0.852	1	1.0856	0.9166	1	0.682333	1.02633	1
gi_66500174	1	0.909	0.948667	1	1.615	0.7615	1	0.9905	1.122	1	0.943	0.926	1	2.503	1.475	1	1.62333	1.291	1	1.012	1.515	1	0.7085	0.848	1	1.69833	1.159	1	0.754333	0.674333	1	0.5038	0.5736	1	0.475	2.3115	1	1.01167	0.761	1	0.693333	0.895667	1	0.695	0.592	1	0.395	0.704	1
gi_66503776	1	0.662722	0.904889	1	1.028	1.485	1	0.683333	1.02527	1	0.924	2.039	1	1.9074	1.4422	1	0.86	0.6372				1	0.896286	0.969286	1	1.09342	0.944667	1	0.730529	0.881059	1	1.325	0.802	1	1.1425	1.7995	1	1.166	1.13633	1	0.65184	0.53156	1	1.67133	1.16767	1	0.933	0.477	1
gi_48098315	1	0.7275	0.976833	1	1.23012	1.02963	1	0.5325	0.838667	1	0.734889	0.753111	1	4.354	3.938	1	1.009	0.978667	1	1.2358	1.4128	1	0.5265	0.902	1	1.04729	0.943143	1	1.036	1.307	1	0.73925	0.916083	1	0.513	4.255	1	0.878333	0.790778	1	0.829286	0.994857	1	0.684714	0.223429	1	0.856	1.04625	1
GB12700-PA	1	0.7807	0.8738	1	2.33667	1.33867	1	0.547063	0.687813	1	0.732833	0.9695	1	0.874667	3.045	1	0.815929	0.618143				1	0.789875	0.67275	1	1.55018	1.34909	1	0.8245	0.79825	1	1.978	0.504	1	0.6656	2.5222	1	1.03329	0.932286	1	0.603667	0.743	1	1.45767	0.707	1	0.32325	0.315	1
gi_66508914	1	0.8678	1.1104	1	1.85971	1.14729	1	0.965417	0.84425	1	0.982917	0.77825	1	1.84443	4.381	1	0.915222	0.851778	1	1.3984	1.5574	1	0.972333	0.787167	1	1.3719	1.2225	1	1.17533	1.04233	1	0.750733	0.7974	1	0.576	4.601	1	0.9049	0.8057	1	0.816875	0.884875	1	0.839125	0.512375	1	0.839167	1.58383	1
gi_66556287	1	0.84	1.008	1	1.00667	1.64367	1	0.63475	0.729875	1	0.703083	0.596667	1	1.6345	2.10325	1	0.788455	0.687364	1	1.972	1.11	1	0.969231	1.15646	1	1.0125	0.78025	1	0.849	0.7285	1	0.9616	0.4524	1	0.55	0.773	1	0.708917	0.920667	1	0.7854	0.5624	1	1	0.653				1
gi_66517758	1	0.324	0.661	1	1.182	0.942333	1	0.519833	0.788667	1	0.9164	0.7634	1	1.493	2.277	1	0.6835	0.849	1	1.106	1.406	1	0.657	0.842	1	2.8405	1.0625	1	1.627	2.2475	1	0.8795	0.645	1	0.852	1.516	1	1.0296	0.9372	1	0.462333	0.784667	1	0.993	0.585667	1	1.084	1.263	1
gi_110756783	1	0.849	1.18567	1	1.032	0.94625	1	0.842333	1.016	1	0.62575	0.54325	1	4.7698	7.5624				1	1.717	1.335	1	0.602	0.8422	1	0.867667	0.678333	1	0.9495	0.942	1	0.803333	0.601333	1	2.1565	2.1215	1	1.00029	0.959857	1	0.731667	0.591667	1	6.2172	2.4458	1	1.031	1.168	1
gi_110749082	1	0.8331	0.7495	1	0.879	1.9065	1	0.860429	1.09186	1	0.7535	0.8875	1	0.822875	2.32	1	1.00012	0.903625				1	0.7865	1.0413	1	0.915444	0.889222	1	1.21933	1.102	1	1.209	0.732	1	0.827167	1.45617	1	0.49925	0.894	1	0.976	0.889625	1	1.49133	1.10433	1	1.107	0.666	1
gi_48141571	1	0.53375	0.755	1	1.414	1.1868	1	0.46975	0.71725	1	0.977	0.99475	1	1.9805	1.44725	1	0.737667	0.709667	1	1.419	1.138	1	0.778333	0.657	1	1.378	1.0805	1	0.77475	1.1235	1	0.8075	0.5025	1	0.90475	2.0015	1	1.2116	1.0125	1	0.8045	0.718	1	0.969333	0.512833	1	1.05267	1.40233	1
gi_66499163	1	0.514	0.57	1	1.1825	0.9645	1	0.64125	0.78825	1	0.68475	1.42425	1	3.278	4.017	1	0.74675	0.7725	1	2.65	3.639	1	0.584333	0.854333	1	1.041	0.873	1	0.7305	0.912	1	1.012	0.872667	1	0.847	3.1925	1	1.277	1.2585	1	0.8445	0.5765	1	0.7255	0.2005	1	0.526	0.654	1
gi_110756254	1	0.854667	0.855667	1	1.56467	0.9815	1	0.557	0.810667	1	0.8428	1.1014	1	1.4707	2.2855	1	1.372	0.9495				1	0.890714	1.06286	1	1.61625	1.00175	1	0.7512	0.68	1	0.716333	0.499167	1	0.75475	1.23225	1	0.9274	0.9729	1	0.6385	0.81875	1	0.9929	0.6044	1	0.813667	1.00167	1
gi_66534286	1	0.958533	0.959267	1	1.53167	1.09627	1	0.691643	1.079	1	1.02095	0.813619	1	1.40075	2.767	1	0.8595	0.84875	1	0.961143	0.731429	1	0.988941	0.752882	1	1.53077	1.07177	1	1.0826	0.8889	1	0.835682	0.467864	1	1.16467	2.23933	1	0.9573	0.813233	1	0.897364	0.926	1	1.085	0.733857	1	1.25	1.9865	1
gi_66520497	1	0.782833	1.02167	1	2.1506	1.5216	1	0.9674	1.166	1	0.9635	0.79425				1	1.7314	1.2344	1	1.269	1.285	1	0.950286	0.954714	1	3.509	1.439	1	1.216	1.42967	1	0.795571	0.385714	1	1.0255	1.81025	1	1.1286	0.8038	1	0.700333	0.811333	1	0.87925	0.3315	1	0.8615	0.819	1
gi_66530257	1	0.792056	0.919556	1	2.07007	1.8764	1	0.567471	0.871588	1	0.830923	0.683923	1	2.48527	2.67536	1	1.29725	0.893417	1	0.9375	0.7225	1	1.01805	0.745333	1	1.13631	0.849692	1	0.866889	0.824444	1	0.924875	0.54475	1	0.996667	2.868	1	1.0643	0.999467	1	0.667222	0.751833	1	1.0975	0.57525	1	0.712111	1.03233	1
gi_94400883	1	0.595	0.838	1	1.206	0.871	1	0.6145	0.7605	1	0.709	0.711667	1	1.199	1.461	1	0.988667	0.434333	1	0.702	0.515	1	1.062	1.0475	1	1.57	1.272	1	0.838	0.922	1	1.243	0.645	1	1.554	1.862	1	0.99575	1.0015	1	0.3925	0.271	1	0.843	0.403				1
gi_66510482	1	2.1946	3.2279	1	0.940111	1.12533	1	0.758625	0.822125	1	0.654	0.155	1	9.30146	4.83062	1	2.37444	1.9	1	1.7615	0.5935	1	5.14283	3.45783	1	1.23175	1.01	1	0.701167	1.3625	1	1.6492	1.1118	1	1.5258	3.0294	1	0.471467	0.739133	1	0.924	2.08333	1	1.4274	1.2276	1	1.768	0.535	1
gi_66546646	1	0.549364	0.641364	1	1.35225	1.03313	1	0.629462	0.762	1	0.671	0.587933	1	2.066	6.08573	1	0.7198	0.6597	1	1.61017	1.45383	1	0.877	0.685444	1	0.8254	0.7207	1	0.736273	0.950545	1	0.731357	0.588786	1	0.8538	6.1256	1	1.11167	0.945533	1	0.799286	0.477786	1	0.589091	0.119909	1	0.780125	1.074	1
gi_66517317	1	0.6665	0.84325	1	1.44167	1.15433	1	0.963	1.004	1	0.871	0.88625	1	2.8047	1.5749	1	0.755667	0.930333	1	1.3685	1.563	1	0.616714	0.701	1	1.1015	0.861	1	0.850667	1.04733	1	0.7174	0.6658	1	0.985667	1.58883	1	0.996714	0.780857	1	0.696	0.713	1	1.0601	0.6584				1
gi_66560290	1	0.892875	1.10725	1	2.492	1.5802	1	0.7402	0.9664	1	0.9484	0.8996	1	1.4715	1.40983	1	0.9015	0.9065	1	1.07767	0.968333	1	1.01511	1.33633	1	1.52814	0.975429	1	0.884	0.973	1	0.803727	0.558727	1	1.1235	2.287	1	1.25933	0.959167	1	0.8852	0.991	1	0.861667	0.412333	1	0.718667	0.945667	1
gi_66504360	1	0.6745	0.6755	1	1.377	1.33	1	0.980778	1.40744	1	0.4198	0.6908	1	1.919	1.635	1	0.798857	0.682571	1	0.812	0.624	1	0.7925	1.06475	1	1.06633	0.720167	1	0.5785	0.95925	1	1.07	0.4374	1	0.951333	3.831	1	1.095	1.14813	1	0.6198	0.6184	1	0.70125	0.29325	1	1.1275	0.9345	1
gi_58585104	1	0.284691	0.585909				1	0.349075	1.0101	1	1.0852	1.7158	1	1.45757	1.66071	1	5.31187	0.800179	1	0.176125	0.2	1	0.3596	0.6932	1	4.55783	1.30194	1	2.43797	3.31963	1	1.87067	1.40633	1	1.74427	3.978	1	0.1945	0.2675	1	0.148328	0.786741	1	0.3895	0.855	1	0.571	0.264	1
gi_48096996	1	0.68	0.966625	1	1.31	1.33967	1	0.3385	0.8255	1	0.477286	0.624143				1	0.690875	0.640875	1	1.08933	1.32433	1	0.4445	0.9065	1	1.04557	0.737571	1	0.687833	1.04117	1	0.981111	0.96	1	0.81	2.94633	1	1.26189	0.822667	1	0.704444	0.573	1	0.86675	0.38625	1	0.339	0.947	1
gi_66559310	1	0.930333	0.896667	1	1.911	1.284	1	0.690667	0.97	1	0.931333	0.822333	1	0.975667	1.28167	1	0.9214	0.988	1	0.467	0.42125	1	0.809	1.07286	1	1.57271	0.909714	1	0.732	0.6438	1	0.7648	0.323	1	0.891	2.24	1	1.1818	0.7634	1	0.80975	0.85225	1	2.7005	0.9255	1	1.471	1.12	1
gi_66531429	1	0.6608	0.7554	1	1.8592	1.5686	1	0.378	0.72	1	0.793167	0.718167	1	1.79754	1.78915	1	0.7048	0.7126				1	0.894167	1.17733	1	0.9992	0.7276	1	0.826667	0.944	1	0.8515	0.356	1	1.22	2.60933	1	1.16178	0.998889	1	0.731667	0.612667	1	0.922875	0.70725	1	0.825	1.068	1
gi_66512625	1	0.840967	0.9259	1	2.657	2.2515	1	0.697171	0.858314	1	0.9658	1.1202	1	0.618778	5.68667	1	0.972152	0.668273	1	0.19675	0.16525	1	0.614657	0.801629	1	2.41345	1.00232	1	0.924067	0.728333	1	1.82329	0.760857	1	1.09017	2.99089	1	0.803	0.7431	1	0.738281	0.914469				1	0.603444	0.317333	1
gi_66535082	1	0.439286	0.707071	1	0.921667	1.03175	1	0.942583	1.0635	1	0.776312	0.809187	1	2.78533	4.52933	1	0.870714	0.512571	1	1.723	1.54314	1	1.20264	0.948273	1	1.001	0.785909	1	0.82775	0.9455	1	0.698158	0.737474	1	1.365	3.032	1	1.21242	0.827	1	0.586875	0.423875	1	0.814714	0.144	1	1.121	1.44683	1
gi_66501507	1	0.732882	0.826941	1	1.82587	1.23181	1	0.539857	0.731786	1	0.924333	0.815762	1	1.83189	2.704	1	1.08662	0.77475	1	1.41557	1.15971	1	0.76545	0.79255	1	1.26027	0.841273	1	0.789727	0.808	1	0.680048	0.496143	1	1.19767	1.62467	1	0.888484	0.788194	1	0.99925	0.725167	1	1.17611	0.631778	1	0.7745	1.352	1
gi_48097100	1	0.6937	0.7524	1	1.30043	1.28357	1	0.617	0.842444	1	0.5105	0.730875	1	2.447	2.45617	1	0.697444	0.758667	1	1.5505	1.158	1	1.0324	0.9758	1	0.897833	0.71	1	0.6923	0.8236	1	0.777333	0.5542	1	0.65375	2.296	1	1.23789	0.965611	1	0.7266	0.6509	1	0.734375	0.369125	1	0.8182	1.47	1
gi_48096523	1	0.67475	0.61475	1	1.6472	1.1	1	1.41822	2.32667	1	0.9366	0.8904	1	1.025	4.083	1	0.9146	0.8709	1	0.839	0.614	1	0.889	1.00556	1	1.1924	0.814	1	0.873333	0.845667	1	1.034	0.4804	1	0.756333	1.59033	1	1.34245	1.134	1	0.763	0.723667	1	0.7122	0.3256				1
gi_94158718	1	0.587	1.01333	1	1.07817	0.971167	1	0.612714	0.954286	1	0.746333	0.625111	1	3.248	3.137	1	0.919375	0.71575	1	1.29433	1.63833	1	0.733429	0.704	1	0.636286	0.595714	1	0.623667	0.939	1	1.29392	1.66392	1	0.7135	2.19083	1	0.869333	0.86275	1	0.624375	0.441875	1	1.3439	0.4834	1	0.954	1.902	1
gi_110761827	1	1.03575	1.0835	1	1.177	0.879	1	0.417833	0.881333	1	1.04867	1.103	1	1.4214	5.452	1	0.9234	0.4498	1	0.381	0.337	1	0.665167	0.877167	1	2.19475	1.3195	1	0.9385	0.745333	1	1.19433	0.524	1	1.13725	2.062	1	0.9045	0.9505	1	0.80625	0.85075	1	0.928333	0.315667	1	0.641	0.6295	1
gi_66522386	1	1.89925	3.18725	1	0.934125	0.8775	1	0.645	0.335667	1	0.678857	0.138	1	7.84786	3.52186	1	1.0735	1.3125	1	1.76783	1.0455	1	0.7065	0.644	1	0.8725	0.8645	1	0.560667	1.24933	1	0.8517	1.67485				1	0.468333	0.5852	1	0.767	1.328	1	1.0035	0.372833	1	1.079	0.305	1
gi_66534660	1	0.662	0.93125	1	0.822667	1.21233	1	1.078	1.143	1	0.676	0.661	1	1.584	3.063	1	0.4675	0.64075				1	1.16467	1.16333	1	0.886667	0.660667	1	0.8332	1.086	1	1.3365	0.53225	1	0.641	2.935	1	1.46186	1.36214	1	0.721	0.451333	1	1.4045	0.7715	1	2.578	1.403	1
gi_66526646	1	0.836	0.972167	1	1.28025	1.15625	1	0.763	0.9242	1	0.735857	0.668429	1	2.326	3.13378	1	0.976	0.81775	1	1.26925	0.9555	1	0.6785	0.7525	1	1.12171	0.832286	1	0.8446	0.8698	1	0.937333	0.620333	1	0.963667	1.43	1	1.05	0.893286	1	0.79	0.668857	1	0.7905	0.420167				1
gi_110749634	1	0.834	0.979	1	1.518	0.989	1	1.4405	1.3825	1	0.55725	1.06825	1	1.45645	2.32964	1	0.715333	0.932				1	0.503	0.822	1	1.8275	1.198	1	1.092	1.056	1	1.007	0.664	1	0.918	0.91725	1	1.232	1.064	1	0.582667	0.590667	1	2.44114	1.19971				1
gi_110759577	1	0.867	1.451	1	1.325	1.151	1	0.585	1.2165	1	0.4995	0.7405	1	1.231	2.437	1	0.713333	0.437				1	0.653667	1.02833	1	1.65525	1.05375	1	0.9375	0.8575	1	0.968	0.6465	1	0.746	5.76267	1	1.324	1.156	1	0.69025	0.521	1	0.660333	0.375667	1	0.583	0.659	1
gi_48103639	1	0.603667	0.8175	1	1.076	0.924	1	0.336333	0.939667	1	0.733	0.73875				1	0.893125	0.602625	1	1.56967	2.0245	1	0.510143	0.901286	1	0.961571	0.722571	1	0.8152	0.9402	1	0.682267	0.812	1	0.6635	3.0575	1	1.025	0.819176	1	0.73975	0.528625	1	0.651	0.1395	1	1.0008	1.2986	1
gi_110763897	1	0.49	0.64875	1	1.3544	1.2974	1	0.852571	0.648429	1	0.498125	0.692375	1	1.473	2.39925	1	0.7538	0.5628	1	1.6056	1.3988	1	1.3005	0.68325	1	0.74025	0.73225	1	0.715	0.856	1	0.6985	0.553375				1	0.975333	0.770583	1	0.690333	0.416333	1	1.15067	0.544	1	0.7932	1.1074	1
gi_66523390	1	0.750455	0.869182	1	2.036	2.646	1	0.701067	0.959067	1	0.552	0.854	1	1.16014	2.56586	1	0.988333	0.805583	1	1.265	0.855	1	0.658462	0.892615	1	1.17491	0.923455	1	0.914778	0.902				1	0.885667	2.24467	1	0.954	0.926	1	0.809063	0.678438	1	0.986	1.033				1
gi_110757390	1	0.724909	0.983909				1	0.774048	1.14557				1	0.2555	2.10533	1	0.65124	0.372	1	0.1	0.162	1	1.45455	1.73555	1	1.72891	0.966545	1	1.16286	1.11529	1	2.388	0.937	1	1.00605	2.82084	1	1.019	1.637	1	0.5759	0.49005	1	1.03	0.759	1	0.213	0.1655	1
gi_66512792	1	0.8575	0.8595	1	1.748	1.026				1	0.755	0.908	1	9.62875	10	1	0.87	0.81				1	1.679	1.645	1	1.495	1.049	1	1.518	0.8915	1	1.069	0.568	1	0.492	2.3845	1	2.352	1.6215	1	0.736	0.691333	1	0.7735	0.1	1	0.148	0.1	1
gi_110765081	1	0.786667	0.934333	1	1.267	1.2215	1	0.558	0.8555	1	0.741667	0.534833	1	2.0505	2.9685	1	0.5685	0.7135	1	1.387	1.1	1	0.936667	0.997833	1	0.949	0.938	1	0.725667	0.863	1	0.9624	0.6522	1	0.453	0.953	1	0.898875	0.92975	1	0.964667	0.683333	1	0.826	0.385	1	1.01	1.1355	1
gi_66556661	1	0.663333	0.796	1	1.43057	1.32643	1	0.5902	0.7208	1	0.6111	0.7379	1	2.13625	5.066	1	0.740286	0.514286	1	1.48675	1.40175	1	0.9024	0.783	1	1.0496	0.6622	1	0.80575	0.94575	1	0.695909	0.647273	1	1.74	1.5325	1	0.885083	0.795167	1	0.61	0.568	1	0.512333	0.1	1	0.7544	1.1308	1
gi_110777113				1	1.24867	0.943333	1	0.845	0.839	1	1.01	0.684333	1	3.27825	1.7865	1	0.80725	0.836	1	1.037	1.386	1	1.258	1.0225	1	1.1185	1.279	1	0.887	1.078	1	0.70275	0.8535	1	0.8195	5.191	1	1.45367	1.51433	1	0.8335	0.949	1	0.9545	0.738333				1
gi_66509785	1	1.9875	3.20788	1	1.014	1.7015	1	0.689667	1.05478	1	0.514	0.104	1	3.31067	9.70367	1	1.19417	1.36				1	0.84825	1.0245	1	0.9884	0.8216	1	0.674143	1.18814	1	1.6875	0.92475	1	1.15767	8.445	1	0.483	2.2805	1	0.908571	1.18229	1	0.653	0.1	1	1.2725	0.28	1
gi_66553147	1	0.6365	0.8745	1	1.54225	1.1545	1	0.312	0.578	1	0.673333	0.897667	1	6.2975	3.738	1	0.4125	0.809	1	1.177	1.091	1	0.506	0.886	1	0.912	0.706	1	0.778	0.936	1	0.587667	0.527333	1	0.567333	0.892333	1	1.12886	1.14	1	0.6372	0.618	1	0.86025	0.9555	1	0.7185	1.2305	1
gi_110756611	1	1.13645	1.06986	1	0.1	0.1	1	0.729524	1.66443	1	0.760333	1.37683	1	1.01118	3.00206	1	1.0126	0.459975	1	0.807	0.881	1	0.716489	1.02498	1	2.1031	1.18347	1	0.997148	0.874222	1	2.5584	1.0404	1	0.933095	2.96124				1	0.674564	0.689051				1	0.4338	0.2054	1
gi_66536233	1	0.6485	0.859786	1	1.762	2.961	1	0.744786	1.14286	1	0.728333	0.566333	1	1.14817	1.95783	1	0.691267	0.682067				1	0.5985	0.87325	1	1.00225	0.824417	1	0.725333	0.825333				1	0.890571	2.86114	1	1.46817	4.09467	1	0.709357	0.475857	1	1.3785	1.09	1	1.125	0.804	1
gi_66559541	1	1.45437	0.875	1	0.67	1.204	1	0.385667	0.706167	1	1.03825	0.72975				1	1.3022	1.099	1	0.493	0.332	1	0.474857	0.685	1	1.333	0.789571	1	1.16833	0.857667	1	1.25867	0.452	1	0.991	1.677	1	0.657	0.521	1	0.771571	0.954714	1	0.593667	0.244	1	0.816	0.75	1
gi_48104680	1	0.775	0.8945	1	1.401	0.846	1	0.932	0.84	1	0.866	0.801	1	3.2602	2.8946	1	0.85	0.699	1	1.038	1.151	1	0.6555	0.8	1	0.9795	0.6495	1	0.883	0.989	1	0.683	0.674	1	0.573	5.6605				1	0.7755	0.6985	1	1.09717	0.597667	1	0.783	0.99	1
gi_66525050	1	0.8845	1.15	1	1.693	1.679	1	0.4985	0.783	1	0.809	0.951	1	0.798	2.096	1	1.03833	0.975				1	0.896667	10	1	1.56	1.2375	1	1.0095	1.214	1	1.7275	0.5975	1	0.8765	2.0175	1	1.0035	1.0185	1	0.9115	0.9835	1	1.285	1.014				1
GB15172-PA	1	0.7842	1.061	1	1.624	1.07067	1	0.495833	0.69	1	0.940667	1.06933	1	1.417	2.08133				1	0.614	0.31	1	0.962	0.971333	1	1.0962	0.8404	1	0.636	0.931	1	1.1602	0.3966	1	0.253	1.758	1	0.775375	0.843	1	0.748333	0.687667	1	1.0675	0.7305	1	0.7405	0.4525	1
gi_110756003	1	0.8158	0.8826	1	1.4295	0.95375	1	0.595667	0.808333	1	0.918333	1.114	1	1.843	2.689	1	0.8705	0.9005	1	0.822	0.533	1	0.80325	0.891375	1	0.958	0.667	1	0.878	0.76	1	1.07967	0.416				1	0.761571	0.788857	1	0.674	0.655	1	0.9624	0.6636	1	0.518	0.579	1
gi_66505007	1	0.766462	0.856846	1	2.9105	2.4625	1	0.496286	0.764095	1	0.745	0.6835	1	0.593	1.083	1	0.817833	0.579917	1	0.312333	0.695	1	0.839292	0.79075	1	1.29467	0.852667	1	1.09253	0.904333				1	0.745333	3.28833	1	0.836	1.084	1	0.700588	0.763588				1	0.892	0.801	1
gi_66505131	1	1.26725	1.14375	1	1.681	0.884	1	0.3765	0.9255	1	0.995857	0.916143				1	1.10733	1.09267	1	0.977667	1.40267	1	0.490667	0.923667	1	0.9814	0.4864	1	0.6488	0.722	1	0.5675	0.76				1	0.781	0.711556	1	0.73225	1.0035	1	0.253667	0.1	1	0.86575	1.4365	1
gi_110758308	1	0.990286	1.01514				1	0.698375	0.740625	1	0.712	1.009	1	0.474	2.43433	1	0.7783	0.6598	1	0.1095	0.1205	1	1.22683	0.928	1	1.5682	1.0197	1	0.873571	0.732	1	1.71367	0.655667	1	0.861667	2.89667	1	1.14733	0.883333	1	0.714	0.83975				1	0.362	0.182	1
gi_110765226	1	0.774	0.704667	1	1.61133	0.734667				1	0.99425	1.093				1	0.919	1.017	1	1.4485	1.8625	1	0.3675	0.6465	1	1.35667	0.812667	1	0.76925	0.74375	1	0.59275	0.5235	1	1.029	1.7075	1	0.99625	0.74	1	0.6555	0.77325	1	0.803667	0.413833	1	0.214	0.37	1
gi_48142173	1	1.0025	1.474	1	1.47	0.6165	1	0.66	0.7605	1	0.83775	0.70025	1	1.424	1.701	1	0.7825	0.688				1	0.704333	1.03317	1	1.056	0.734	1	0.71475	0.81275	1	1.097	0.526333				1	1.0005	0.9135	1	0.647	0.664	1	0.926667	0.585	1	0.937	1.075	1
gi_48129806	1	0.785143	0.949	1	1.6575	1.38825	1	0.501	0.58425	1	0.908333	0.7935	1	1.861	2.49925	1	0.57525	0.4425	1	1.149	1.1835	1	0.954667	0.711333	1	0.794	0.6582	1	0.834	0.84175	1	0.6256	0.7839				1	0.8965	0.723333	1	0.652333	0.673667	1	1.08133	0.454333	1	0.47	0.971	1
gi_66511001	1	0.757	0.727	1	2.0745	1.66125	1	0.70975	0.9715	1	0.95825	0.957	1	3.26	2.224	1	1.17833	1.01567	1	2.10033	2.133	1	0.90575	1.06525	1	1.723	1.0665	1	1.047	1.355	1	0.616222	0.606778				1	0.943889	0.780667	1	1.197	1.0805	1	0.7425	0.418	1	0.825	1.264	1
gi_110756698	1	0.738	0.814	1	1.3335	0.8635	1	0.322	0.717	1	0.98925	0.9625	1	1.702	3.353	1	0.978	0.681	1	1.114	0.159	1	0.849	0.7846	1	1.53	0.972	1	0.813333	0.730667	1	0.668833	0.5985				1	0.877667	0.892333	1	1.031	0.647	1	0.629	0.262	1	1.464	2.207	1
gi_66531474	1	0.97875	0.94075	1	1.741	1.257	1	0.7305	1.176	1	0.684	0.794				1	0.647	0.939	1	0.8685	0.7385	1	0.551	0.5888	1	1.085	0.6635	1	0.745	0.683667	1	0.580286	0.724857	1	0.904	3.786	1	1.15187	0.926	1	0.71675	0.72025	1	0.707889	0.513667	1	0.873333	1.147	1
GB16965-PA	1	0.618667	0.912333	1	1.124	0.861	1	0.792	0.873	1	0.749667	0.932333	1	4.575	1.958	1	0.8625	0.781							1	1.06267	0.946	1	0.896333	1.26567	1	0.758	0.907333	1	0.917667	1.39	1	0.9615	0.8185	1	0.786	0.665	1	1.04425	0.77725	1	0.885	1.363	1
gi_48141870	1	0.8364	0.926	1	2.419	1.255	1	0.6775	0.903	1	0.6195	0.66275				1	0.76	0.6975	1	1.164	1.10533	1	0.642667	0.884667	1	1.367	0.656375	1	0.606	0.755667	1	0.754	0.5485	1	1.279	3.772	1	1.1694	0.915	1	0.733	0.6706				1	0.86	1.251	1
gi_66505914	1	0.79875	0.87125	1	1.1912	1.287	1	0.854333	1.00133	1	0.7486	0.7436	1	1.591	2.676	1	0.949	0.8025	1	1.0345	0.8955	1	0.937333	1.168	1	0.71375	0.7635	1	0.806667	1.22433	1	0.800083	0.681333	1	0.353	0.905	1	1.06417	0.981667	1	0.828333	0.563333	1	1.053	0.1	1	0.991	1.181	1
GB10337-PA	1	0.7604	0.874267	1	1.562	1.399	1	0.5745	1.024	1	1.175	1.162	1	1.053	4.058	1	0.997444	0.831333	1	0.723	0.786	1	1.04811	1.14078	1	1.45779	1.05614	1	0.822333	0.900917	1	1.013	0.933667	1	0.7435	2.0015	1	0.989	0.992	1	0.850538	0.849846							1
gi_110750754	1	0.6475	1.022	1	1.016	0.798	1	0.956333	0.757333	1	0.881	0.80025	1	2.1526	1.8812	1	0.787	0.588	1	2.095	2.603	1	1.129	0.866333	1	0.804	0.764				1	0.776	0.664				1	0.809	0.767875	1	0.739	0.61	1	1.34367	0.806	1	0.736	0.997	1
gi_94158822	1	0.992	1.2295	1	2.29	0.8065	1	0.3065	0.783	1	0.854	0.540571	1	6.203	2.22775	1	6.0705	2.688							1	1.9865	0.5895	1	0.6465	1.0835	1	0.69	0.601	1	1.54867	1.43933	1	0.435667	0.638333	1	0.602333	0.813	1	0.802571	0.639	1	0.279	0.393	1
CON_Trypsin	1	0.729222	0.748889	1	0.692	0.518	1	0.446889	0.697778	1	0.35	0.339	1	4.5503	2.5464	1	0.734	0.6525	1	0.5405	0.703	1	0.603727	0.676091	1	1.02483	0.557833	1	1.13186	1.04071	1	0.822	0.549714	1	0.575667	1.52633	1	0.459	0.326667	1	1.25625	1.04438	1	0.753667	0.381				1
gi_66538476	1	1.05925	1.38175	1	0.845	1.62567	1	0.414	0.56	1	0.873	0.9785				1	0.955	0.509125	1	0.608	0.8992	1	0.3675	0.6095	1	0.984	0.825	1	0.814	0.85075	1	1.3964	0.7924	1	0.73675	2.651	1	1.05289	0.631444	1	0.729571	0.657571				1	0.708	0.905	1
gi_110760871	1	0.65575	0.986125	1	0.796	0.884	1	1.968	8.56314	1	0.889	0.94	1	1.1756	3.563	1	0.742143	0.753143	1	0.1	0.168	1	0.740875	0.916125	1	1.09386	0.779429	1	0.751	1.13925				1	0.6805	1.8145	1	1.0136	1.311	1	0.7285	0.663	1	1.7175	2.3775				1
gi_66512039	1	0.758	0.7764				1	0.5165	0.960875	1	0.7705	0.7875	1	0.9155	4.7825	1	0.952167	0.771833				1	0.980889	0.926444	1	1.423	0.9985	1	0.810667	0.757333	1	1.571	0.3935	1	0.49	3.565	1	0.9912	1.1348	1	0.711	0.7795	1	0.9925	0.6545	1	0.927	0.787	1
gi_110763051	1	0.813667	0.903333	1	2.48033	1.65333	1	0.594	0.745	1	1.18867	1.04967	1	1.74825	4.73875	1	1.012	0.8315	1	1.27267	1.49867	1	0.77375	0.84225	1	1.41625	1	1	0.9175	0.842	1	0.688286	0.631571	1	1.214	4.401	1	0.879333	0.806667	1	0.722667	0.703333	1	0.95225	0.33075	1	1.189	1.788	1
gi_110756013	1	0.750762	0.764143	1	1.71267	1.43392	1	0.462692	0.771538	1	0.872762	0.872048	1	0.507	2.115	1	0.83	0.755462	1	0.556143	0.626643	1	0.890897	0.773862	1	1.47973	0.882091	1	0.731467	0.887267	1	0.6629	0.641067				1	0.94471	0.877258	1	0.877267	0.721133	1	0.873	0.343	1	0.813667	0.789	1
gi_66504263	1	0.8055	1.0525	1	1.292	0.8595	1	0.592	0.9104	1	0.7095	0.8415				1	0.797	0.6575				1	0.908	1.024	1	1.44125	1.1545	1	0.8885	0.8625	1	0.76825	0.5415	1	1.303	2.197	1	1.25667	1.2585	1	0.658	0.654	1	0.889	0.63025	1	1.509	1.2045	1
gi_66557463	1	1.06967	0.977333	1	1.191	0.645				1	0.744	0.717				1	3.3485	0.6905	1	1.35	1.369	1	0.391	0.699	1	1.1905	0.7025	1	0.8885	0.829	1	0.684667	0.921167	1	1.1805	2.013	1	1.023	0.63475	1	0.9685	0.7215	1	0.747	0.2365	1	0.5885	1.0385	1
gi_66557640	1	0.6949	1.0787	1	2.052	1.992	1	0.547643	0.868714	1	0.64	0.85875	1	1.0355	9.223	1	0.824182	0.563818				1	0.8706	0.8013	1	1.09589	0.856222	1	0.826364	0.772273	1	1.032	0.535	1	0.77225	4.599	1	0.846	1.0355	1	0.7975	0.5928				1	0.429	0.317	1
gi_66555437				1	0.599	0.6405	1	0.539333	1.016	1	0.52275	0.15825				1	1.177	1.167	1	1.023	0.745	1	0.5852	0.8456	1	0.687	0.7475	1	0.8895	1.5285	1	0.722667	1.19567	1	1.2225	2.2285	1	0.6811	0.8058							1	0.781	0.313	1
gi_110749631	1	0.793	0.803	1	2.12867	1.33867	1	0.554571	0.771429	1	0.787	0.984	1	1.34475	9.499	1	0.860667	0.827667				1	0.8525	0.9105				1	0.8912	0.6368				1	0.703	3.7105	1	1.0238	0.9432	1	0.782333	0.890667	1	0.953	0.1	1	0.536333	0.586667	1
gi_94158709	1	0.696667	0.896	1	1.535	1.312	1	0.464	1.25375	1	0.5964	0.5514				1	0.985	0.65075							1	0.552	0.34775	1	0.472667	0.867667	1	1.0215	1.37462	1	0.572	4.931	1	1.213	0.901333	1	0.641333	0.330667	1	0.426	0.199	1	1.367	1.957	1
gi_110766174	1	0.695818	0.906364	1	1.821	1.494	1	0.559125	0.762875				1	0.282286	2.72514	1	1.03633	0.73675	1	0.109	0.1	1	1.10727	1.31709	1	1.83529	1.37071	1	0.915444	0.830222	1	3.468	1.483	1	0.682	2.37883	1	0.556	0.586	1	0.546417	0.55525							1
gi_58585106	1	1.11975	1.12275	1	1.271	1.012	1	0.362333	1.241	1	0.835714	1.10229				1	0.4914	0.7096	1	0.722333	1.472				1	1.012	0.503	1	0.6885	1.1075	1	0.384833	0.570167	1	0.713	2.854	1	1.0742	0.7692	1	0.5095	0.711	1	0.63775	0.1	1	1.314	1.775	1
gi_58585124	1	0.742	0.705	1	1.541	1.0175	1	0.524	0.9505	1	0.916	0.943	1	1.9674	1.159	1	1.61	1.116	1	1.848	1.949	1	0.792	0.8675				1	1.227	1.241	1	0.553667	0.603333	1	1.075	1.565	1	0.766333	0.714	1	0.8865	0.8	1	0.86975	0.478125	1	1.064	1.2555	1
gi_66509265	1	0.88	1.092	1	1.183	0.708	1	0.789	0.863	1	0.909	0.810667	1	2.213	1.8865	1	1.154	1.208	1	1.618	1.918				1	1.545	0.9985				1	0.755333	0.662				1	0.923	0.664	1	0.62	0.969	1	0.8845	0.5285	1	0.868	1.055	1
gi_66534008	1	0.848	1.367	1	1.753	1.4748	1	0.267	0.286	1	0.762	0.7834				1	0.278	0.318	1	1.26633	1.55033							1	0.711	0.816	1	0.655333	0.995				1	0.736286	0.666143	1	0.782	0.694	1	0.806	0.48425	1	0.823	1.129	1
gi_110759191	1	1.88476	2.96794	1	0.574	0.664	1	0.858195	1.10724				1	0.356	4.525	1	1.16593	1.13393	1	3.54271	1.03943	1	0.804705	0.980227	1	0.865667	0.731667	1	0.682903	1.1499	1	0.871	0.898	1	1.11592	4.44324				1	0.970848	1.2807				1	0.884	0.143	1
gi_58585126	1	0.838	1.13567	1	1.158	0.822	1	0.492333	0.714	1	0.602	0.759	1	1.392	2.988	1	0.957	0.459				1	0.828	0.946	1	1.13533	1.00567	1	0.989	0.743	1	0.899	0.708	1	0.986	2.7525	1	0.782	1.189	1	0.7585	0.5645	1	1.066	0.69				1
gi_110768236	1	2.15933	3.361	1	0.6025	0.744	1	0.878	1.284	1	0.696667	0.132333				1	1.18833	1.55733	1	1.3465	0.994	1	0.911	1.201	1	0.789333	0.813333	1	0.631667	1.315	1	0.77975	1.37625	1	0.907	8.145	1	0.549	0.6524	1	1.3525	1.531	1	0.7215	0.389	1	1.427	0.3695	1
gi_66525165	1	0.984667	1.30567	1	0.968667	0.629667	1	0.571667	1.32233	1	1.167	0.985				1	1.056	0.79525	1	0.5385	0.5805	1	0.557667	0.941	1	1.65167	1.24667	1	0.875	0.7	1	0.969	0.645	1	1.1065	1.6125	1	1.58	1.1155	1	0.4995	0.839	1	0.458	0.335				1
gi_110762180	1	0.9455	1.0295	1	1.869	1.046	1	0.7495	0.803	1	1.0985	1.014	1	2.124	1.883	1	1.31733	2.03067				1	1.24	1.114	1	1.4395	1.08	1	0.7455	1.0375	1	0.5845	0.601				1	0.9975	0.8985	1	0.8095	1.0715				1	1.035	1.222	1
gi_66558612	1	0.898	1.23691	1	0.699	0.985	1	0.9595	1.1695	1	0.614	1.701	1	0.468667	5.50167	1	0.88775	0.5095	1	0.1	0.1	1	0.9265	1.0953	1	1.9395	1.30325	1	0.874889	0.785				1	1.33067	3.634	1	0.968	1.061	1	0.611818	0.470545							1
gi_58585250	1	0.8475	1.1715	1	1.4575	0.9945	1	0.6555	0.813	1	0.852	0.714333	1	2.32933	2.49533	1	1.03833	0.754667	1	0.963	0.998	1	1.001	0.514	1	0.89575	0.56075	1	0.8135	0.943	1	0.7025	0.669667	1	0.697	2.371	1	0.786667	0.767333	1	0.784333	0.855667	1	0.8848	0.2182				1
gi_110767982	1	0.854	0.933	1	1.776	0.986333	1	1.066	1.127	1	0.9364	0.9734	1	2.412	6.052	1	0.8955	1.036				1	0.84275	0.829	1	1.244	0.943	1	0.884667	0.788667	1	0.6734	0.7044				1	0.83525	0.72825	1	0.72075	0.88425	1	0.676	0.147	1	0.697	0.9	1
gi_66505984	1	0.81275	0.855417				1	0.568333	0.720333	1	1.064	0.703	1	0.93	1.7235	1	1.1325	0.974	1	0.969	0.264	1	1.144	0.538333	1	1.83517	1.4225	1	0.723333	0.7035	1	1.526	0.614				1	0.745	1.905	1	0.613667	1.093	1	1.005	0.923	1	1.001	0.394	1
GB12364-PA	1	0.859	1.008	1	0.8894	0.7146	1	0.737	0.862	1	0.815	0.801125	1	3.6105	1.558				1	1.54175	1.9315	1	0.6195	0.6575	1	0.964	0.773	1	0.788333	0.859333	1	0.498727	0.689727	1	0.936	2.273	1	1.12608	0.795333	1	0.7985	0.5805	1	0.65025	0.218	1	0.924	1.27767	1
gi_66520256	1	0.7455	0.9205	1	1.27638	1.006	1	0.763333	0.909	1	0.708625	0.669875	1	2.4185	3.40075	1	0.7645	0.691	1	1.41833	1.17167	1	0.697	0.879	1	2.18933	1.01167	1	0.824333	0.981667	1	0.694778	0.585333				1	1.0897	0.9295	1	0.858	0.796	1	0.755	0.6435				1
gi_58585118	1	0.31225	0.45675	1	2.97733	2.425				1	0.5	0.719				1	1.2085	0.798	1	0.892	0.979	1	1.55225	1.10825	1	1.28	0.809	1	0.617	1.031	1	0.60725	1.23125				1	1.34525	1.02775	1	0.511	0.571	1	1.33567	0.327667	1	0.942	0.988	1
gi_110766687	1	0.892667	1.15733							1	1.153	0.789	1	1.1065	2.014	1	1.179	0.965	1	0.442	0.271	1	0.938	1.267	1	1.57233	1.042	1	0.836667	0.744667	1	1.34833	0.473333	1	0.976	2.236	1	0.893	0.939	1	1.0465	1.0295							1
gi_66523464	1	0.703333	0.904333	1	0.6875	1.0555	1	0.531889	1.03011				1	1.32733	2.59	1	0.7598	0.711				1	0.754143	1.22057	1	1.238	0.978	1	0.7815	0.9415				1	0.809	2.42175				1	0.752571	0.647571	1	1.125	1.895				1
gi_48102814	1	0.791	1.04733	1	0.857333	1.059	1	0.668	1.01275	1	0.710143	0.485857	1	4.064	3.519	1	0.7105	0.7825				1	1.13933	1.00467	1	1.013	0.778667				1	0.966	0.45175				1	1.00022	0.87	1	0.829	0.7535	1	0.563	1.131	1	0.926	0.928333	1
gi_110755553	1	0.66025	0.812375				1	1.90037	3.88187	1	0.49	0.6955	1	0.646	1.157	1	1.24063	0.804375				1	0.735167	1.12667	1	0.870556	0.680556	1	0.794714	0.871143	1	0.991	0.495	1	0.761333	2.70267	1	1.519	1.387	1	0.735889	0.525444				1	0.984	0.567	1
gi_66554916	1	1.1945	0.9425	1	1.6	1.611	1	0.7418	1.2404	1	0.75575	0.67825				1	0.814333	0.537667				1	0.998857	0.741571	1	0.999833	0.875833	1	1.0195	1.261				1	1.16517	1.74217	1	1.142	1.08643	1	0.693333	0.564							1
gi_66515987	1	0.971	1.0615	1	1.537	0.864667	1	0.546	0.792	1	1.104	0.9575	1	1.674	1.582	1	0.874	1.1265	1	0.9	1.0305	1	1.035	1.0005	1	1.28767	0.851667	1	0.8275	0.858	1	0.6575	0.43875				1	0.929667	0.720333	1	0.747	0.771	1	0.6085	0.1885	1	0.8075	1.016
gi_110763375	1	0.2165	0.554	1	0.7055	0.514	1	1.0055	1.9	1	0.656667	0.855	1	2.501	1.2085				1	1.85	1.816	1	0.541667	0.766	1	0.457	0.325667	1	0.111	0.12	1	0.558667	0.365				1	1.37	0.984	1	0.5845	0.1985				1	1.116	1.698	1
gi_110761334	1	1.399	1.477	1	1.3275	0.937	1	0.324	0.647	1	0.748	1.172				1	1.2805	0.602	1	1.808	1.668	1	0.191	0.742	1	0.4665	0.338	1	0.357	0.926	1	0.456	0.312	1	0.563	1.749	1	0.585	0.4714	1	1.257	0.205				1	0.514	0.937
gi_94400893				1	0.6385	0.654333	1	0.325	0.597	1	0.540167	0.1				1	1.4164	1.5292	1	0.934	0.896	1	0.5455	1.0905	1	0.725	0.512	1	0.6285	1.3775	1	1.0393	1.4049	1	1.891	5.8255	1	0.8075	0.779167	1	1.342	1.858				1	1.03	0.406	1
gi_110762076	1	0.862	0.828	1	1.8125	1.3005	1	0.381	0.838	1	0.498	0.5805				1	1.034	0.834	1	1.035	1.515				1	1.094	0.64	1	0.85	1.352	1	0.6285	0.634				1	1.0674	0.903	1	1.725	0.714	1	0.763	0.772	1	0.856	1.254	1
gi_74271822	1	0.956	0.7725	1	2.249	0.948	1	0.787	1.1695				1	1.314	1.895	1	0.933667	0.713				1	1.06975	0.983	1	1.41475	0.968	1	0.895	0.774	1	1.746	0.507				1	1.164	0.88	1	0.658	1.055	1	0.748	0.368	1	0.6235	0.655	1
GB14612-PA	1	1.00891	1.04345				1	0.60045	1.0807				1	0.356429	2.88743	1	0.6306	0.3304	1	0.1	0.1	1	10	7.02194	1	1.86306	0.755875	1	0.699571	0.773571				1	0.6485	2.9715				1	0.6542	0.5844				1	0.773	0.605	1
gi_110756725	1	0.940667	0.921667	1	1.59267	0.939333	1	1.0625	1.132	1	0.7895	0.709	1	1.5385	5.7565	1	0.9085	0.7045	1	0.517	0.386	1	0.524	0.835	1	1.403	0.909	1	0.8115	0.7735	1	1.093	0.452667				1	0.9365	0.8315	1	0.86	1.0155				1	0.698	0.717	1
GB10192-PA	1	0.8538	1.2984	1	1.166	0.98	1	0.6295	0.55075				1	1.9565	4.3105	1	0.672	0.608	1	0.462	0.353	1	0.6842	0.5016	1	1.44575	0.79675	1	0.73	0.6335	1	2.821	0.4755	1	0.622	4.292	1	0.5742	0.9596	1	0.554	0.5345	1	0.472	0.591				1
gi_66533950	1	0.633	0.833	1	1.5515	1.0775	1	0.145	1.842	1	0.920167	0.745667	1	2.363	2.298	1	0.7155	0.562	1	1.352	1.125	1	0.312	0.826	1	1.162	0.828				1	0.735	0.689				1	0.944571	0.703714	1	0.745	0.631	1	0.483	0.137	1	0.713667	0.900333	1
gi_110763546	1	0.499	0.512	1	0.607	0.58	1	0.70825	0.77425	1	0.827333	0.883667				1	0.999	1.03	1	1.31	1.4325	1	0.969	0.965667	1	0.975	0.9735	1	0.7265	0.563	1	0.719	0.554	1	0.956	2.203	1	0.978	0.812	1	0.813	0.743				1	1.373	1.279	1
gi_66549728	1	1.471	1.683	1	1.60925	0.771	1	0.59	0.993	1	0.859	0.851333	1	1.13275	1.9545	1	0.604	0.791				1	0.93975	1.19425	1	3.408	1.539	1	0.927	0.93	1	0.655	0.757	1	1.615	0.506	1	0.926167	0.938	1	0.622	0.745	1	1.3244	0.7112				1
gi_66563168	1	0.7198	0.9563	1	1.369	2.149	1	0.997	1.0525	1	0.738	0.742				1	0.897	0.78975				1	0.799833	0.9265	1	1.3115	1.04633	1	0.8904	0.966				1	0.85175	2.41725	1	1.213	1.148	1	0.62975	0.528625				1	1.283	0.91	1
gi_110762877	1	0.745545	0.868455				1	0.7655	1.09875	1	0.685	0.915	1	0.695	3.871	1	0.79	0.6554				1	0.724375	1.05963	1	1.0906	0.8727	1	0.71	0.813455	1	1.78033	0.642667	1	0.918667	1.68633				1	0.768818	0.680364				1	1.264	0.325	1
gi_110758921	1	0.989313	0.867812				1	0.5796	0.9548	1	0.915	0.887	1	0.803	5.072	1	1.12563	0.961125	1	0.174	0.1	1	0.7065	0.872667	1	1.6535	0.912813	1	0.850286	0.736857				1	0.761	1.575				1	0.8527	1.2148				1	0.377	0.325	1
gi_94158813	1	0.342	0.6505	1	3.351	0.458				1	0.872	0.405				1	2.4405	0.6315	1	2.488	1.047	1	1.885	4.78	1	7.915	3.0525	1	2.46	1.971	1	0.123	0.1				1	1.125	0.38325	1	0.1	0.313	1	0.1	0.1	1	0.547	2.619	1
gi_110759783	1	0.786188	0.982125				1	0.620045	0.762818							1	2.45933	0.876733	1	0.355	0.7415	1	0.804029	0.861294	1	1.59559	1.08518	1	1.08255	0.871	1	0.5595	0.6445	1	1.14075	1.40175	1	0.9315	0.9065	1	0.704353	0.700882							1
GB15102-PA	1	0.881333	0.924667	1	1.623	1.034	1	0.782	1.959	1	0.706	0.774667	1	3.428	1.7995	1	0.844	0.708	1	1.136	1.416				1	1.06125	0.739				1	0.548333	0.6525	1	1.699	1.365	1	1.26075	0.9415				1	0.5495	0.4135
GB18192-PA	1	0.896	0.842	1	1.842	0.822	1	0.6975	0.7095	1	1.04233	0.806333	1	1.756	1.8155				1	0.802	0.637	1	4.018	0.538	1	1.493	0.9575	1	0.8695	0.772	1	0.744667	0.597333	1	1.264	1.359	1	0.612	0.7155	1	0.672	0.79	1	0.7185	0.4745	1	0.472	0.721
GB10695-PA	1	0.768867	0.877133				1	0.621	0.974571				1	0.78725	1.78725	1	0.800222	0.652333	1	0.266	0.291	1	0.716833	1.00458	1	1.296	1.03985	1	0.925846	1.04092				1	1.13711	2.41322				1	0.819462	0.661462				1	0.65	0.304	1
gi_110758819	1	2.22975	3.6355	1	0.661	0.699	1	0.731	0.645	1	0.6775	0.6555				1	0.860667	0.415667	1	0.782	1.033	1	0.15	0.497	1	1.6098	0.6814	1	0.89175	0.613	1	0.3895	0.464				1	1.215	0.661	1	0.576	0.4155				1	0.491	0.748	1
gi_66565249				1	1.63367	1.04433	1	0.768	0.655	1	0.8	0.73	1	2.206	6.304	1	0.697	0.702	1	0.776	1.023	1	1.013	0.7165	1	1.289	1.054				1	0.578	0.496				1	1.322	1.31167	1	0.671	0.703	1	0.646	0.157	1	0.5005	0.9535	1
gi_110751310	1	0.8865	0.995	1	3.23367	1.41333	1	0.90675	0.755	1	1.09088	0.81275	1	2.1565	2.087	1	0.748	1.134	1	1.0085	1.0795	1	0.763667	0.48							1	0.755833	0.5225				1	0.66925	1.4845				1	1.032	0.504	1	0.611	1.033	1
gi_58585076	1	0.788417	1.63308	1	0.617	0.985	1	1.2945	1.3051				1	0.671	4.044	1	1.29907	0.685				1	1.3566	1.2805	1	1.154	1.43417	1	1.27864	1.18964				1	1.436	2.7546				1	0.505667	0.535583							1
gi_66548968	1	0.892	0.8675	1	1.562	0.9195	1	0.87	1.058	1	0.985	0.6835	1	1.2165	4.8425	1	1.05567	0.722				1	0.724	1.188	1	1.68267	1.01	1	0.798	0.69							1	1.03067	0.834	1	0.796	0.893				1	0.762	0.719	1
gi_48102954	1	0.8645	0.9825	1	2.5175	1.753	1	0.266	0.657	1	0.838	0.885				1	1.085	0.9465	1	1.109	1.727				1	1.1435	0.7995	1	0.872	0.96	1	0.54075	0.8205				1	0.703333	0.644667	1	0.663	0.776	1	0.449	0.1	1	0.924	1.366	1
gi_110759540	1	0.527	0.652	1	1.43967	0.889333	1	1.2305	1.702	1	0.8915	1.02				1	0.803	0.909	1	0.867	1.169	1	0.443	0.766	1	1.169	0.995	1	0.6735	0.7755	1	0.651	0.598				1	0.996	0.863	1	0.613	0.946				1	0.634	1.043	1
gi_110774413	1	0.748	1.128	1	1.22367	0.971667	1	0.376	1.005	1	1.129	0.814				1	1.223	0.7855	1	0.948	1.554				1	0.9855	0.445	1	1.33325	1.00825	1	0.727667	1.21967				1	0.745333	0.496333	1	1.62033	0.88	1	0.497	0.1				1
gi_66541426	1	0.684	0.817	1	1.74675	1.1035	1	1.059	0.688	1	0.9396	0.7194	1	1.1535	2.2115				1	1.427	0.715	1	1.867	1.007							1	0.768	0.396				1	0.963	0.901667	1	0.444	0.497	1	0.952	0.674	1	0.5625	0.8165	1
gi_60115688	1	0.7425	0.8475	1	1.723	1.114	1	1.1505	0.877	1	0.636	0.686	1	2.9065	4.2265				1	1.345	1.403	1	2.173	1.577	1	1.411	0.843	1	0.701	0.462	1	0.899	0.611667				1	0.88525	0.6755	1	0.945	0.549				1	1.033	1.296	1
gi_66547438	1	0.6045	0.772	1	1.016	0.879	1	0.742	0.9245	1	0.807333	0.835333	1	2.5205	2.3865				1	1.206	1.606	1	1.072	1.102	1	1.6215	1.076				1	0.5085	0.503	1	0.738	1.412	1	1.03	0.863	1	0.722	0.732	1	0.798	0.892
gi_66522232	1	0.624333	0.657	1	0.899	0.788	1	0.403	1.566							1	0.8195	0.5385				1	0.705	0.585	1	1.1485	0.628	1	0.765	0.972	1	0.6955	0.543				1	2.01767	1.08533	1	0.79	0.4665				1	0.74	1.121	1
gi_110759146	1	0.730929	0.900357				1	0.628947	0.990632				1	0.5205	2.075	1	0.8398	0.5479	1	1.023	0.974	1	0.747455	0.960182	1	1.57727	1.11567	1	0.804286	0.788214				1	1.289	1.797				1	0.644727	0.62	1	2.124	1.292				1
gi_110763879	1	0.646	0.75	1	2.899	1.445	1	0.111	0.629	1	1.052	0.9695							1	1.0905	1.1125	1	0.6185	0.6205	1	1.41333	0.961333	1	0.77	0.865	1	0.59825	0.831	1	0.365	0.923	1	0.54025	0.51725	1	0.747	0.786				1	0.409	0.703	1
gi_110751360	1	0.815	0.921333							1	1.161	1.018	1	1.505	1.763	1	1.012	0.888	1	0.805	0.99	1	1.218	1.184	1	1.36167	0.950333	1	0.869	0.9355	1	0.828	0.54875				1	0.927667	0.743667	1	0.6535	0.86	1	1.032	0.1	1	0.948	0.97	1
gi_110760009	1	0.790667	1.23367	1	0.28	0.312	1	1.313	0.799				1	1.2754	1.1868	1	0.97375	0.54475				1	0.32	0.797	1	1.583	0.944	1	0.592	0.836667	1	1.712	0.883	1	2.485	1.406	1	1.085	0.951				1	1.51267	0.780667
gi_110763383	1	0.590333	0.768	1	2.1356	0.8802	1	0.5505	0.702	1	0.942667	0.940333	1	1.163	4.852	1	0.95	0.7915	1	1.064	1.2425	1	0.744333	0.785	1	1.182	0.932	1	0.751	0.779	1	0.599143	0.695857				1	0.6592	0.5908				1	0.561	0.1	1	0.7535	0.8605	1
gi_48096769	1	0.945	0.645				1	0.4255	0.5325	1	0.852	0.67525				1	0.722	0.796	1	0.81	0.625	1	0.51225	0.7715	1	1.30033	0.861333	1	0.859	0.9905	1	1.264	0.667							1	0.685333	0.670667	1	0.573	0.154	1	0.775	1	1
gi_48142237	1	0.955	1.221	1	1.861	1.055	1	1.086	1.109	1	0.648333	0.998333	1	1.907	2.5785	1	0.9855	0.7005	1	0.639	0.749	1	0.249	0.529	1	1.881	1.586	1	0.511	0.662	1	1.1275	0.752				1	0.971333	0.889	1	0.7325	0.903				1	0.453	0.687
gi_66529931	1	0.7512	0.8254	1	2.13275	0.83375				1	0.663667	0.792				1	1.36133	0.715	1	1.222	2.0655	1	0.332	0.867	1	0.8525	0.6635	1	0.707	0.888	1	0.583125	0.855375				1	1.276	0.741	1	0.77275	0.61075	1	0.552	0.1	1	0.8125	1.0285	1
gi_66558942	1	0.37	0.35	1	1.8315	1.686	1	0.802	0.987	1	0.859	0.779	1	0.367	0.625	1	0.871	0.855				1	0.831	0.9035	1	1.092	0.616							1	0.817333	1.25467	1	0.9065	1.09025	1	0.763	1.011	1	1.268	0.842				1
gi_110763326	1	0.7335	0.8895	1	1.305	1.346	1	0.572	1.1545	1	0.764	0.799				1	0.508	0.607667	1	0.811	0.682	1	1.012	0.8935	1	1.1075	0.7645	1	0.787333	1.084	1	0.9295	0.5155				1	1.18633	1.05867	1	0.944667	0.713				1	0.767	0.655	1
gi_66521738	1	0.811	1.0762				1	0.798824	1.03788	1	0.459	0.947	1	0.4914	3.2872	1	0.867067	0.7868				1	0.761	1.05479	1	1.26867	0.978667	1	0.6312	0.8074				1	1.0995	3.0475				1	0.670167	0.732583							1
gi_110758163	1	0.679	0.727				1	0.671667	0.857667	1	0.699	0.851	1	1.408	8.4395	1	0.799	0.619				1	0.338	0.786	1	1.447	1.16	1	1.042	0.948				1	1.2435	1.7185	1	1.241	1.418	1	0.5995	0.429				1	0.674	0.564	1
gi_66507594	1	0.696714	0.738429				1	0.768833	1.27217	1	0.375	0.657				1	0.593333	0.5655				1	0.8005	1.12375	1	0.932444	0.709444	1	0.7855	0.912667				1	1.205	1				1	1.03617	0.6135							1
gi_66523907				1	1.9715	1.87	1	0.60575	0.56325	1	0.833	0.532333	1	1.277	5.188	1	1.1675	0.775	1	0.841	0.673	1	0.71125	0.72775				1	0.794	0.863	1	0.692	0.823				1	0.826	0.703667							1	0.8735	1.104	1
gi_110761876	1	1.52807	1.8375				1	0.992684	1.42653				1	0.201	3.55067	1	0.609143	0.290429	1	0.1	0.1	1	1.15048	1.18822	1	2.36618	1.31491	1	1.32354	1.082				1	0.893286	1.56957				1	0.605417	0.431417							1
gi_48096138	1	0.4705	0.7205				1	1.804	2.385	1	0.80075	1.02425	1	8.324	3.489	1	0.555	0.61	1	1.223	0.81				1	0.71	1.396				1	1.10867	0.500333	1	0.619	1.3335	1	1.507	1.3505	1	0.603	0.193	1	1.58325	1.02975
gi_66547760	1	0.71775	0.75125				1	0.834667	0.752333	1	1.164	0.624	1	0.813	3.065	1	1.136	0.758				1	1.05267	0.701667	1	1.19525	0.7605	1	1.02675	1.01	1	1.268	0.476				1	1.3935	0.982	1	0.696667	0.715333							1
gi_66508439	1	1.80862	0.962625				1	0.531222	0.950556				1	1.2	1.485	1	1.2346	0.6898	1	0.2715	0.205	1	0.7215	1.03262	1	1.7426	1.122	1	0.720714	0.769571				1	0.716667	1.73867	1	1.1015	1.055	1	0.740667	1.04083							1
gi_66500225	1	1.12967	0.764333				1	1.059	1.091							1	0.5155	0.5185				1	0.972667	0.641333	1	1.0575	0.745333	1	0.7975	1.325	1	2.414	0.913				1	1.28467	1.56533	1	0.8542	0.3106				1	0.8735	0.8755	1
gi_48128110	1	0.707	0.784	1	1.873	1.72							1	0.912	1.1305	1	0.782	1.01467				1	0.545	0.4875	1	1.038	0.806	1	0.907	0.744				1	0.84	1.2335	1	0.944	1.067	1	0.892	0.724	1	1.073	0.798	1	1.145	0.842	1
gi_66535742	1	0.843429	0.88	1	2.252	1.914	1	0.825667	0.939				1	1.315	2.242	1	0.844	0.801	1	0.683	0.4325	1	1.28933	1.47433	1	1.48867	1.02783	1	0.8638	0.7596				1	1.0525	1.83075				1	0.786333	0.892667				1	0.805	0.868	1
gi_66506287				1	1.15133	0.982	1	0.460333	0.901333	1	0.861833	0.765833	1	2.535	1.594	1	0.8245	0.6145	1	1.3875	1.252	1	0.751143	0.888857							1	0.641857	0.684				1	0.9453	0.7845	1	0.698	0.578	1	1.099	1.09875	1	1.4375	1.8095	1
gi_66519842	1	0.712	0.711	1	2.7565	1.81	1	0.277333	0.646	1	0.772	0.621	1	2.147	2.844				1	1.332	1.211				1	1.055	0.794	1	0.753	0.959	1	0.794	0.64				1	0.8352	0.784	1	0.584	0.871	1	0.5645	0.202	1	0.925	1.1475	1
gi_66551967	1	1.13167	1.11333	1	2.066	0.464	1	0.753667	0.965667	1	0.614	0.571				1	0.817	0.465				1	0.794	0.6405	1	1.38767	1.12367	1	0.768667	0.768333	1	1.603	0.319	1	0.755	4.855	1	1.085	0.899	1	0.63	0.908				1	0.4595	0.4465	1
gi_66557660	1	1.369	1.05867	1	3.24967	1.5155				1	0.56	0.7745							1	1.674	2.745	1	0.996	0.521	1	1.2845	0.9335	1	0.849	1.28	1	0.426429	0.581286				1	0.858	0.848	1	0.364	0.779	1	0.345667	0.199	1	1.385	1.566	1
gi_110775909	1	0.867545	0.885455				1	0.681	1.05608				1	0.2445	1.846	1	0.826818	0.638364				1	0.631182	1.05473	1	1.366	1.08133	1	0.87575	1.10075				1	1.03233	1.92933				1	0.704	0.5417				1	0.617	0.92	1
gi_110750764				1	1.09867	1.23333	1	0.5195	0.74375	1	0.826	0.9722	1	1.815	1.45425	1	1.179	0.571				1	1.04133	0.525													1	0.764444	0.863444	1	0.562	0.5615	1	1.4534	1.0422	1	0.671	1.134	1
gi_66533332	1	0.976	0.799	1	1.707	1.113				1	1.3175	1.23	1	2.331	5.588	1	0.97	0.926							1	1.08	0.575	1	0.799	0.732	1	0.500333	0.552333	1	0.382	2.173				1	0.973	0.961	1	0.727	0.1	1	0.572	1.194	1
gi_110767470	1	0.559429	0.725286				1	0.769	0.8342				1	0.353667	8.137	1	0.81125	0.50075				1	0.49275	0.770625	1	3.72417	1.7145	1	0.988833	0.768333	1	1.749	0.676	1	0.728	3.0225				1	0.471444	0.449111							1
gi_66504768	1	0.334	1.088	1	1.1795	0.799833	1	0.875	1.062	1	0.732	0.910667	1	7.198	2.99	1	0.973	0.898	1	1.405	1.663	1	0.488	0.805				1	0.364	0.85	1	0.539	0.716				1	1.0445	0.900375	1	0.52	0.715	1	0.8	0.524	1	0.941	1.185
gi_66551889	1	1.9692	1.6236	1	1.99267	1.06367	1	0.3935	0.717	1	1.1312	1.0034				1	1.301	1.601	1	1.0325	0.995	1	1.022	1.052	1	1.78467	0.982667	1	0.8055	0.903	1	0.774143	0.522286				1	0.658667	0.662
gi_66554156	1	0.7995	0.9915				1	1.256	1.399				1	0.389	1.906	1	0.7775	0.537833				1	0.84925	1.572	1	1.09225	1.012	1	0.767333	1.03167				1	1.03467	1.69067				1	0.668167	0.776833							1
gi_66519254	1	0.747	0.843				1	0.467	0.69				1	0.9175	2.483	1	1.2365	0.827				1	0.6075	0.80475	1	1.476	0.893							1	0.687	1.446	1	1.465	1.215										1
gi_66521433	1	1.885	2.69955				1	0.640412	1.30853				1	0.4405	4.059	1	1.11437	0.71275	1	0.1	0.1	1	0.693706	1.26729	1	1.68378	1.02233	1	0.7218	1.0739				1	1.1589	2.1551				1	0.781154	1.31485							1
gi_110764492	1	0.503	0.637	1	1.226	0.935	1	0.9535	0.9415	1	0.701	0.78	1	1.527	1.392							1	0.689	0.8745	1	1.132	0.6185				1	1.297	0.6285				1	1.00467	0.973667				1	0.882	0.718	1	1.322	1.49933	1
gi_66519936	1	0.694867	0.9				1	0.801533	1.233							1	0.646364	0.839545	1	1.252	1.154	1	0.520857	1.11993	1	1.293	1.0321	1	0.771846	0.757308				1	0.9552	1.6542				1	0.809667	0.597							1
gi_66548261	1	0.6185	0.8065				1	0.762333	0.899				1	2.074	2.488	1	0.685	0.776667							1	1.014	0.788667	1	0.866	0.912	1	1.997	0.722				1	0.773	1.151	1	0.8365	0.875	1	1.033	0.963				1
gi_66553455	1	0.6375	0.89525				1	0.781333	0.989333							1	0.984	0.75575				1	0.8535	0.937	1	1.314	0.799	1	0.865	1.00433				1	1.119	2.459				1	0.7668	0.4702	1	1.453	1.545				1
gi_66565929				1	1.872	0.882				1	0.7825	0.9095	1	1.29775	5.793	1	1.09125	0.798				1	0.569	0.6585	1	1.69133	1.07133							1	0.904333	1.80833	1	1.11	0.512	1	0.5675	0.9115	1	0.875	0.563
gi_48109165							1	0.9435	3.012				1	9.2845	3.316	1	0.2156	0.6348				1	1.57833	1.70133	1	0.6175	0.283	1	1.089	2.999				1	0.710333	1.851	1	1.735	0.989	1	0.951	0.326333	1	1.002	0.9				1
gi_66530616	1	0.8955	1.1765				1	0.750333	1.228	1	0.585	1.394	1	0.182	1.512	1	0.766	0.3				1	0.813286	1.02814	1	2.119	1.22786	1	1.00875	0.77875				1	1.098	1.942				1	0.7005	0.49325							1
gi_110760082	1	0.723	0.892				1	0.557667	0.987333				1	2.2795	2.2845	1	0.6655	0.6405				1	0.8218	0.9654	1	1.161	0.942	1	0.707	0.8215				1	1.409	2.984	1	1.538	0.848	1	0.787	1.20767							1
gi_66556180	1	1.27375	1.33025				1	0.5595	0.96775							1	1.13425	0.63975				1	0.8745	1.6455	1	2.2475	1.28525	1	0.679	0.675				1	0.8945	3.293				1	0.5095	0.688							1
gi_110767298	1	1.138	0.747	1	1.762	0.785	1	0.253	0.666							1	0.927	0.791				1	0.143	0.351	1	0.8835	0.615				1	0.21	0.1	1	0.563	1.812	1	1.251	0.992	1	0.596	0.886				1	0.721	0.787
gi_66504786	1	0.616	0.8968				1	0.578417	2.48258				1	0.1635	1.955	1	0.88	2.257				1	1.17017	5.92858	1	1.98629	1.33014	1	0.855667	1.01633				1	1.108	2.82				1	0.4906	0.5648							1
gi_110750766				1	1.2945	0.889167	1	1.048	0.669	1	0.882667	0.799667	1	2.072	1.88667							1	1.788	0.762	1	1.245	0.857				1	0.50525	0.5885	1	1.158	1.101	1	0.718571	0.681714	1	0.654	0.774	1	1.07975	0.43525	1	0.5065	0.649
gi_48097744	1	0.850909	1.19518				1	0.624833	1.40367				1	0.634	2.849	1	0.899143	0.938429				1	0.829667	1.15	1	1.18936	0.915455	1	1.16845	1.23555				1	0.609	2.328				1	0.7635	0.6956							1
gi_110757630	1	0.615	0.492	1	1.549	1.189	1	0.842333	0.601667	1	0.689	0.799	1	2.95733	1.69167				1	1.53133	1.72867										1	0.877857	1.04614				1	0.7502	0.642				1	1.43383	0.588	1	1.601	2.095	1
gi_66525867	1	0.869222	1.167				1	0.602667	1.05911				1	0.2485	2.3475	1	0.746286	0.524286				1	0.986833	1.44033	1	2.3154	1.2272	1	0.795833	0.915167				1	1.377	2.417				1	0.749	0.725							1
gi_110765839				1	0.901	0.805	1	0.944	0.906	1	0.709	0.556				1	1.335	1.379							1	0.944	0.863	1	0.638	0.8395	1	0.809	0.599				1	1.078	0.99	1	0.7155	0.5355				1	1.118	0.945	1
gi_110755382	1	1.1925	0.5655							1	0.843	0.881				1	0.909	1.138				1	0.889	1.377	1	1.68033	1.041	1	0.916	0.8125							1	0.892	0.751	1	0.7415	0.954				1	0.958	1.086	1
gi_66517287	1	0.836833	0.881667				1	0.5065	0.759				1	1.3855	2.497	1	0.997857	0.861286	1	0.608	0.516	1	0.731556	0.845444	1	1.2525	0.72025	1	0.87975	1.0205				1	1.095	2.0075				1	0.739667	0.609333							1
gi_110762620	1	0.8882	0.9184				1	0.561	0.9735							1	0.9672	0.5528				1	0.666125	0.954125	1	1.821	1.13533	1	0.7924	0.704				1	1.01125	1.365				1	0.7325	3.7				1	0.601	0.485	1
gi_66565444	1	0.8825	0.834				1	0.458333	0.578							1	1.1685	0.771				1	0.7116	0.9066	1	1.505	1.09833	1	0.825	0.715							1	0.33	0.146	1	0.657	0.893333				1	0.842	0.765	1
gi_48097366	1	3.112	3.789							1	0.9665	0.9475				1	0.773	0.454	1	0.492	0.304	1	1.1685	1.171	1	1.7645	1.489	1	1.239	0.9145				1	0.79	4.727				1	0.775	0.826							1
gi_66564402	1	0.911	0.588	1	1.28375	0.7285				1	0.87125	0.85875	1	0.948	2.8	1	0.795	0.615	1	1.477	1.528	1	0.952	0.406				1	0.445	0.5	1	0.8965	0.5005				1	0.95375	0.681				1	0.699	0.288	1	0.904	0.792	1
gi_110759314	1	0.9555	1.213				1	0.38825	0.864													1	0.537	0.63475	1	1.474	1.208	1	0.682	0.7495	1	1.574	0.529				1	1.847	0.496	1	0.72375	0.59125							1
gi_48095204	1	1.09775	1.23788				1	0.58925	1.19738							1	0.993	0.5628				1	0.69725	0.897875	1	2.04817	1.226	1	0.89125	0.7855	1	1.899	0.31	1	0.697	1.683				1	0.698286	0.700714							1
gi_66512107				1	1.6475	1.221	1	0.729667	0.923833	1	0.774	0.8645				1	1.027	0.744	1	1.148	0.94	1	0.71825	0.81575	1	3.8825	0.7305				1	0.96	0.663				1	1.086	1.0485										1
gi_66564518	1	0.868	0.962	1	1.647	1.08																			1	1.43	0.983	1	0.788	0.826	1	0.88	0.373	1	0.814	1.389	1	0.905	1.052	1	0.669	0.866	1	0.99375	0.63775				1
gi_110761627	1	0.907	0.8075				1	0.943	0.711				1	0.231	0.358	1	0.902	0.909	1	0.436	0.486	1	0.494	0.714	1	1.496	1.119	1	0.833	0.829				1	1.0295	2.2445				1	0.677	0.889							1
gi_110761561	1	0.906	0.9835				1	0.7403	0.866				1	0.6945	2.885	1	0.94925	1.53225				1	0.975167	1.05467	1	1.02686	0.797286	1	0.811571	0.878143				1	0.89475	1.4675				1	0.853667	0.5385							1
gi_66547531	1	0.6435	1.0085				1	0.729833	0.896333				1	1.0055	3.3375	1	0.855167	0.516167				1	0.72575	1.07	1	1.454	1.165	1	0.9425	1.079				1	1.014	2.19633				1	0.767	0.82							1
gi_66515294	1	0.59975	0.747				1	0.348	1.116							1	0.573333	0.473333	1	0.521	0.238	1	0.632667	1.03267	1	1.2165	0.8905	1	1.07	1.165				1	0.544	0.529				1	0.833	0.457							1
gi_110775155							1	0.4325	1.414	1	0.886	0.84	1	1.078	2.396	1	0.5725	0.398				1	1.277	0.364				1	0.652	1.002				1	0.515	1.271	1	0.855	0.939	1	0.54	0.533							1
gi_110771708	1	0.499	0.443				1	1.056	1.131	1	0.72	0.862	1	1.46	2.565	1	0.793	0.559	1	0.242	0.335	1	0.931	1.425	1	1.145	0.7805	1	0.9685	0.713				1	1.1575	2.2055	1	1.093	0.889	1	0.643	0.778
gi_110766509				1	1.524	0.741	1	0.215	0.2745	1	0.723	0.82425	1	2.76833	3.24167	1	0.849	0.704	1	1.272	1.041	1	1.152	1.063							1	0.740833	0.797				1	0.527	0.553286				1	0.9755	0.3575	1	0.535	0.845	1
gi_94158668				1	3.5015	2.243	1	0.256	1.56	1	0.952	1.053	1	1.73	5.044	1	0.983	0.563							1	1.217	0.778				1	0.694	0.708				1	1.41233	0.646667	1	0.319	0.408							1
gi_66513205	1	0.944	0.903				1	1.128	1.116	1	1.146	0.755	1	0.708333	1.26533	1	0.831	0.7665				1	0.77	0.551	1	1.661	1.0745				1	1.055	0.355							1	0.673	0.868				1	1.091	1.2825	1
gi_110767655				1	1.2175	0.8425	1	0.7745	0.8925	1	0.734	0.7765	1	2.0465	4.6745	1	0.997	1.401	1	1.225	1.527	1	0.544	0.557				1	0.839	0.823	1	0.3905	0.4865				1	0.729667	0.766333				1	0.966	0.7045	1	0.664333	0.953333
gi_110750119				1	1.317	0.975				1	1.225	0.893	1	1.717	1.787	1	1.032	0.724	1	1.077	1.184	1	1.231	1.373							1	0.630667	0.483	1	1.02	1.333	1	0.922333	0.739667				1	1.0165	0.5215	1	0.601	0.813
gi_110770269	1	0.804333	0.929222				1	0.9535	1.4321				1	0.232	5.449	1	0.899286	0.412286				1	1.30787	1.84438	1	1.9765	1.06438	1	0.907909	0.661091				1	0.9285	2.725				1	0.644273	0.548							1
gi_66548338	1	0.739	0.698	1	1.94533	1.04733	1	0.855	1.03	1	0.852	0.719							1	1.227	1.2675	1	0.194	0.275	1	0.88	0.383	1	0.727	0.737	1	0.337	0.323667				1	0.962667	0.567667	1	0.684	0.702				1	0.7055	0.953	1
gi_66529463	1	1.146	1.9005				1	0.493	1.45675							1	1.03867	0.904				1	0.857	1.17367	1	1.711	1.01533	1	0.8365	0.843	1	2.609	1.741	1	0.626	2.604				1	0.486	0.606							1
gi_94158657	1	0.865667	1.03733				1	1.16267	1.555							1	0.7846	0.4506				1	0.290667	0.887333	1	1.645	0.983571	1	0.770143	0.951571				1	0.6955	2.342				1	0.629111	0.677444							1
gi_66510566	1	0.918	1.667	1	1.9805	2.0545	1	0.325	0.75	1	1.245	1.2	1	3.68425	1.59825							1	0.96	0.81							1	0.68	1.548										1	1.2844	0.6516	1	1.093	1.477	1
gi_66513481	1	0.82375	0.861				1	0.362	0.75							1	0.94575	0.7295				1	0.7005	1.04588	1	1.70817	1.12033	1	0.74	0.7485				1	1.3675	1.896				1	0.708333	0.731333							1
gi_48098085	1	0.775	1.10722				1	0.758	1.441				1	0.589333	5.158	1	1.5408	0.3494				1	0.90475	1.6885	1	2.29992	1.264	1	0.7784	1.053				1	1.30275	1.6725				1	0.69975	0.5955							1
GB18162-PA	1	0.782857	0.828571				1	0.521	0.8372				1	0.3895	2.213							1	0.7552	1.1166	1	1.4	0.931833	1	0.804	0.756				1	0.817333	1.56133				1	0.746286	0.705571							1
GB11846-PA	1	1.14	1.055				1	0.276714	0.781857				1	1.668	1.303							1	0.754778	0.895	1	2.152	1.261	1	0.855	0.691							1	0.599	0.7	1	0.54	0.824	1	0.997	0.385				1
gi_110760845	1	0.713667	1.01167				1	0.693	0.9544				1	0.433	1.516							1	1.17033	1.297	1	1.176	0.93	1	0.734667	0.721667				1	1.2142	1.7292				1	0.68275	0.56775							1
gi_94400901				1	1.386	1.469	1	0.268	0.688	1	0.3515	0.49975							1	1.357	1.312				1	0.701	0.431				1	0.244818	0.418636				1	1.75325	1.188	1	0.7835	0.463				1	0.504	0.3595
gi_66500170							1	0.228667	0.710333	1	0.396	1.121	1	1.809	1.163				1	1.288	1.052	1	0.8475	0.8065	1	1.205	0.935	1	0.6515	0.775	1	0.42	0.494667							1	0.504	0.704	1	0.8815	0.853				1
gi_66551115	1	0.912	0.894				1	0.324333	0.696				1	0.628	1.9905	1	0.777	0.4315				1	0.779	0.743	1	1.406	0.961	1	0.924	0.898				1	1.189	2.015				1	0.6425	0.748							1
gi_110762773	1	0.900667	0.982				1	0.69	1.001				1	0.515	2.506	1	0.67575	0.6895				1	0.72225	1.28	1	2.70533	1.52233	1	0.878667	0.824667				1	0.9175	1.837				1	0.7755	0.9205							1
gi_66515679	1	0.534	0.704				1	0.273333	0.441667	1	1.084	1.011				1	0.381	0.368				1	1.6735	0.6175	1	0.88	0.786	1	0.863	1.002	1	0.956667	1.08233				1	0.317667	0.671										1
gi_110774625	1	1.076	0.343	1	1.553	1.05767				1	0.565	0.492							1	0.949	2.034										1	0.542333	0.720667	1	0.844	0.419				1	0.728	0.668	1	0.64	0.342	1	0.916	1.1265
gi_66512788	1	0.925	1.01567	1	1.71033	0.649333	1	0.5895	0.84	1	1.09467	0.985667							1	1.25167	1.417	1	0.465	0.713	1	1.52233	0.954667				1	0.4442	0.4324				1	0.712	0.439				1	1	0.555				1
GB12681-PA	1	1.055	1.26725				1	1.015	1.5565				1	0.391	1.34	1	0.6205	0.4055				1	1.0525	0.9975	1	2.01575	1.11025	1	0.924	0.853667				1	1.795	2.8795				1	0.548333	0.466333							1
gi_66558956							1	0.5105	0.3775	1	0.784	0.687	1	1.849	1.4				1	0.617	0.666	1	0.715333	0.414										1	0.8825	1.2805	1	0.782	0.664	1	0.628	0.4235	1	1.147	0.356
gi_48094441				1	0.537	0.720667	1	0.623	0.99	1	0.497	0.1782	1	10	5.9415				1	1.78	1.449	1	0.896	0.855							1	0.918833	1.62242				1	0.522667	0.688333				1	0.911	0.1	1	1.185	0.292
gi_66547340	1	0.8205	0.655				1	0.65	0.8305							1	0.3975	0.3125				1	0.9916	0.9988	1	1.763	1.16467	1	0.9865	0.7365							1	1.0685	1.039	1	0.664	0.823							1
gi_66536893	1	1.608	0.331	1	1.463	1.033	1	0.249	0.741	1	1.272	1.066				1	0.718	0.653				1	0.854	0.742	1	1.107	0.554										1	1.272	1.24267							1	1.028	0.779
gi_110751295	1	0.745	0.904				1	0.543429	0.949286							1	0.943	0.594333				1	0.9728	1.2366	1	1.9965	0.9655	1	1.14	1.124				1	1.2275	2.9285				1	0.6905	0.646							1
gi_66517659	1	0.745333	0.948				1	0.584667	0.8715							1	0.76025	0.7				1	0.901833	0.832167	1	1.1521	0.7988	1	0.76075	0.934							1	1.145	1.22	1	0.5914	0.6312							1
gi_66513595	1	0.782	0.8815	1	1.25	0.836	1	1.086	1.243	1	0.949667	0.765667							1	0.795	0.93	1	1.213	0.565	1	1.3	0.8295	1	0.402	0.578	1	0.6174	0.7666				1	0.768667	0.647	1	0.692	0.853
gi_66499585	1	0.95	10				1	0.439	1.037	1	0.894	1.039	1	2.517	4.309							1	0.985	0.76	1	1.042	0.765	1	1.091	1.081				1	1.49	1.645	1	1.029	1.005				1	0.71	0.418				1
gi_48102233				1	1.50433	0.885667	1	0.631	0.9715	1	1.3085	1.086	1	2.188	1.26							1	0.724	1.046				1	0.661	0.51	1	0.948	0.467				1	1.128	0.811	1	0.576	0.79	1	0.8195	0.467				1
gi_48098249	1	0.715	0.64	1	1.578	1.056	1	0.88375	1.13325	1	0.692	1.025				1	0.5345	0.384				1	0.4705	1.067	1	1.319	0.799	1	1.024	0.9							1	1.379	1.255	1	0.67	0.58							1
gi_110776792	1	0.706	0.87				1	0.995	1.45443							1	1.01417	0.4075				1	0.401875	1.085	1	2.804	2.03875	1	0.950333	1.215				1	0.9595	1.477				1	0.666833	0.549333							1
gi_48095960	1	1.161	1.1115	1	2.1065	1.267				1	0.551	0.7515							1	1.244	1.585				1	0.781	0.4175	1	0.4275	0.697	1	0.322	0.737				1	1.23	1.11233	1	0.608	0.788	1	0.4155	0.133	1	1.088	1.641
gi_66561330	1	1.0055	1.21625				1	0.353	0.828667							1	0.93	0.472				1	0.896	1.12075	1	0.978667	0.525	1	0.70575	0.79975				1	1.178	2.772				1	0.686667	0.571							1
gi_66519838	1	1.5705	1.2565				1	1.8532	1.0566				1	0.671	1.48	1	0.541667	0.58				1	1.0605	1.10512	1	1.12433	0.756333	1	0.98775	1.263										1	0.62225	0.591							1
gi_110749036	1	1.127	1.0925				1	0.526	1.18925							1	1.176	0.632				1	0.4804	1.2226	1	2.32	1.5464	1	0.8215	0.74				1	0.438	3.9805				1	0.7895	0.92							1
gi_110749772	1	0.705	0.649				1	0.6045	0.6225	1	0.99375	1.1705	1	2.462	2.895				1	0.848	1.382	1	2.0555	0.7645	1	1.429	0.81				1	0.74025	0.703				1	0.908	0.95										1
gi_66499293	1	0.9605	1.144				1	0.7	1.0475				1	0.4285	1.9185	1	0.957667	0.505333				1	0.59825	0.9055										1	1.464	0.96				1	0.680333	0.519667							1
gi_110768411	1	0.9388	0.8806				1	0.26	0.5025							1	0.6455	0.4245				1	2.79067	1.03667	1	2.18467	1.283	1	1.117	0.905				1	0.464	2.306	1	1.338	9.721	1	0.632	0.842	1	2.655	1.743				1
gi_66530010				1	1.171	1.319				1	0.536	0.703	1	1.104	1.183	1	1.4725	0.48							1	1.78	1.754							1	0.961	1.313	1	0.8	0.8995				1	1.415	1.671				1
gi_66533379	1	0.87725	0.7875				1	0.828	1.592				1	0.83	1.449	1	0.92725	0.6605				1	0.55475	1.38125	1	1.61825	1.12125	1	0.838	0.7635				1	1.571	2.177				1	0.784	0.6535							1
gi_66566113	1	0.994	1.42				1	0.203	0.601							1	0.752	0.39				1	0.768667	0.675667	1	1.38075	1.0835	1	0.709	0.643667							1	1.542	1.306	1	0.493	1.177							1
gi_66557994	1	1.30525	1.46125				1	0.460333	1.17267							1	0.977667	0.608333				1	1.006	1.25233	1	2.0825	0.9065	1	0.683667	0.911	1	1.74	0.594							1	0.589333	0.596333							1
gi_110767398	1	1.046	0.858				1	0.7285	0.981	1	1.108	0.721				1	0.773	0.623				1	0.832	0.9805				1	0.824	0.789							1	0.816	0.966							1	0.811	0.945	1
gi_66500427	1	2.2585	1.165	1	2.111	0.905				1	0.8922	0.7778										1	0.645	0.571	1	2.045	1.155				1	0.672	0.515				1	0.96775	0.66							1	0.7865	0.9135	1
gi_66519371	1	0.8445	0.8125	1	1.879	1.857	1	0.9235	0.932				1	0.814	1	1	0.759	0.6395	1	0.753	0.528	1	0.331	0.899	1	0.98	0.736	1	0.916	0.839				1	0.958	3.652										1	0.994	1.008	1
gi_66504157	1	0.814	0.88				1	0.779	1.27633							1	1.181	0.349				1	0.305	1.247	1	1.747	1.1295							1	0.443	2.603				1	0.692	0.549							1
gi_66524926	1	0.737333	0.598667	1	1.31	1.157	1	0.522714	0.834							1	1.37914	0.823429				1	0.826333	1.039	1	1.4238	1.0934	1	0.8035	0.776																			1
gi_66532597	1	0.851	0.80475				1	0.324	0.668							1	1.289	0.6105				1	0.286	0.642	1	2.015	1.59333	1	0.947	0.765				1	1.669	3.825													1
gi_66504343	1	0.9765	1.0535				1	0.279	0.405							1	2.0835	1.065				1	0.694	0.906	1	1.45733	0.872333	1	0.865	0.786										1	0.972	1.043							1
gi_110756571	1	0.8785	0.769				1	0.412	0.726							1	0.761	0.607333				1	0.268	0.735	1	1.46533	0.990333	1	0.904	0.8				1	0.298	1.539				1	0.6755	0.928							1
gi_66513934	1	0.679	0.758				1	0.944	1.275							1	1.1675	0.428				1	0.8185	1.14583	1	2.142	1.1145	1	1.353	0.927										1	0.8645	0.651							1
gi_110763102	1	0.86	1.485				1	0.899	0.898										1	0.503	0.498	1	0.4505	0.9525	1	0.796	0.5915	1	1.3085	1.533										1	0.48	0.39	1	0.688	0.49				1
gi_48139240	1	0.671	0.6715	1	1.4315	1.0505	1	0.502	1.025	1	0.861333	0.721667										1	0.337	0.698				1	0.79	0.62	1	0.73875	0.7				1	1.05733	0.726667										1
gi_66524917	1	1.124	1.085	1	1.154	0.583				1	1.014	0.909										1	1.382	1.278	1	1.418	1.029	1	0.816	0.759	1	1.1905	0.9745				1	0.875	0.656				1	0.836	0.198				1
gi_48104663	1	0.8968	0.822	1	1.681	1.486	1	0.7104	0.9276							1	0.9	0.705				1	1.134	1.3185	1	1.39375	0.82875	1	0.876	0.487										1	0.7645	0.902							1
gi_66509654	1	0.778333	0.894333				1	1.0605	1.4505				1	0.588	2.183							1	0.533667	0.723	1	1.50033	0.917	1	0.706	0.837				1	0.725	3.587				1	0.8505	0.751							1
CON_00220327.3	1	0.945333	0.248667	1	0.355	0.4055				1	0.289	1.05633	1	1.677	3.5955				1	1.8785	1.81225							1	0.429667	0.1							1	3.138	1.148				1	1.106	0.513	1	1.773	1.576	1
gi_66517407	1	0.808143	0.868571				1	1.336	1.721				1	0.298	1.486	1	0.676	0.494							1	1.411	1.122	1	0.82625	0.76075				1	0.457	2.364				1	0.784	1.0645
hmm3183	1	0.886	0.733				1	0.907833	1.33517							1	0.73775	0.55				1	0.990667	1.41667	1	2.182	1.75	1	0.9125	0.7365				1	1.116	1.744													1
gi_66525499	1	0.798	0.7675	1	1.257	0.978	1	0.343	0.754				1	2.161	2.398										1	2.529	1.806				1	1.105	0.594				1	0.7685	0.675							1	1.021	1.147
gi_66558822	1	0.608	0.832	1	1.775	1.0765				1	0.916	1.1295				1	0.9615	1.528	1	0.836	0.8	1	0.307	0.959							1	0.72	0.875				1	0.7288	0.6874				1	0.9325	0.657	1	0.425	0.811
gi_66524108	1	0.788	0.775	1	1.801	1.02033	1	1.08	1.038	1	0.82	0.753	1	1.968	1.358	1	0.859	0.786				1	0.841	0.800667							1	0.984	0.539				1	1.048	0.9765				1	0.656	0.3365
gi_58585132	1	2.019	1.737				1	0.8375	1.294							1	0.8605	0.4895				1	0.365	0.974	1	2.0375	0.8245	1	0.743	0.7515	1	1.012	0.312	1	1.343	3.9735				1	0.721333	0.500333							1
gi_66551875	1	0.966	1.168	1	1.141	0.974				1	0.616	1.894							1	1.347	2.185							1	0.496	0.888	1	0.283	0.658				1	1.28467	0.954	1	0.442	0.593	1	0.391	0.367				1
gi_110756584	1	0.634	0.9078				1	0.742	1.2925							1	0.588	0.436667				1	0.551	1.0165	1	1.11325	0.7255	1	0.84175	0.76775										1	0.61375	0.55525				1	0.62	1.004	1
gi_66533395	1	0.814	0.855				1	0.422	0.54475	1	1.16333	0.783										1	0.9355	0.786	1	1.416	0.826				1	0.304	0.104				1	0.485	0.41							1	0.99	1.11	1
gi_110773165	1	0.725	0.913667				1	0.825333	1.27767							1	0.8405	0.4555				1	1.559	1.894	1	1.86967	1.16433	1	0.743	0.695										1	0.689	0.555333							1
gi_66530404				1	1.916	1.60467	1	0.1	0.46	1	0.6955	0.8825	1	1.799	1.2725				1	1.077	1.123	1	1.6	1.10867							1	0.8585	0.4885				1	0.68025	0.73875				1	1.27067	0.705667				1
gi_66534766	1	0.874	0.641	1	1.809	1.19	1	0.31	1.221	1	0.539667	0.656667													1	0.664	1.02567	1	0.466	1.11	1	0.43225	1.31475				1	1.196	0.7175							1	0.834	1.332
gi_66499429	1	0.747	0.886				1	0.51475	0.845							1	0.5295	0.5285				1	1.172	0.693	1	1.249	0.562										1	0.989	1.178	1	0.775	0.603							1
gi_48103127	1	0.75425	0.754				1	0.6856	1.008							1	0.616	0.7705				1	0.44925	0.91175	1	1.6475	1.1135	1	0.814	0.7595				1	1.247	3.769				1	0.709	0.796333
gi_110777438	1	0.653	0.8545				1	0.499	0.945							1	0.8865	0.7245				1	1.535	1.386	1	1.1745	0.8035	1	0.8715	1.858										1	0.701	0.48							1
gi_66499088	1	0.601	0.9				1	1.47233	1.712				1	1.498	1.123	1	0.289	0.947				1	1.096	1.552	1	0.5305	0.637	1	0.76775	1.34875							1	1.352	1.234	1	1.33767	0.328333							1
gi_48098081	1	0.724	0.9872				1	0.60575	1.30575							1	1.275	0.4285				1	0.5894	1.2246	1	2.28933	1.30933	1	0.946	0.782										1	0.775	0.571							1
gi_110777963	1	0.696	0.747667				1	0.622333	1.16467							1	0.6645	0.5885				1	1.166	1.429	1	1.05333	0.542333	1	0.789667	0.795										1	0.7305	0.505							1
gi_66550870	1	0.8205	0.719				1	0.791	1.3965							1	0.751	0.512				1	0.456	0.898	1	1.085	1.005	1	0.757	0.573				1	1.534	1.675	1	0.371	0.715										1
gi_66559141				1	1.693	0.97	1	0.133	0.679	1	0.910667	0.894333				1	0.944	0.578	1	0.943	1.0235										1	1.23767	0.847667				1	0.943667	0.775				1	1.001	0.7005	1	0.596	1.0575	1
gi_66518451				1	1.403	0.857333	1	0.249	0.506	1	1.319	1.023	1	2.28933	2.10867				1	1.286	1.3	1	0.61	0.472							1	1.12867	0.661667				1	0.771333	0.582333				1	0.678	0.3395	1	0.691	0.771	1
GB20139-PA	1	1.415	1.243	1	0.597	0.711										1	0.977	0.59				1	1.002	1.134	1	1.74	0.863	1	0.781	0.82																			1
gi_48138819	1	0.76	1.3715				1	0.919333	1.15133							1	0.96075	0.3665				1	0.852333	1.00733	1	1.74267	0.888667	1	1.67267	1.17267										1	0.71	0.5945
gi_58585246				1	0.338	0.48	1	0.403	1.109	1	0.552667	0.144333	1	10	5.316				1	2.092	1.131										1	0.644333	1.23967	1	0.963	0.618	1	0.65425	0.755				1	1.175	1.9265	1	2.007	0.445
gi_110764131	1	0.83475	0.698				1	0.885	1.5695							1	1.3415	1.092				1	1.0395	1.0465	1	1.565	1.14333	1	1.044	1.074	1	2.783	1.292							1	1.091	0.806							1
gi_66507099				1	1.2165	0.712				1	0.6735	0.968				1	0.785	0.381	1	1.212	1.614										1	0.326	0.357				1	1.1815	0.758							1	0.602	0.787	1
gi_110750934	1	0.701	0.875				1	0.896	0.974				1	0.673	1.596	1	0.7115	0.5995							1	0.9445	0.613													1	0.703	0.364							1
gi_66525522				1	0.95	0.334	1	0.314	0.456	1	0.811	0.680333				1	0.828	0.74				1	0.448	0.742							1	0.5945	0.5825				1	1.03067	0.63				1	0.901	0.324	1	0.99	1.336	1
gi_58585082	1	1.001	1.2075				1	0.8305	1.0695				1	0.557	2.624							1	1.039	1.147	1	2.0665	1.3885	1	0.9945	1.1015										1	0.687	0.661							1
gi_66499640	1	0.469	0.813				1	0.147	0.904							1	0.852	0.383				1	0.4	1.1375	1	3.703	2.302	1	0.601333	0.644667										1	0.460667	0.564							1
gi_110764577	1	0.945	0.961				1	0.30025	0.77975							1	0.79	0.321				1	0.91	0.8765	1	1.883	1.3305													1	0.886	0.656							1
gi_66525285	1	1.00233	0.908				1	1.155	1.295							1	0.838	0.8215	1	0.29	0.28	1	0.349	0.508	1	1.49917	0.874667	1	1.317	0.949										1	0.83675	0.9125
gi_58585198	1	0.8025	1.125				1	0.6105	0.8405							1	0.997	0.768667				1	0.343	0.958	1	2.397	1.624				1	1.677	0.528							1	0.763	0.88							1
gi_66530147	1	0.953	1.17367				1	0.243	0.666333							1	0.7	0.654				1	0.738	0.724	1	1.866	1.24							1	1.0625	0.6													1
gi_66535957	1	0.7365	3.457				1	0.475	0.8855							1	1.021	2.479				1	1.195	1.373	1	1.438	1.537							1	1.718	1.402				1	0.566333	0.592333							1
gi_110760062	1	0.660333	1.85933				1	0.61125	1.14075							1	0.7436	0.3528				1	0.821125	0.987	1	1.69117	1.62633	1	0.9765	1.033				1	1.058	5.971				1	0.58225	0.48625							1
gi_66524293	1	0.899	1.018				1	0.211	0.585				1	0.642	2.463	1	0.475	0.555				1	1.265	1.262				1	0.745	0.69										1	0.71	0.961							1
gi_66532824	1	0.816167	0.7925				1	0.339	0.845333													1	1.059	1.398	1	1.53975	1.05075	1	0.775	0.63925				1	1.302	1.357													1
gi_110755732	1	0.743	1.062				1	0.528	0.988							1	0.942	0.777				1	1.103	1.116	1	0.925	0.756							1	0.884	1.966				1	0.669	0.705							1
gi_66510755				1	2.05	1.256	1	0.973	0.922	1	1.28233	1.04033	1	1.56467	2.50633				1	0.902	1.107	1	0.255	0.824							1	0.665	0.622				1	1.034	0.847667				1	0.6895	0.2975
gi_110757574	1	0.855	0.849	1	1.359	0.801	1	0.991	0.809	1	0.982	0.847	1	1.423	3.895	1	0.828	0.828	1	1.179	1.253	1	0.267	0.63	1	1.233	0.792	1	0.663	0.717	1	0.534	0.518							1	0.663	0.936							1
gi_48104453	1	0.766	0.715				1	1.003	0.95975	1	0.737	0.785				1	0.741	0.802				1	1.1694	0.9514	1	1.234	1.139										1	1.16633	1.18967										1
gi_66560172	1	0.534	0.719													1	0.385	0.296				1	0.479	0.758				1	0.832	0.666				1	0.8675	1.2835	1	1.097	1.497	1	0.699	0.787							1
gi_66517761				1	1.518	0.555	1	0.612	1.005	1	0.675	0.749				1	0.962	0.5485	1	1.146	0.55	1	0.96	0.688													1	1.211	1.076				1	1.272	0.81				1
gi_66549073				1	1.212	1.078	1	1.518	1.207	1	0.779	0.93				1	0.731	1.203							1	1.404	0.633							1	0.648	1.069	1	0.989	1.421				1	1.035	0.844				1
gi_66534614	1	0.734	1.047	1	0.923	0.686				1	0.742	1.399							1	1.851	2.033				1	1.079	1.911				1	0.728	0.713				1	1.066	1.035	1	0.584	1.025	1	0.76	0.53
GB13368-PA	1	0.72	1.032				1	0.22	0.539							1	0.903333	0.687				1	0.9106	0.9726	1	1.4355	0.9875													1	0.769	0.81							1
gi_110761214	1	0.745	0.804667													1	0.753667	0.638333				1	0.5642	0.8646	1	1.1255	0.6835	1	0.892	0.651667										1	0.7335	0.9035							1
gi_66530776	1	1.12925	1.1635				1	0.407	0.767							1	0.926667	0.302667				1	0.84175	0.93025	1	1.873	1.36133	1	0.606	0.777																			1
gi_110776452	1	0.691	1.081				1	0.554	0.926							1	0.6	0.6595				1	0.7356	0.958	1	1.002	0.7815	1	0.573	0.817										1	0.71	0.5105							1
gi_66516797				1	1.94533	0.956333				1	1.19425	0.86825							1	1.479	1.152	1	0.68	0.557333							1	0.384	0.9535				1	0.809	0.737	1	0.615	0.844				1	0.569	0.9535
gi_48121613	1	0.849	0.907	1	2.008	1.597	1	0.192	0.52	1	0.897	0.7335	1	1.452	1.35				1	1.451	1.026							1	0.976	0.932	1	0.7165	0.5185				1	0.97975	0.90825				1	0.704	0.556
gi_66530060	1	0.714	0.718333				1	0.486	0.94				1	0.22	0.29	1	1.379	0.9115				1	1.065	1.2535	1	2.096	1.394							1	0.9395	1.5435													1
gi_110757658				1	1.373	1.263	1	1.309	0.902	1	0.865	0.946										1	1.036	0.7	1	0.971	0.842	1	0.845	1.188							1	1.561	1.395										1
gi_66563290	1	0.779	0.843				1	0.744	1.031							1	1.035	0.979							1	1.357	0.908	1	0.9405	0.8855										1	1.133	0.917							1
gi_110777586	1	0.926	1.2				1	0.867	0.8165																			1	0.8075	0.6775	1	0.5558	0.8388				1	0.759	0.632	1	1.056	0.688				1	1.339	1.695
gi_110756097	1	0.8285	0.891				1	0.5	0.645							1	1.146	0.688				1	0.220667	0.552	1	1.24433	0.894667	1	0.876	0.7375										1	0.345	0.635
gi_66506773				1	1.738	1.5535	1	0.774	0.737	1	0.986	1.377							1	0.984	1.228	1	0.673	0.947							1	0.4595	0.7765				1	0.718	0.854							1	1.506	2.826	1
gi_110759996	1	0.741	0.633													1	0.897	0.927				1	0.677	0.624	1	1.615	1.0555										1	0.9095	0.939							1	1.2055	1.411	1
gi_110766149				1	1.634	1.077	1	0.674	0.958	1	0.6945	0.8425							1	0.723	0.514																1	1.091	1.04667							1	0.7565	0.967
gi_110777451	1	0.593333	0.781333				1	0.605	0.881667							1	0.701	0.864				1	0.297	0.91	1	1.2095	0.7845	1	0.807	0.875										1	0.612	0.447							1
gi_66504165				1	2.521	1.1055				1	0.688667	0.653333				1	1.055	0.883	1	1.165	1.799										1	0.405	0.504				1	0.838	0.458	1	0.809	0.489	1	0.812	0.105	1	1.075	1.046
gi_66535330	1	0.855	1.232				1	0.7948	1.2514							1	1.335	0.508				1	0.629	1.31633	1	2.27767	1.58267													1	0.868	0.739							1
gi_66549336				1	1.357	1.031				1	1.017	1.099	1	5.17	5.036	1	0.942	0.741	1	1.27	1.574										1	0.509	0.7	1	0.899	2.909	1	0.9795	0.8435				1	0.9765	0.3585	1	0.739	1.01
gi_66529866	1	0.98	0.844										1	1.404	3.64							1	0.897	0.74	1	1.4895	0.8875	1	1.302	0.891							1	0.798	0.865
gi_66548758	1	0.839	0.767				1	1.04	1.184													1	0.352	0.807	1	1.4675	1.1845	1	0.737	0.826				1	0.636	3.015				1	0.6875	0.6055							1
gi_48101907				1	1.73433	1.13367				1	0.779667	0.813667							1	1.2395	1.1315	1	0.98725	0.763							1	0.5968	0.593				1	1.05067	1.22633										1
gi_66524760				1	0.94	0.8455				1	0.419	0.843	1	2.40925	2.45725				1	1.819	1.656													1	1.035	1.164	1	0.943	0.853				1	1.253	0.873				1
gi_110774476	1	0.84925	0.9045				1	0.502	0.9505							1	1.101	0.703				1	1.115	1.192	1	1.624	1.199	1	0.611	0.7615										1	0.6985	1.0105							1
gi_110755367	1	0.82	1.198				1	1.211	0.985							1	0.798	0.852				1	0.730333	0.776333	1	1.445	1.1	1	0.909	1.698							1	1.504	1.091	1	0.648	0.637							1
gi_66559229	1	0.632	0.989				1	0.5055	0.5285				1	0.273	2.113							1	0.3075	0.7825	1	1.4185	0.9995	1	0.6035	0.804										1	0.4915	0.5235							1
gi_48097948	1	0.572	0.723				1	0.942	0.986							1	1.855	1.457				1	0.351	0.6975	1	1.062	0.964	1	0.7725	0.8815										1	0.540667	0.640333							1
gi_110760134	1	1.056	0.795				1	0.488	0.746							1	0.817	0.916				1	0.8422	0.7754	1	1.283	0.9685	1	1.213	0.957																			1
gi_110772198				1	1.2995	0.7505	1	0.329	0.58	1	0.901667	0.960667	1	2.495	1.971							1	0.589	0.932							1	0.594	0.727				1	0.774	0.672										1
gi_110751318	1	1.703	1.552	1	2.24167	1.21													1	1.376	1.73										1	0.244333	0.758333				1	0.910667	0.723	1	0.5565	1.0775	1	0.1	0.1	1	0.701	0.931
gi_110766380				1	1.3615	0.648							1	3.5615	2.3595							1	0.926	0.63										1	1.023	1.46067	1	1.367	0.967667				1	1.055	1.038				1
gi_66509032	1	0.8445	1.437																1	0.851	0.765	1	0.439	0.896	1	0.98	1.6755				1	0.823	1.428				1	1.766	1.509										1
GB30413-PA	1	0.911	1.118				1	0.672333	0.826							1	0.729	0.4125				1	0.67875	0.59125	1	1.049	0.35	1	0.974	0.975																			1
gi_110758074	1	0.651	0.999				1	1.74633	0.664667							1	1.0135	0.4395				1	0.773	0.9215	1	1.2935	1.199																						1
gi_66520175				1	3.069	2.206	1	0.732	1.41125	1	0.961	0.709										1	0.525333	0.777667	1	1.214	0.84				1	0.644	0.2485				1	1.16267	1.04433										1
gi_110749004	1	0.664	4.338				1	0.9172	1.082							1	0.918	0.426				1	0.8835	1.106	1	1.426	2.61233	1	0.856	0.731333										1	0.487667	0.431333							1
gi_66544702	1	0.785	0.7275				1	0.205	0.4685				1	0.541	3.288							1	0.2995	0.8545	1	1.28	1							1	0.7905	0.8405													1
gi_66509518				1	1.8726	0.827	1	1.07967	1.07633	1	1.321	0.877333							1	0.877667	1.02067	1	0.657	0.72							1	0.4642	0.5992				1	0.7746	0.958							1	1.004	1.311
gi_48104474				1	1.3165	0.935				1	0.717333	0.778																			1	0.5985	0.696				1	1.04	0.813333							1	0.846	0.977
gi_110760429				1	1.615	1.209	1	2.307	0.681										1	0.675	0.744	1	0.928	0.69	1	1.041	0.966	1	0.74	0.136	1	0.703	0.687				1	1.061	0.799333							1	0.5	0.9215	1
gi_5834928	1	0.853	1.147				1	0.294	0.413							1	0.708	0.405				1	1.1635	0.8925	1	2.0005	1.1225	1	0.926	1.132				1	1.205	1.535				1	0.547	0.556							1
gi_48096291	1	0.613	0.831	1	1.1895	1.1865	1	0.389	1.007																1	0.898	0.51				1	0.697	0.685				1	0.821	0.805	1	1.162	0.811
gi_66565910	1	0.428	0.56				1	0.717667	0.758							1	1.19	0.341				1	0.6104	0.7434	1	2.28	1.67467	1	0.553	0.862				1	0.551	0.437				1	0.5155	0.553							1
gi_66558413	1	0.937	0.938	1	1.2965	0.6055				1	1.148	1.17933							1	1.307	1.537										1	0.6405	0.6585				1	0.6945	0.67175				1	1.02314	0.703				1
gi_66500131				1	0.933	1.098				1	0.834	0.812													1	1.318	1.121				1	1.7215	0.6285				1	0.992	0.934333	1	0.788	0.709				1	0.974	0.776
gi_110749515				1	1.68033	1.18733	1	0.586	1.879	1	0.9695	0.716							1	1.022	1.577	1	0.733	0.5965							1	0.167	0.593				1	1.04625	0.712							1	0.629	1.087
gi_110755329	1	0.191	0.678	1	2.497	1.385																			1	0.757333	0.414333	1	0.754	0.9045	1	0.555	1.201				1	0.5706	0.5708
gi_66563717							1	0.3	1.267													1	0.461	1.207	1	1.421	0.915							1	0.309	0.935				1	0.694	0.4785							1
gi_110762376	1	1.072	1.88733				1	1.693	2.071																1	1.597	1.11433	1	0.9945	0.947										1	0.7035	0.5525							1
gi_110776938	1	1.0325	1.293																			1	0.9615	0.8545	1	2.1735	1.0965	1	0.853	0.658																			1
gi_110755784				1	1.71267	0.872333													1	0.857	1.413																1	0.9605	0.7985				1	0.232	0.1	1	0.598	1.07	1
gi_66518223	1	0.4965	0.685				1	1.112	1.57													1	1.133	1.125										1	1.1195	1.033				1	0.449	0.2095
gi_110761886	1	1.041	1.1855				1	0.72675	1.07075							1	0.996	0.544				1	0.8235	1.21																									1
gi_48142798	1	0.875	0.873667				1	0.435	0.634667													1	0.797	0.776333	1	1.57133	1.18333	1	0.935	0.912										1	0.524	0.823
gi_48098073	1	0.396	0.651				1	0.692	1.1565							1	0.897	0.305				1	0.702	1.14775	1	2.205	1.561	1	0.77	0.651																			1
gi_66550393										1	0.574	0.845	1	2.31175	1.12375				1	1.463	1.928													1	1.379	2.594	1	0.825	0.772				1	1.16967	0.704
gi_66499419	1	0.925	1.26				1	0.529	0.857													1	0.636667	1.39233	1	2.409	1.308																						1
gi_110761835													1	1.42633	2.595																1	0.8125	0.5365	1	0.957	1.335	1	0.905	0.893				1	0.6515	0.274
gi_66543659													1	1.484	2.744	1	0.938	0.727	1	0.762	0.572							1	1.263	1.068										1	0.675	0.85							1
gi_110772145	1	1.222	1.3				1	2.215	1.511				1	0.748	3.216	1	0.565	0.436				1	0.321	0.998																1	0.7915	0.682
gi_66509714				1	1.40433	0.952333	1	0.434	0.807	1	0.821667	0.840333				1	0.876	0.964	1	1.086	0.992	1	0.96	0.99													1	0.869	0.82
gi_110766472	1	0.88925	0.8815				1	0.448333	0.719667							1	1.158	0.836				1	0.869333	0.875	1	1.65533	0.894667	1	0.785	0.627				1	1.001	2.695													1
gi_110777681	1	1.03275	1.888				1	0.472	0.781																1	0.6265	0.3115	1	0.897	0.857	1	0.7568	0.9876
gi_110766606	1	0.9	0.96							1	0.809	0.601										1	1.093	0.994	1	1.128	0.8145							1	0.75	1.518				1	0.686	0.589							1
gi_110750903				1	1.86	0.909	1	0.374	0.748							1	0.977	0.959	1	1.081	1.261	1	1.072	1.072							1	0.708	0.6765				1	0.945	0.594										1
gi_66537377	1	0.835	0.9935				1	0.476	0.721																1	1.568	0.976	1	0.764	0.286										1	0.671	0.999							1
gi_66552230	1	0.608	0.665	1	1.405	1.096	1	0.373	0.466							1	1.03	0.79				1	0.767	0.836										1	1.19	1.778	1	1.094	0.993										1
gi_110773801	1	0.893	0.971																			1	1.052	1.012	1	1.28167	0.844	1	0.763	0.6885				1	0.791	1.149				1	0.69775	0.62075
gi_66506923	1	0.595	0.82													1	0.976	0.85				1	1.304	1.384	1	1.62	1.11	1	1.11	0.799										1	0.891	1.071
gi_110768010	1	0.6125	0.6995				1	1.792	1.431													1	0.688	0.816	1	1.31	1.283																						1
gi_110750762				1	0.977	0.707				1	0.913	1.048	1	3.16	1.528				1	1.12	1.218										1	0.648	0.956										1	1.313	0.661				1
gi_48109763	1	1.284	1.359	1	1.559	1.3295	1	1.124	1.01933																1	2.5895	1.2445	1	0.6185	0.977	1	1.343	0.49							1	0.447	0.692
GB11362-PA	1	0.877	0.89				1	0.31	0.436							1	1.283	1.021							1	1.29133	1.09933													1	0.849	0.639							1
gi_110771519	1	0.765	0.883																			1	1.093	1.5	1	1.68	1.016	1	0.937	0.873										1	0.8065	0.756
gi_48095863							1	0.882	1.041	1	0.81	1.016	1	1.526	1.505	1	1.16	0.838	1	1.185	1.092																1	0.807	0.741										1
gi_66510581				1	1.4685	0.9125				1	1.003	0.94				1	0.725	0.675	1	0.905	1.345				1	0.909	0.547				1	0.706	0.665				1	0.833	0.654							1	0.562	1.063
gi_110758825							1	0.467	0.751	1	1.011	0.911							1	1.435	1.32																1	1.009	0.688										1
GB15431-PA				1	2.057	1.434				1	0.815	0.6125										1	0.6485	0.6495							1	0.847	0.741				1	0.862667	0.637667										1
GB18004-PC	1	0.84	0.795				1	1.753	0.734													1	1.43033	1.09967	1	1.0995	0.6765	1	0.815	0.776				1	1.277	1.389
gi_110758324				1	1.987	1.0835				1	0.908667	0.567667							1	1.163	1.2285										1	0.7335	0.93975				1	0.905333	0.827333							1	0.733	1.03	1
gi_110762813	1	1.1	1.33	1	1.575	1.385	1	0.405	0.871													1	1.24	1.167	1	2.036	1.286	1	2.04	2.088													1	1.087	0.42
gi_48095246	1	0.986	1.0435				1	0.393	1.089													1	0.646	0.9315	1	2.503	1.653																			1	0.542	0.742	1
gi_110759591	1	0.7775	0.8385							1	1.002	0.917							1	0.889	1.281	1	0.271	0.378							1	0.376	0.466				1	0.7395	0.84125				1	0.52	0.356
gi_66534191				1	1.539	0.766				1	1.259	1.266										1	1.26	1.585				1	0.681	0.819	1	0.653	0.582				1	0.939	0.855							1	1.151	1.493
gi_110762823	1	0.9805	0.958				1	0.565	0.982													1	1	1.236	1	1.374	0.854													1	0.656	0.621
gi_66559208							1	0.3455	0.593							1	0.829	0.690667				1	0.671	0.736							1	1.935	0.788	1	0.744	2.34
gi_110763831										1	1.408	0.622	1	1.658	4.628				1	0.917	0.954	1	1.473	0.561				1	0.778	0.696	1	0.623	0.514							1	0.6	0.839
gi_66508517				1	3.101	1.561	1	1.1125	1.28	1	1.004	0.988333							1	1.007	0.902	1	0.856	0.757													1	0.957667	0.816	1	0.589	0.77	1	0.727	0.552
GB19885-PA							1	0.447	0.8625													1	0.543	1.145	1	1.189	0.667	1	0.765	0.793										1	0.7875	0.7625							1
gi_58585098																						1	1.606	0.462	1	0.29	1.12				1	0.728	0.758				1	2.413	1.538	1	0.1022	0.1264	1	4.829	1.718
gi_66540596							1	0.3244	0.693							1	0.6895	0.6025				1	0.848333	0.994667										1	0.968	1.644													1
gi_66512307							1	0.287	0.928							1	0.8205	0.5475				1	0.7195	0.9875	1	1.982	1.898													1	0.638	0.583							1
gi_110758214							1	0.527	0.801333							1	0.9015	0.787				1	0.413	0.92										1	0.812	0.899													1
gi_110768979	1	0.629	0.815																			1	1.1485	1.6255				1	0.657	0.75																			1
gi_66562243	1	0.866	0.663				1	1.117	2.04	1	0.564	0.815										1	1.276	1.163	1	1.831	1.191	1	1.194	1.023
gi_110766823	1	0.67	0.9395	1	2.077	0.915																			1	1.3895	0.828	1	0.848	0.96	1	0.814	0.419667
gi_110761825				1	1.166	1.162				1	0.886	0.594																									1	0.91875	0.93525	1	0.399	0.655							1
gi_110760029				1	2.014	0.813				1	1.057	0.917																			1	0.750667	0.798				1	0.655	0.6065
gi_48101950	1	1.128	0.961667																						1	1.379	1.069							1	0.659	2.256				1	2.673	0.787
gi_66525954							1	0.704	0.736							1	1.004	0.848																1	1.29375	1.72625				1	0.545	0.479							1
gi_66562752				1	1.38	0.709				1	0.8315	0.686							1	1.552	1.757				1	1.181	0.835				1	0.605	0.624				1	0.64075	0.59775
gi_66521514													1	2.173	1.57				1	1.261	1.413										1	0.46	0.667				1	0.552	0.51				1	0.963	0.512	1	0.419	0.815
gi_110755762				1	2.826	2.126	1	0.2235	0.2595	1	0.7305	0.5345				1	1.342	0.456													1	0.735	0.922				1	0.749	0.609										1
gi_66517421							1	0.74	0.67							1	0.972	0.919				1	0.482	0.78				1	0.761	0.824				1	1.089	2.454													1
gi_110761725							1	0.511	0.6685				1	0.7005	1.3755	1	0.775	0.557							1	2.00133	1.06	1	0.685	0.673																			1
gi_110763187	1	0.985	0.883				1	0.452	0.639													1	0.957667	1.08733	1	1.367	0.95				1	0.942	0.923
gi_66508562				1	1.539	0.821				1	0.826	0.682							1	1.315	1.915	1	0.332	0.483							1	0.5405	0.656				1	1.831	1.407
gi_48096664				1	2.5894	0.8242				1	0.510333	1.054							1	0.821	1.709										1	0.30525	0.75425				1	1.828	1.0925				1	0.343	0.315
gi_66512987	1	0.978	0.928				1	0.299	0.736																			1	0.905	0.847																			1
gi_110761364	1	1.0895	1.7005				1	0.621	0.989							1	1.367	1.5615										1	0.913	0.858																			1
GB16031-PA	1	0.17	0.266				1	0.513	1.362							1	1.475	0.546				1	0.479	0.822																1	1.426	0.552							1
gi_110750857													1	1.809	2.071				1	0.597	0.831	1	0.672	0.574										1	0.58	0.809	1	0.878	0.895				1	0.972	0.884
gi_66520179							1	0.209	0.634	1	0.951	0.508				1	1.167	0.813				1	2.085	0.719													1	1.056	1.0755							1	0.705	0.583
gi_66510064	1	0.731	0.801				1	0.337	0.766													1	0.379	1.074	1	1.483	0.965																						1
gi_110749420	1	0.819	1.129													1	0.869	0.381																						1	0.568	0.592							1
gi_66516926							1	0.38	0.613				1	1.868	4.239							1	0.7975	0.952				1	0.696	0.626	1	1.294	0.226				1	1.098	0.951
gi_66508961							1	1.031	1.077													1	1.249	0.923	1	0.795	0.591													1	0.63	0.434							1
gi_48138568				1	1.634	0.992	1	0.448	0.921	1	0.801	0.91													1	0.855	0.518				1	0.5395	0.5955				1	1.0685	0.7265										1
gi_110757985							1	1.254	1.3035	1	1.272	1.4315				1	1.358	1.125	1	0.702	0.895	1	0.621	0.997																						1	0.314	0.506	1
gi_94158842																															1	0.4165	0.407				1	0.411	0.389							1	0.592	0.845
REV_gi_110762219	1	1	1				1	1	1																1	1	1													1	1	1
gi_48100320				1	1.284	1.063	1	2.079	1.235													1	1.03767	0.523333																						1	1.248	1.028
gi_110751100	1	1.097	0.995																						1	1.0345	0.8115	1	0.943	0.919	1	0.5405	0.65375				1	0.992	0.688										1
gi_110758626							1	0.3565	0.561							1	0.84	0.575				1	0.337	0.7865	1	1.623	1.045	1	0.998	1.094										1	0.554	0.607							1
gi_110749824							1	0.921	0.998																1	1.169	1.085	1	0.5775	0.846										1	0.486	0.961							1
gi_66501020				1	1.761	1.99767				1	1.125	1.02				1	1.039	0.954	1	0.799	0.592																1	0.888	0.786667										1
gi_66519390	1	1.015	1.176																			1	1.427	9.00533	1	1.98275	0.93825	1	0.855	0.693																			1
gi_66513627	1	0.67	0.82				1	0.876	0.502													1	0.236	0.763																1	0.541	0.616
gi_48098918	1	0.724	0.886				1	1.174	0.9																1	1.205	0.946													1	0.507	0.585
gi_66565092													1	1.72	1.67							1	1.262	0.601	1	1.235	0.665				1	0.5815	0.6845				1	0.785	0.909										1
gi_110756296	1	0.903	0.819	1	1.501	0.6395													1	0.681	0.691	1	0.862	1.1	1	1.719	1.193				1	0.8595	0.5955													1	0.516	0.676
gi_66549214	1	0.148	0.1																						1	0.316	0.1				1	0.9815	0.649				1	1.616	1.4655							1	0.878	1.347
gi_66514422																									1	0.745	0.691	1	0.616	0.69																			1
gi_66499475	1	1.19	1.247				1	0.6795	1.1355							1	1	0.458				1	1.217	1.113	1	2.1	0.643	1	1.003	0.906																			1
GB10312-PA							1	0.8355	1.394							1	1.058	0.834				1	0.269	0.647	1	2.0195	2.314																						1
gi_66557455	1	0.884	0.939																						1	1.679	0.984	1	0.885	0.789										1	1.286	0.891							1
gi_110755689				1	1.577	1.027				1	1.888	0.583										1	1.469	1.34							1	0.6098	0.7504				1	0.781	0.804							1	1.028	1.488
gi_110758113	1	0.979	0.994	1	1.662	0.894	1	0.279	0.756	1	1.181	0.987																			1	0.852333	0.726													1	0.703	1.034
gi_48105655	1	1.538	1.4545	1	3.88067	1.09867				1	0.8235	0.5375							1	0.965	1.007										1	0.4235	0.6675				1	0.985667	1.40533				1	0.214	0.1
gi_66555974				1	2.233	1.1315				1	1.017	1.379																			1	0.667	0.994				1	0.853	0.8915
gi_110762648	1	0.79	0.969				1	0.705333	1.018													1	0.414	0.903				1	0.546	1.007																			1
gi_66546733				1	1.399	0.857				1	0.253	0.588																			1	0.6905	0.795				1	0.732333	0.735333							1	0.913	0.982	1
gi_110751008							1	1.883	1.796				1	0.993	4.733	1	0.701	0.6				1	0.6435	0.592										1	0.562	1.922													1
gi_110762335							1	0.2995	0.6855							1	1.876	1.012				1	0.701	0.875																1	1.447	0.614
gi_66516122	1	0.596	1.321				1	0.434	1.108													1	1.04367	0.928667				1	0.926	0.999										1	0.515	0.513							1
gi_110756983							1	0.635	0.662																1	1.392	0.995	1	1.057	0.768	1	1.031	0.5
gi_48103506				1	1.264	0.805				1	0.82	0.904							1	1.105	1.287	1	0.447	0.757							1	0.6115	0.643
gi_66524128							1	0.9605	0.9775													1	0.619667	0.712	1	1.033	0.815																						1
gi_110777801							1	0.848	1.259													1	0.968	0.97				1	0.9825	0.9535										1	0.595	0.529
gi_66509908																						1	0.209	0.506																1	0.531	0.857							1
gi_110760412													1	0.6625	1.674	1	0.52	0.175																1	1.214	1.1885							1	0.743	0.6
gi_110748820																1	1.091	0.812				1	0.32	0.878	1	1.477	0.917	1	0.561	0.56																			1
GB13759-PA	1	0.795	1.264																						1	0.835	0.667	1	0.7065	1.027										1	0.514	0.513							1
gi_110756942										1	0.791	0.7945							1	1.123	0.978										1	0.52	0.469				1	0.996	0.814							1	0.874	1.548
gi_48120572				1	1.5115	1.043				1	0.749333	0.847333																			1	0.521	0.647333				1	1.0955	0.965				1	0.73	0.53
gi_110757903	1	0.503	0.896	1	2.071	1.416										1	0.839	0.513																			1	0.926	0.967	1	0.81	5.057							1
gi_48097144																						1	0.752333	0.596333				1	0.505	0.682										1	0.46	0.741							1
gi_48098427																																								1	0.9345	0.9645
REV_gi_110768245				1	1	1																						1	1	1	1	1	1
gi_66499810				1	2.144	1.492	1	0.306	0.878	1	0.9815	0.922				1	1.492	0.998																												1	0.564	0.988	1
gi_66521356				1	1.494	0.923				1	1.112	0.89																			1	0.72	0.669																1
CON_00019359.3				1	0.8345	0.8095							1	0.77225	7.93925				1	0.579	1.101	1	1.691	0.185				1	0.3135	0.202				1	0.9805	0.3335
gi_48138741	1	1.0775	1.039				1	0.531	1.1575																1	1.097	0.57	1	0.704	1.233
REV_gi_110761837				1	1	1				1	1	1	1	1	1	1	1	1							1	1	1
gi_48097748																						1	1.06	1.0175										1	1.089	1.598													1
gi_66565903							1	1.59133	1.52867							1	0.865	0.316667				1	0.3155	0.8985				1	0.615	0.136																			1
gi_110771860																1	0.663	0.642							1	0.994	0.673	1	0.856	1.063										1	0.627	0.407
gi_110768336	1	0.924	1.062													1	0.99	0.794							1	1.744	0.899	1	0.971	0.831
gi_66504551	1	0.56	0.8095							1	0.772	0.649																									1	1.401	0.735										1
gi_48099870				1	1.376	0.584				1	0.6885	0.643																			1	0.604667	0.840667				1	0.899	0.672
REV_gi_110755122	1	1	1																						1	1	1	1	1	1	1	1	1
GB13004-PA										1	1.039	0.781							1	1.292	1.523	1	1.191	0.779							1	0.825	0.477										1	1.349	0.695				1
gi_110764063																1	0.876	0.9805																1	1.0175	0.919							1	1.315	1.45				1
gi_110761380	1	1.092	1.18																						1	1.496	0.991	1	0.918	0.813	1	2.633	0.513							1	0.464	0.59							1
gi_110764127										1	0.815	1.411				1	1.328	1.897				1	0.911	0.484				1	1.234	1.413																			1
gi_66519157	1	0.614	0.505				1	0.252	0.692							1	0.763	0.562																						1	0.628	0.633							1
gi_110749067	1	0.711	0.777													1	0.743	0.411				1	0.5505	0.7565	1	1.6365	0.993	1	0.791	0.749																			1
GB16066-PA				1	3.057	1.77																1	1.578	0.883	1	1.695	0.711				1	0.72875	0.65925				1	1.212	0.431							1	0.843	1.433	1
gi_110764555																																					1	1.51	0.413				1	1.235	1.0425				1
gi_110766355	1	1.2055	1.2915				1	0.7145	1.115													1	0.936	1.375	1	1.211	0.746																						1
gi_48124643							1	1.245	0.638	1	0.625	0.497				1	1.249	0.92				1	0.397	0.791													1	1.084	0.926										1
gi_110755392																			1	0.938	1.048										1	0.656	0.560333				1	0.957667	0.812333
gi_48096485				1	1.499	0.827				1	1.0095	1.068							1	1.423	1.399										1	0.673	0.672				1	0.838	0.62
gi_66521083	1	0.763	0.708							1	1.324	1.335				1	0.831	0.79				1	0.251	0.511				1	0.816	0.677
gi_110762568										1	0.809	0.631													1	1.581	1.024	1	1.305	3.015	1	0.549	0.7525				1	0.7612	0.4532
gi_58585196							1	0.403	0.785													1	1.262	1.103																1	0.8665	0.4425							1
gi_110773175				1	1.913	1.128				1	0.783	0.857																			1	0.5605	0.6985				1	0.9375	0.7							1	0.491	1.182
REV_gi_110764972							1	1	1													1	1	1	1	1	1	1	1	1	1	1	1
gi_110757951	1	0.875	1.231																						1	2.6455	1.562	1	0.822	0.884										1	0.503	0.758
gi_66533166																									1	1.943	1.723				1	1.155	0.762							1	0.631	0.882
gi_66499182				1	1.084	0.724				1	0.8585	0.7535	1	3.431	1.9545																			1	0.587	0.581	1	0.972	1.124				1	0.749	0.663
gi_71480056	1	0.1	0.202				1	0.184	0.374																									1	0.1	1.589	1	1.545	0.925
gi_66564615							1	0.352	0.816							1	0.669	1.515										1	0.646	0.979	1	5.565	0.782
gi_66512838													1	2.051	1.641																						1	0.790667	0.737333				1	1.30575	1.212
gi_110761815							1	0.641	0.37				1	0.218	3.67							1	0.512	0.755				1	0.487	0.373							1	0.889	0.65
gi_66524277				1	1.46667	1.15367																1	0.922	0.842							1	0.765	0.509333				1	0.93	0.836							1	1.392	1.457
[truncated: 42 more columns]

## Sheet: GF-Y2
Block	11			21			7			26			2			17			22			1			18			30			23			13			16			29			6			25			27
Colony	39	36	14	40	31	16	13	18	29	12	9	31	44	39	36	18	13	9	6	30	40	14	11	18	32	2	42	45	1	41	22	4	7	41	25	44	3	12	22	4	3	6	1	45	30	8	14	35	35
gi_66547471	1	0.498133	1.06553	1	0.546813	0.905031	1	1.23777	0.850167	1	1.22392	1.1085	1	1.20634	0.965906	1	1.02107	0.833519	1	0.992036	1.19739	1	0.640792	0.467708	1	3.8133	2.89882	1	0.599214	1.10214	1	0.783643	1.11536	1	0.56731	0.883966	1	0.696032	0.894226	1	0.868125	0.882583	1	1.73247	0.773842	1	1.24444	0.834963	1
gi_66531434	1	0.674091	1.62868	1	0.507	1.26005	1	0.869118	0.937941	1	1.39629	1.16508	1	0.823667	0.984867	1	1.039	0.84075	1	1.02496	1.49911	1	0.993	0.47716	1	2.41504	1.723	1	0.513583	1.45817	1	0.994542	0.968708	1	0.875192	1.20512	1	0.745	0.527207	1	0.5815	0.935714	1	1.048	1.4535	1	0.928605	0.829711	1
gi_66534750	1	0.629333	0.994667	1	0.4554	0.9286	1	0.9325	0.880333	1	1.30189	1.21356	1	0.910333	1.131	1	1.01	0.74525	1	0.920545	1.04891	1	1.10143	0.67	1	2.44771	1.64471	1	0.590333	1.20983	1	0.920333	1.04811	1	0.7678	0.9136	1	0.803786	0.628214	1	0.66375	0.886625	1	0.83075	0.95425	1	1.05612	0.999375	1
gi_110763730	1	0.7781	1.3117	1	0.5194	1.01627	1	0.657	1.13889	1	1.27971	1.19971	1	0.8508	0.8699	1	0.71825	0.59375	1	1.17227	1.40007	1	1.12825	0.438	1	4.28937	1.56288	1	0.870333	1.42367	1	0.996889	0.872222	1	0.942929	1.23479	1	1.09226	0.865043	1	0.7815	0.9085	1	1.0095	1.80325	1	0.8918	1.3714	1
gi_62526112	1	0.623437	1.21562	1	0.5642	1.02965	1	0.792733	0.8856	1	1.16145	1.3346	1	0.5945	1.25045	1	0.756308	0.782	1	1.01824	1.46808	1	1.019	0.589429	1	2.87089	2.15216	1	0.429929	1.12214	1	0.73475	0.8595	1	0.7396	0.9997	1	0.577316	0.521526	1	0.5845	0.870778	1	0.8719	1.1671	1	0.765733	0.7992	1
gi_66505131	1	0.9435	1.26725	1	0.56575	1.116	1	0.851714	0.957	1	1.169	1.17175	1	0.718	1.0055	1	0.760286	0.618857	1	1.365	1.61167	1	0.90575	0.924625	1	2.50117	2.14167	1	1.12633	1.00967	1	0.920333	1.01267	1	0.7345	1.0715	1	1.1015	1.5545	1	0.8912	1.1936	1	0.6	0.642	1	1.009	1.50286	1
gi_110749017	1	0.571688	1.62094	1	0.526895	1.09889	1	0.696875	0.866875	1	0.939	0.9021	1	0.752667	1.09148	1	1.07408	0.677667	1	0.997778	1.83422	1	1.04023	0.348231	1	1.5392	1.08675	1	0.732059	3.26888	1	1.07254	0.945231	1	0.5191	0.75515	1	0.772667	0.488714	1	0.428545	0.835727	1	0.904	1.40129	1	0.781706	0.794941	1
gi_66534660	1	0.6005	1.31925	1	0.503	1.6945	1	0.517	1.073	1	1.1305	1.3725	1	0.623	0.932	1	1.078	1.058	1	1.343	2.45329	1	0.796	0.3005	1	1.767	1.38633	1	1.194	5.252	1	0.986	0.84525	1	0.5665	0.876125	1	0.938	0.509571	1	0.412	1.083	1	0.92	0.834	1	0.8324	0.821	1
gi_58585146	1	0.752733	1.62013	1	0.666	1.261	1	0.8726	0.9102	1	1.2184	1.05813	1	0.945808	1.06681	1	0.796308	0.712538	1	1.11329	1.44094	1	0.832057	0.516171	1	3.02112	2.02194	1	0.759346	2.03838	1	0.838412	0.954676	1	0.692	0.941111	1	0.641105	0.570395	1	0.645	0.821844	1	1.05329	0.998706	1	1.08315	0.788926	1
gi_48098039	1	0.587615	1.46815	1	0.49024	1.05172	1	0.972368	0.853053	1	1.05342	1.04954	1	1.09563	0.889375	1	0.912937	0.88925	1	1.13877	1.6091	1	0.735393	0.402286	1	2.21954	2.11791	1	0.790133	1.75153	1	0.762903	0.921355	1	0.781556	1.21361	1	0.63825	0.562556	1	0.722077	0.809077	1	1.43625	1.13875	1	1.12433	0.727083	1
gi_48100966	1	0.576694	1.45219	1	0.596	1.13158	1	1.07748	0.84287	1	1.11182	0.987394	1	0.881684	0.816474	1	1.15835	0.960739	1	1.02958	1.45238	1	0.7475	0.453842	1	2.53132	2.17379	1	0.607938	1.84038	1	0.88427	1.07065	1	0.657	0.935548	1	0.697	0.668553	1	0.687708	0.94325	1	1.02476	0.935529	1	0.966559	0.861206	1
gi_66508940	1	0.570167	1.21167	1	0.4092	0.8228	1	1.2602	0.7314	1	1.36883	1.16317	1	1.01233	1.22467	1	0.99825	0.89125	1	1.05983	1.34508	1	0.948	0.52425	1	2.4386	1.8742	1	0.607333	1.28967	1	0.8348	0.852	1	0.741	0.808	1	0.629	0.534143	1	0.717	0.856333	1	1.022	1.002	1	1.0995	0.7845	1
gi_66534671	1	0.706333	1.3415	1	0.8452	1.3727	1	0.698571	0.843429	1	1.26854	1.16577	1	0.933667	1.34989	1	1.09725	1.03262	1	0.922429	1.47007	1	1.275	0.520538	1	2.48418	1.59982	1	0.63	1.71333	1	1.14577	0.788077	1	0.939286	0.89	1	0.745077	0.636615	1	0.517	0.862	1	0.843	0.884	1	0.669417	0.671667	1
gi_66509780	1	0.447643	1.16614	1	0.701	0.824583	1	1.07337	0.85725	1	1.44415	1.66908	1	1.2166	0.878333	1	1.28817	1.07017	1	0.865444	1.33	1	0.373385	0.409692	1	3.12146	4.03977	1	0.514235	0.957471	1	0.569154	0.948308	1	0.463154	1.15	1	0.409056	0.587111	1	0.875286	0.739643	1	3.32071	0.864286	1	1.70175	0.7975	1
gi_48141383	1	0.717538	1.31485	1	0.392714	1.18057	1	1.31145	0.942273	1	1.2189	1.0653	1	0.817455	0.983364	1	0.968778	0.890778	1	1.14092	1.18933	1	1.204	0.708538	1	2.81379	1.90564	1	0.49125	0.8145	1	0.8894	1.32833	1	0.703111	0.730778	1	0.981	0.9783	1	0.482	0.703125	1	1.0424	1.2364	1	0.958529	1.58194	1
gi_110763826	1	0.676444	1.62967	1	0.539	1.0401	1	0.755	0.746	1	1.27267	1.04133	1	0.8395	0.6975	1	1.1035	0.783833	1	1.065	1.4088	1	0.773917	0.414333	1	2.52191	2.21764	1	0.498	1.968	1	0.778375	1.04937	1	0.7705	0.9972	1	0.838	0.526889	1	0.683222	0.841667	1	1.0065	0.8035	1	1.0955	1.02687	1
gi_66557640	1	0.5635	1.18864	1	0.488765	1.17141	1	0.7272	1.0421	1	1.21488	1.06606	1	0.633778	0.939444	1	0.952818	0.959273	1	1.06108	1.47215	1	1.21469	0.544937	1	2.58114	1.73807	1	0.676167	2.1165	1	0.964	0.789455	1	0.936857	1.12457	1	0.895273	0.670364	1	0.552625	1.03412	1	0.7795	0.909	1	0.943	0.927615	1
gi_110765226	1	0.75125	1.41	1	0.715667	0.831111	1	0.896333	1.076	1	1.38657	1.30357	1	0.915	1.262	1	0.795	0.948333	1	0.9492	1.389	1	1.27683	0.5095	1	3.403	2.22914	1	0.672714	1.01786	1	0.805375	1.01887	1	0.862375	0.73	1	0.653889	0.589444	1	0.7956	1.235	1	1.189	1.374	1	0.788	1.00362	1
gi_110763386	1	0.759714	1.63486	1	0.612353	1.24006	1	1.23243	0.946	1	1.255	1.16486	1	0.889545	1.29427	1	1.126	0.730429	1	1.14175	1.72206	1	0.991778	0.524944	1	2.55143	1.88657	1	0.63475	1.45663	1	1.09962	1.01715	1	0.615471	0.743176	1	0.719571	0.548714	1	0.402	0.693875	1	0.8812	1.0764	1	0.91075	1.07875	1
gi_48095525	1	0.630964	1.2085	1	0.642452	0.936742	1	0.882615	0.950654	1	1.47163	1.08319	1	0.865033	1.03343	1	1.189	0.99664	1	1.11016	1.79397	1	1.15143	0.553914	1	2.60208	1.88792	1	0.526417	1.80817	1	0.902346	0.881231	1	0.866857	1.08804	1	0.647647	0.502059	1	0.654783	1.03648	1	0.720474	1.095	1	0.967879	0.853576	1
gi_48098315	1	0.683	1.5374	1	0.568615	1.13492	1	2.21525	1.01175	1	1.47825	1.33512	1	1.0115	0.94175	1	0.958714	0.738857	1	1.079	1.1666	1	0.721273	0.667636	1	3.19736	1.95009	1	0.9066	2.493	1	1.04542	1.24567	1	0.563	0.896286	1	0.733091	0.692545	1	0.73625	1.00775	1	1.2335	1.124	1	1.24017	1.19583	1
gi_110758823	1	0.757714	1.23514	1	0.682667	1.02667	1	0.576333	0.855833	1	1.24733	1.2005	1	0.7628	1.2542	1	1.73	1.16567	1	0.8728	1.1658	1	1.27967	0.578333	1	2.60843	1.96486	1	1.22433	2.81067	1	1.09814	0.956571	1	0.9165	0.925	1	0.7085	0.6605	1	0.66	1.112	1	0.64	1.114	1	1.27244	1.16167	1
gi_66512737	1	0.757278	1.38117	1	0.580412	1.17629	1	0.727533	0.8018	1	1.29116	0.971211	1	0.661625	0.789	1	1.0835	0.886833	1	1.04795	1.47723	1	1.10356	0.502313	1	2.41486	1.44927	1	0.525687	1.70681	1	0.972	0.824187	1	0.785615	0.992615	1	0.925	0.560208	1	0.5602	1.0182	1	0.987167	1.0355	1	0.785083	0.797208	1
gi_110761876	1	0.911444	1.50267	1	0.404875	0.576	1	0.539625	0.833	1	1.238	1.086	1	0.5236	1.3504	1	1.546	1.09675	1	0.691833	1.20792	1	1.53454	0.515077	1	1.6164	1.2937	1	0.572	2.6122	1	0.9646	0.6934	1	1.0257	1.522	1	0.593	0.536867	1	0.342875	0.543	1	0.6878	1.233	1	0.750333	0.701333	1
gi_66547447	1	0.6596	1.2561	1	0.3649	0.9084	1	0.8146	1.149	1	1.174	1.10108	1	0.755	0.99325	1	0.526833	0.738167	1	0.801583	1.15092	1	0.756917	0.537833	1	2.42438	1.70338	1	0.576	1.4325	1	0.962286	1.23057	1	0.92925	1.2125	1	0.936714	0.867429	1	0.50225	0.741	1	0.858	0.8285	1	0.9685	1.21083	1
gi_66546657	1	0.81985	1.14735	1	0.651519	0.625852	1	0.864714	0.942429	1	1.77445	1.49524	1	0.719	1.14279	1	0.758182	0.782818	1	0.969568	1.29497	1	1.21796	0.628393	1	2.42446	1.64221	1	0.540588	1.08882	1	0.804357	0.866643	1	0.826333	0.99619	1	0.649686	0.637086	1	0.855684	1.01042	1	0.933	1.04867	1	0.807444	0.899074	1
gi_66547450	1	0.621061	1.12339	1	0.539587	1.088	1	1.0744	1.00596	1	1.39317	1.18522	1	0.919286	1.16838	1	0.749727	0.811409	1	1.01465	1.59061	1	0.918088	0.490618	1	2.49802	1.86489	1	0.533552	1.28548	1	0.8662	0.933143	1	0.786143	1.09437	1	0.670122	0.566959	1	0.589857	0.887393	1	0.905625	0.956125	1	0.808792	0.820104	1
gi_58585086	1	0.354625	0.741875	1	0.384412	1.18529	1	0.843125	0.7545	1	1.02518	1.18824	1	0.796789	0.421211	1	0.478818	0.553182	1	2.26246	1.85163	1	1.75691	0.769364	1	3.6171	1.88981	1	0.677	4.835	1	1.12613	1.14452	1	0.46125	2.06013	1	1.27141	1.02	1	0.411286	0.809857	1	0.6165	0.602	1	1.04189	1.86472	1
gi_66513649	1	0.677364	1.35325	1	0.599583	1.03988	1	1.12486	0.957476	1	1.4899	1.02892	1	0.927979	1.05017	1	0.870594	0.872094	1	1.07445	1.32546	1	1.04017	0.593417	1	2.5409	1.79208	1	0.634412	1.31312	1	0.811058	0.849101	1	0.865395	1.11584	1	0.768923	0.640769	1	0.858187	0.935646	1	0.8455	1.054	1	0.861617	0.725633	1
gi_110749015	1	0.673727	1.72373	1	0.472133	1.74207	1	0.908286	1.10971	1	1.53185	1.29892	1	0.623111	0.977889	1	1.07233	1.1455	1	1.16131	1.35662	1	0.873	0.388333	1	2.18826	1.87516	1	0.613222	2.01722	1	1.14518	1.05882	1	0.66325	1.033	1	0.753786	0.560571	1	0.495083	1.0435	1	1.3886	1.3252	1	0.792105	0.710526	1
gi_110748949	1	0.564125	1.22747	1	0.585417	0.974583	1	0.756944	0.877556	1	1.2849	1.18005	1	0.801706	0.765235	1	1.03453	1.06295	1	1.28766	1.90666	1	0.835038	0.427654	1	2.27444	2.05012	1	0.711286	1.83629	1	0.764577	0.938846	1	0.833625	1.23775	1	0.649371	0.574686	1	0.711105	1.06511	1	1.45637	0.9665	1	1.22045	0.87755	1
gi_110766174	1	0.783769	1.02977	1	0.5162	0.763467	1	1.77464	0.992545	1	1.15167	0.90775	1	0.8704	1.2781	1	0.575357	0.463357	1	0.99265	1.3356	1	1.40828	0.771167	1	4.88069	2.04569	1	0.576818	1.54564	1	1.1045	1.073	1	0.675714	0.624143	1	1.15525	0.812813	1	0.525077	0.743462	1	0.633333	1.28033	1	1.01231	1.03177	1
gi_48097744	1	0.6335	0.7759	1	0.604308	0.950538	1	0.99075	0.910875	1	1.74942	1.82508	1	0.85225	1.02525	1	1.23983	0.920667	1	1.18808	2.37992	1	1.0804	0.4561	1	2.68412	1.66512	1	0.722667	3.14333	1	1.2712	0.719	1	0.8048	1.122	1	0.905571	0.566	1	0.5385	0.9205	1	0.751333	0.989333	1	0.673133	0.6524	1
gi_66531474	1	0.5828	1.4886	1	0.696889	1.29189	1	1.29825	0.88125	1	1.59383	1.36683	1	1.515	0.7945	1	0.804	0.506	1	0.846667	1.08617	1	0.757	0.3555	1	2.142	1.249	1	0.701667	1.71533	1	0.823333	0.822833	1	0.62525	0.86475	1	0.913222	0.718	1	0.547	0.6915	1	0.639	1.367	1	1.1124	1.0406	1
gi_66534286	1	0.792364	1.52091	1	0.542739	0.968261	1	1.50177	0.836154	1	1.34988	1.09735	1	0.93075	1.21883	1	0.779842	0.745737	1	1.02295	1.35069	1	0.98315	0.50555	1	2.77965	1.91542	1	0.495857	1.39086	1	0.823478	0.880348	1	0.8325	0.8371	1	0.762848	0.707545	1	0.633889	0.945333	1	0.7956	0.9764	1	0.868222	0.904296	1
gi_66521459	1	0.5774	1.39653	1	0.5186	1.27667	1	0.731857	0.831643	1	1.35176	1.08624	1	0.849571	0.935214	1	1.01414	1.00721	1	1.0612	1.34453	1	0.915136	0.533227	1	2.80821	2.00332	1	0.6576	1.275	1	0.95465	0.87905	1	0.690556	0.950444	1	0.540824	0.414471	1	0.65	1.1305	1	0.863	0.7445	1	0.908333	0.745111	1
gi_66517155	1	0.688478	1.31435	1	0.51264	0.84164	1	0.95655	0.8266	1	1.35915	1.06263	1	0.939562	1.1795	1	0.87081	0.991286	1	0.93725	1.20806	1	1.06345	0.565793	1	2.67567	1.8065	1	0.595462	1.46158	1	0.944964	0.90425	1	0.7562	0.84965	1	0.664607	0.710536	1	0.661625	0.881667	1	0.828625	1.0365	1	0.905185	0.740185	1
gi_66522467	1	0.61	0.936467	1	0.537308	0.957154	1	0.746639	1.11397	1	1.24615	1.03921	1	0.910056	1.34211	1	1.08148	0.984	1	1.0262	1.6696	1	1.34917	0.550806	1	3.3741	2.36831	1	0.413	1.7255	1	0.904931	0.841759	1	0.513667	0.705515	1	0.879439	0.589537	1	0.464265	0.940206	1	0.909188	1.19469	1	0.648526	0.601711	1
gi_110767543	1	0.483455	1.41582	1	0.252714	0.557714	1	0.549	0.460455	1	0.773667	0.453	1	0.722625	0.730875	1	1.88725	0.816	1	0.8562	2.0847	1	0.6844	0.3161	1	2.165	1.2295	1	0.7	6.09664	1	0.966	0.65975	1	0.501273	0.650727	1	1.17756	0.64575	1	0.417	0.657286	1	1.0165	1.313	1	1.15033	0.725867	1
gi_110765081	1	0.503571	1.22157	1	0.573545	1.01527	1	0.6102	0.7304	1	1.32011	1.18611	1	1.0362	0.8178	1	1.09888	0.948625	1	1.08888	1.37288	1	0.6821	0.4538	1	2.6941	2.2352	1	0.879	1.2854	1	0.775615	0.958308	1	0.8874	1.1032	1	0.679867	0.624067	1	0.660333	0.775667	1	1.188	0.841	1	1.16764	0.896909	1
gi_110751158	1	0.758125	1.36837	1	0.632444	0.822111	1	0.7545	0.7675	1	1.52838	1.16038	1	0.881286	1.12286	1	1.10737	1.2325	1	1.02194	1.30635	1	1.30725	0.824583	1	2.77612	2.39025	1	0.694	1.48229	1	0.851071	1.08536	1	0.7793	0.8942	1	0.552	0.540545	1	0.958	1.28	1	0.93	0.83125	1	1.02671	0.837643	1
gi_58585214	1	0.803083	1.42833	1	0.862571	0.801143	1	0.7652	0.8394	1	1.40378	1.142	1	0.983182	1.24591	1	0.892667	0.857	1	1.27454	1.54408	1	1.30825	0.798917	1	3.21625	1.72033	1	0.892714	1.68786	1	0.995909	1.07373	1	1.1273	1.0797	1	0.893933	0.911733	1	0.698333	1.137	1	0.948	1.1405	1	1.01436	1.29645	1
gi_66513092	1	0.570967	1.18507	1	0.558297	1.23278	1	1.1088	0.92575	1	1.126	0.990385	1	0.926857	0.790857	1	1.05796	0.941083	1	1.04453	1.48693	1	0.717871	0.355968	1	2.4908	2.09646	1	1.24242	2.00188	1	0.89425	0.941719	1	0.70796	0.87784	1	0.799059	0.629147	1	0.694571	0.937107	1	1.44378	0.949333	1	1.08569	0.821889	1
gi_110758758	1	0.495094	0.946239	1	0.530868	0.906992	1	0.789991	0.923891	1	1.03254	1.4831	1	0.597843	0.575	1	0.706515	0.747087	1	1.38298	1.17658	1	1.11145	0.51977	1	2.46995	1.67552	1	0.52583	1.83926	1	0.64694	0.632649	1	1.16014	1.44336	1	0.729024	0.615012	1	0.506946	0.999393	1	0.860415	2.29437	1	0.951373	0.895829	1
gi_66531851	1	0.782867	1.3742	1	0.593187	0.963437	1	1.45364	0.899364	1	1.39645	1.22809	1	0.955667	1.16392	1	0.7746	0.677733	1	0.9496	1.0757	1	1.14073	0.591909	1	2.82362	1.55694	1	0.662923	1.14454	1	0.949067	0.8798	1	0.999267	0.989467	1	0.781091	0.675818	1	0.745727	0.720636	1	0.479	0.773	1	0.812455	0.876818	1
gi_110759191	1	0.393549	1.21619	1	0.641252	0.767835	1	1.29449	0.762417	1	1.21319	1.54306	1	1.62631	0.77978	1	1.35883	1.08073	1	1.01251	1.30344	1	0.223839	0.324344	1	3.70199	4.22936	1	0.813919	0.969919	1	0.490055	0.980622	1	0.386432	1.09773	1	0.416224	0.659014	1	1.47539	0.879951	1	2.77239	0.685907	1	1.91173	0.667171	1
gi_66530423	1	0.797654	1.58823	1	0.613	1.80124	1	0.805833	0.845444	1	1.30006	1.12758	1	0.485211	0.822368	1	1.77829	1.26729	1	1.26439	1.80121	1	0.926485	0.323152	1	2.08483	1.3249	1	0.71575	2.62538	1	1.296	1.24353	1	0.823231	1.25687	1	1.05763	0.571114	1	0.488929	0.793429	1	0.729	0.707667	1	0.730595	0.756486	1
gi_110760701	1	0.669273	1.18609	1	0.8042	1.53713	1	0.701833	1.0645	1	1.21625	0.873167	1	0.6215	0.74375	1	1.179	0.667	1	1.34344	2.25544	1	1.40033	0.3675	1	2.096	1.27076	1	0.526	2.895	1	1.14886	0.873571	1	0.710059	1.00465	1	0.660062	0.371312	1	0.57875	1.1745	1	0.8106	1.2504	1	0.671	0.519	1
gi_110756063	1	0.629833	1.20858	1	0.70928	1.12124	1	1.78075	0.8193	1	1.27454	1.06931	1	1.1952	1.12905	1	0.969688	0.91325	1	1.05872	1.63931	1	0.817867	0.6039	1	2.96748	1.89657	1	0.628077	1.69269	1	0.895588	1.15771	1	1.00794	0.961333	1	0.889744	0.787128	1	0.606462	0.832077	1	0.939	1.428	1	1.14468	1.04829	1
gi_110758921	1	0.90705	1.3513	1	0.643545	0.669864	1	1.07211	0.849056	1	1.50118	1.38635	1	0.754	1.35747	1	1.0015	0.953333	1	0.924143	1.2055	1	1.29552	0.60104	1	2.83219	2.22594	1	0.491	1.25716	1	0.705786	0.815143	1	1.05665	0.974471	1	0.540192	0.568846	1	0.739643	1.05214	1	0.774	0.998	1	0.734789	0.827947	1
gi_58531215	1	0.564815	1.22544	1	0.432435	0.863043	1	1.05675	0.80805	1	1.131	0.910467	1	0.860857	0.8355	1	1.08276	0.623	1	0.784667	1.24181	1	0.773321	0.364179	1	2.57204	2.08454	1	0.910143	2.764	1	0.744824	0.901235	1	0.62132	0.92872	1	0.668031	0.679125	1	0.701737	0.831895	1	0.782429	0.890286	1	0.951381	0.813048	1
gi_66518853	1	0.633286	1.71157	1	0.502882	1.06288	1	0.671333	0.8055	1	1.41069	1.19108	1	1.07067	1.09333	1	0.737125	0.961625	1	1.06215	1.74862	1	0.935556	0.450667	1	2.17325	1.7893	1	0.619286	2.62057	1	1.019	1.02971	1	0.874	1.07812	1	0.674294	0.507824	1	0.642182	1.19127	1	1.446	1.986	1	0.876917	0.724333	1
gi_66510482	1	0.41363	1.29433	1	0.818211	0.733211	1	1.12357	0.792357	1	1.13657	1.3909	1	1.597	0.735867	1	1.48063	1.36069	1	1.23726	1.46581	1	0.249556	0.355611	1	3.0328	3.25984	1	0.746368	0.973105	1	0.530806	0.989639	1	0.430875	1.10387	1	0.36365	0.51715	1	1.17977	0.891538	1	2.752	0.9266	1	1.83211	0.769694	1
gi_110761968	1	0.5886	1.61825	1	0.677346	1.37385	1	0.6878	0.912	1	1.29939	1.18206	1	0.8285	0.817875	1	1.148	1.18436	1	1.30526	2.13143	1	0.819762	0.355905	1	2.42264	2.47614	1	0.831143	2.51214	1	0.842955	1.06727	1	0.74075	1.18179	1	0.62813	0.581348	1	0.757455	1.17336	1	1.07787	0.951625	1	1.08085	0.7826	1
gi_110773271	1	0.600267	1.11333	1	0.547533	1.2367	1	0.899133	0.868267	1	1.31567	1.02433	1	0.682077	0.758	1	1.03037	0.847158	1	1.10486	1.44271	1	0.985368	0.492632	1	2.64774	1.83721	1	0.699632	1.79363	1	1.19736	1.0855	1	0.856867	1.2244	1	0.762615	0.484462	1	0.536846	0.836769	1	0.7272	0.9438	1	0.8	0.659292	1
gi_110768236	1	0.416857	1.30186	1	0.787	0.952571	1	1.106	0.881	1	1.33043	1.596	1	1.611	0.764	1	1.64289	1.21267	1	1.04429	1.45514	1	0.235143	0.422	1	3.8016	4.8158	1	0.781	1.427	1	0.57	1.05011	1	0.3824	1.1132	1	0.368778	0.733556	1	1.4284	0.7088	1	2.96383	0.606	1	2.1695	0.76925	1
gi_66548188	1	0.664594	1.21319	1	0.647889	1.03244	1	0.975182	1.03059	1	1.56329	1.23129	1	0.804091	1.12291	1	0.795615	0.952615	1	0.932625	1.28053	1	0.959778	0.584963	1	2.55327	1.93253	1	0.432647	1.20365	1	1.15455	1.09086	1	0.680577	0.768308	1	0.6283	0.437467	1	0.627625	0.877313	1	0.8205	0.921312	1	0.956786	1.01082	1
gi_66546646	1	0.496	1.16645	1	0.450308	1.267	1	0.655143	0.772714	1	1.22491	0.913091	1	0.5924	0.8622	1	1.14389	0.99	1	1.03027	1.25764	1	0.8872	0.415067	1	3.00685	2.09592	1	0.7347	2.4989	1	1.08246	0.983923	1	0.676333	0.822667	1	0.807357	0.492857	1	0.446	0.778333	1	1.08675	1.175	1	0.845833	0.750667	1
gi_110759146	1	0.808077	1.352	1	0.544118	1.15765	1	0.999333	0.914778	1	1.47283	1.19242	1	0.7236	0.987	1	1.06067	1.04456	1	0.891235	1.30576	1	1.34314	0.579071	1	3.01307	1.73393	1	0.686111	2.72356	1	0.961889	0.754333	1	0.820692	1.10562	1	0.8991	0.577	1	0.499889	0.815	1	0.9005	1.1215	1	0.807692	0.685462	1
gi_66546799	1	0.852167	1.78483	1	0.620143	0.914429	1	0.9834	0.86	1	1.4145	1.58167	1	0.696	1.0912	1	0.863833	0.9615	1	0.915625	1.2925	1	1.33156	0.943889	1	2.21343	1.73514	1	0.603444	0.929778	1	0.8354	0.8728	1	0.7944	0.7614	1	0.563857	0.679286	1	0.686857	0.979286	1	0.918	1.142	1	0.863308	1.02	1
gi_66535209	1	0.723821	1.22014	1	0.6468	0.946	1	0.936385	0.960462	1	1.46846	1.18742	1	0.858038	1.09635	1	0.823143	0.817667	1	1.20961	1.99155	1	1.08375	0.50975	1	2.579	1.89879	1	0.460067	1.58733	1	0.82456	0.85924	1	0.718296	0.773296	1	0.69275	0.545139	1	0.6892	0.9068	1	0.836769	1.24623	1	0.923538	0.823154	1
gi_66560290	1	0.889333	1.27833	1	0.603125	1.055	1	1.48	0.8115	1	1.458	1.01075	1	0.8815	1.10425	1	0.835	0.6648	1	0.876615	0.970308	1	1.33389	0.869333	1	3.22613	1.89913	1	0.811778	1.61333	1	1.07089	1.05067	1	1.08786	1.02971	1	0.85675	0.644833	1	0.634	1.02525	1	1.156	0.726	1	0.871	0.8983	1
gi_110758754	1	0.8868	1.41493	1	0.655	0.945105	1	0.534714	0.868	1	1.25978	1.07889	1	0.552286	1.05086	1	1.3004	1.1561	1	1.29014	1.72148	1	1.27183	0.541944	1	2.32929	1.666	1	0.582	2.06718	1	0.956071	0.816214	1	1.16187	1.33731	1	0.757625	0.5495	1	0.633429	1.04371	1	0.804667	1.13933	1	1.31329	1.04357	1
gi_66504360	1	0.61	1.7304	1	0.472286	1.051	1	0.765625	0.92925	1	1.204	0.843	1	0.8485	0.63675	1	0.768333	0.502	1	0.874	1.4512	1	0.769667	0.2725	1	3.3781	2.0479	1	0.4995	1.71125	1	1.1405	0.856571	1	0.6882	1.2538	1	0.6542	0.5557	1	0.6025	0.645333	1	0.7845	0.6395	1	0.866667	0.663667	1
gi_94158822	1	0.4365	0.92075	1	0.8145	0.856167	1	0.608333	0.897333	1	1.802	1.80517	1	0.6775	0.730333	1	0.6944	1.1836	1	1.42671	0.693286	1	1.3795	0.555667	1	2.2195	1.12875	1	0.975333	2.01567	1	0.7624	0.659	1	0.77975	1.96725	1	0.72425	1.013	1	0.713	1.811	1	0.802	2.911	1	3.8366	3.3876	1
CON_Trypsin	1	0.5258	0.6582	1	0.416667	0.82	1	0.7744	0.7487	1	0.810333	0.715333	1	0.7385	0.6411	1	0.447	0.6536	1	0.599	0.5945	1	0.67575	1.195	1	1.518	1.18633	1	0.99	0.543	1	0.818667	0.877	1	1.08933	1.71333	1	0.652667	0.577333	1	0.9315	0.931	1	0.7375	0.9175	1	1.00133	0.756333	1
gi_66537940	1	0.732459	1.46289	1	0.525	1.11075	1	1.16275	0.907806	1	1.24825	1.16773	1	0.836472	1.13156	1	0.647406	0.750062	1	0.920509	1.45013	1	1.08714	0.636409	1	3.26242	2.04906	1	0.494971	1.34591	1	0.825862	1.04429	1	0.933302	1.1993	1	0.799909	0.979182	1	0.574273	1.13695	1	0.814421	1.26116	1	0.88128	1.13742	1
gi_110777963	1	0.632333	1.323	1	0.473857	0.950571	1	0.801	0.968	1	1.25867	1.05167	1	0.711	0.902	1	1.133	0.827	1	1.12217	1.5485	1	1.0364	0.8422	1	2.185	2.25533	1	0.516	3.684	1	0.896	1.2944	1	0.752375	0.963625	1	0.770625	1.038	1	0.527	2.074	1	0.898	0.912	1	0.750625	0.826	1
gi_58585104	1	0.206549	0.43698	1	0.383607	0.954089	1	0.41027	0.624351	1	0.405014	0.986565	1	0.74381	0.254667	1	0.540444	0.345044	1	2.60105	1.99852	1	3.45298	1.39375	1	1.35664	1.16218	1	0.912079	7.28147	1	0.92679	0.929074	1	0.635012	1.71522	1	1.98589	1.30061	1	0.162956	1.19051	1	0.497645	2.25994	1	0.834889	1.76493	1
gi_110756611	1	0.577547	1.23798	1	0.399692	0.695885	1	1.16809	0.956826	1	1.03466	0.845232	1	0.862235	0.869941	1	1.35098	0.822143	1	0.650824	1.05712	1	4.31441	0.674695	1	3.11035	1.70705	1	0.920634	2.46161	1	0.797707	0.725397	1	0.916216	1.25214	1	0.772348	0.622364	1	0.560733	0.909333	1	0.620538	1.33138	1	0.85025	0.602583	1
gi_66538476	1	0.69375	1.21975	1	0.621	1.126	1	0.764333	1.42067	1	1.38855	1.28536	1	0.737667	1.27367	1	1.7626	0.7982	1	1.27492	1.46933	1	1.1115	0.614	1	3.03645	1.55518	1	0.788833	2.20233	1	0.982091	1.201	1	1.09725	1.17125	1	0.665	0.525143	1	0.690667	1.08333	1	0.714	0.98	1	1.23118	1.03127	1
gi_66521433	1	0.375277	1.09921	1	0.51	0.534881	1	1.00573	0.994192	1	0.843485	1.11297	1	1.41431	0.631345	1	1.56105	1.03214	1	0.685051	1.14985	1	0.224628	0.258744	1	3.30833	3.26575	1	1.34496	2.98442	1	0.454209	0.687605	1	0.63769	1.54234	1	0.394176	0.474647	1	1.3704	1.06807	1	1.68506	0.863187	1	1.50564	0.515094	1
gi_66506786	1	0.598429	1.12786	1	0.582538	1.17346	1	0.834286	0.898571	1	1.48743	1.22207	1	0.661	0.756333	1	1.4069	0.7954	1	1.18167	1.6758	1	1.14377	0.478462	1	2.065	1.52975	1	0.5395	1.9639	1	0.957667	1.12056	1	0.781667	1.00317	1	0.675769	0.468462	1	0.614	1.00177	1	0.846	1.0255	1	0.965882	0.786588	1
gi_66535742	1	0.854857	1.60443	1	0.8091	1.0852	1	0.653667	0.667667	1	1.3063	1.0764	1	0.745667	1.03733	1	1.2269	0.8516	1	0.973375	1.42025	1	1.1715	0.503083	1	2.07922	1.49456	1	0.523125	1.8705	1	0.789	0.8551	1	0.79925	0.9115	1	0.676571	0.623143	1	0.674857	1.07614	1	1.14	1.142	1	0.788556	0.710667	1
gi_110762902	1	0.574311	1.45751	1	0.647465	1.25121	1	0.915885	1.04138	1	1.22343	1.1037	1	0.841654	0.882962	1	1.03076	0.89476	1	1.04389	1.55708	1	0.816132	0.455	1	2.32343	2.03935	1	0.561759	1.97534	1	0.972721	1.19828	1	0.743523	1.25491	1	0.590783	0.513417	1	0.635417	0.874458	1	1.12081	0.956063	1	1.08041	0.863913	1
gi_48095070	1	0.7255	1.7775	1	0.6114	1.3996	1	0.75725	0.64375	1	1.0182	0.8594	1	0.726333	1.101	1	0.9734	0.6862	1	1.3825	1.7837	1	0.589273	0.419636	1	4.8064	2.0626	1	0.7945	2.2818	1	1.10556	1.13722	1	0.867625	1.20388	1	1.0545	0.487714	1	0.602	0.762833	1	0.77	1.005	1	0.966667	0.503	1
gi_48096996	1	0.858375	1.81012	1	0.658875	1.53188	1	1.55671	0.786143	1	1.2231	1.2662	1	0.965857	0.920143	1	1.0765	1.035	1	1.1726	1.5106	1	0.635538	0.331385	1	3.7182	2.4987	1	0.978	1.3405	1	0.9843	1.1674	1	0.699769	1.02385	1	0.9006	0.6423	1	0.61875	1.01525	1	1.473	0.809667	1	1.16375	0.922083	1
gi_66525576	1	0.58025	1.293	1	0.6748	1.4809	1	1.49127	1.01109	1	1.43585	1.26531	1	0.8879	1.0915	1	0.622077	0.765846	1	1.0035	1.30537	1	1.05413	1.01227	1	2.60011	1.67278	1	0.456	0.676625	1	0.776538	0.967615	1	0.980857	0.985286	1	0.8282	0.7728	1	0.444167	0.613833	1	0.8435	0.8775	1	0.797308	1.01715	1
gi_94400893	1	0.3945	1.1625	1	0.691222	0.815444	1	1.1502	0.8238	1	1.24675	1.46938	1	1.62813	0.794875	1	2.66	1.504	1	1.04164	1.49329	1	0.209667	0.354	1	2.70462	3.60808	1	0.6155	0.934667	1	0.5581	1.0604	1	0.3825	1.09512	1	0.468231	0.801308	1	1.47544	0.896667	1	2.95267	0.516667	1	1.95269	0.755077	1
gi_66515272	1	0.7275	1.61237	1	0.614788	1.38136	1	0.629706	0.927059	1	1.4242	1.06277	1	0.84455	0.91355	1	1.01515	0.98435	1	1.06512	1.50497	1	0.9874	0.4988	1	2.67976	2.01659	1	0.60188	2.03448	1	1.0788	1.04408	1	0.759156	0.915344	1	0.768625	0.497417	1	0.648565	0.909391	1	1.033	1.1136	1	0.924	0.689367	1
gi_66534655	1	0.6215	1.34017	1	0.537	1.0669	1	0.770417	0.883167	1	1.48285	1.20608	1	0.815083	0.984333	1	0.950385	0.792231	1	0.966833	1.41117	1	1.142	0.515727	1	2.60923	1.70715	1	0.410333	2.15083	1	0.798692	0.869231	1	0.847444	0.992556	1	0.8593	0.7251	1	0.574	0.948222	1	0.711333	0.992222	1	0.917667	0.823167	1
gi_66559310	1	0.80275	1.55038	1	0.788167	0.887583	1	0.7646	0.9516	1	1.5026	1.509	1	0.681333	0.987667	1	1.02029	0.975714	1	0.9672	1.3844	1	1.3008	0.4934	1	2.578	1.8535	1	0.362167	1.4015	1	0.75	0.7102	1	0.891375	1.032	1	0.695	0.815	1	0.5295	0.73375	1	0.9295	1.66	1	0.794889	0.802222	1
gi_110764717	1	0.898818	1.40118	1	0.650455	1.03545	1	0.702111	0.886444	1	1.46964	1.11329	1	0.782444	1.11611	1	1.175	0.868333	1	0.9608	1.55627	1	1.21755	0.457636	1	2.29262	1.50608	1	0.517	2.00017	1	0.869667	0.9604	1	0.860941	0.882941	1	0.679167	0.59825	1	0.714	1.12325	1	0.881667	0.816667	1	0.755	0.798556	1
gi_66512039	1	0.7425	0.9365	1	0.556	1.12875	1	1.36	0.735	1	1.398	1.1968	1	1.2422	1.4644	1	0.858	0.902	1	0.931846	1.17608	1	1.07488	0.6065	1	2.805	1.86443	1	0.678375	0.819875	1	1.11778	0.838556	1	0.753167	0.622833	1	0.904273	0.677	1	0.430625	0.628375	1	0.505	0.908	1	0.711556	0.726	1
gi_66512625	1	0.707167	1.21721	1	0.619146	0.959417	1	1.01521	0.876868	1	1.42007	1.19674	1	0.865743	1.25706	1	0.875541	1.03041	1	1.0601	1.42407	1	1.11175	0.575205	1	2.98618	1.96514	1	0.464781	1.18884	1	0.81512	0.915	1	0.782303	0.782333	1	0.813407	0.745796	1	0.675733	0.9654	1	0.932471	1.39135	1	1.05698	1.03865	1
gi_66500400	1	0.571	1.25722	1	0.6113	0.7824	1	1.65625	1.052	1	1.36533	1.51267	1	1.63473	0.963273	1	1.0185	1.01963	1	1.04487	1.141	1	0.326909	0.485273	1	3.27711	3.84722	1	0.849625	0.6075	1	0.55625	0.918438	1	0.45725	1.43275	1	0.427	0.683667	1	1.17067	0.918333	1	1.847	0.635	1	2.10917	0.899333	1
gi_110754998	1	0.774433	1.20663	1	0.600935	0.777871	1	1.49832	0.790903	1	1.34419	1.23576	1	0.911963	1.23696	1	0.85213	0.793565	1	1.01336	1.12206	1	1.08105	0.66641	1	2.92072	1.81178	1	0.511769	0.916615	1	0.978268	1.15115	1	0.781528	0.7605	1	0.761381	0.828262	1	0.619074	0.708852	1	0.831444	1.08578	1	0.984118	1.26659	1
gi_58585202	1	0.708833	1.33225	1	0.484467	0.846133	1	1.2753	0.9076	1	1.12708	1.03908	1	0.964	1.18611	1	0.861	0.8064	1	1.0777	1.3174	1	1.22636	0.740364	1	2.78973	1.82227	1	1.14956	1.24989	1	1.03071	1.18529	1	0.7774	0.858867	1	0.853353	0.759	1	0.686556	0.940667	1	0.9666	1.5266	1	0.980455	1.0315	1
gi_66530530	1	0.729208	1.38383	1	0.558409	1.05432	1	0.787583	0.82975	1	1.27573	1.02245	1	0.6734	0.8574	1	0.87335	0.8771	1	1.00127	1.29445	1	1.12462	0.558538	1	2.43423	1.99186	1	0.409571	1.31907	1	0.798409	0.863273	1	0.828571	0.935381	1	0.759214	0.693893	1	0.588235	0.873235	1	0.791857	1.14657	1	0.833615	0.769154	1
gi_110768510	1	0.647	1.15357	1	0.461786	0.977643	1	1.3289	0.8175	1	1.54371	1.38329	1	0.9696	1.133	1	0.586857	0.573714	1	1.0124	1.1347	1	1.08544	0.673222	1	3.1765	2.01883	1	0.53075	1.05825	1	1.06367	1.004	1	0.8264	0.9716	1	0.785	0.71075	1	0.51	0.665667	1	0.9208	1.1626	1	0.915429	0.937429	1
gi_110749558	1	0.705273	1.10164	1	0.644125	0.97725	1	1.50264	0.878636	1	1.223	1.15892	1	0.975091	1.09582	1	0.7652	0.7816	1	0.756333	0.997167	1	1.16854	0.647692	1	2.1846	1.5984	1	0.674	0.805538	1	0.7885	1.15117	1	0.73725	0.812833	1	0.819429	0.640786	1	0.539583	0.6975	1	0.82725	1.139	1	0.9632	1.0773	1
gi_110773851	1	0.6117	1.2418	1	0.790615	0.992231	1	1.26514	0.990286	1	1.28025	1.8805	1	0.60575	0.721125	1	0.886625	1.08787	1	1.17745	1.14675	1	0.774	0.725286	1	2.70453	1.81294	1	0.535	1.24811	1	0.983273	1.13609	1	0.862455	1.16882	1	0.977833	0.753833	1	0.5976	1.4102	1	1.281	1.95233	1	0.899588	0.993353	1
gi_66499360	1	0.820079	1.70008	1	0.567147	1.10032	1	0.600308	1.06296	1	1.41151	1.08389	1	0.623414	0.982103	1	1.17852	0.979818	1	1.18453	1.80216	1	1.1225	0.512	1	2.57185	1.52754	1	0.742429	2.33493	1	1.07438	0.963207	1	0.738394	1.03973	1	0.794056	0.589028	1	0.462696	0.958913	1	0.71825	1.28654	1	0.93359	1.06318	1
gi_66501507	1	0.656917	1.31558	1	0.545889	1.02428	1	1.071	0.847833	1	1.46207	1.16593	1	0.871294	1.00565	1	0.657917	0.693	1	0.991207	1.30676	1	0.994684	0.537579	1	2.46242	1.58574	1	0.49625	1.09275	1	0.844435	0.993217	1	0.789533	0.8138	1	0.669652	0.55413	1	0.622059	0.871471	1	0.911333	0.854	1	0.900211	0.873895	1
gi_66548684	1	0.562	1.37831	1	0.565421	1.10374	1	0.741333	0.876	1	1.456	1.18709	1	0.9194	0.8014	1	1.70823	0.852308	1	1.26407	1.93157	1	0.844111	0.455722	1	2.43771	2.02971	1	0.626333	1.779	1	0.814	0.849353	1	0.748	1.16885	1	0.70481	0.483333	1	0.719111	1.01456	1	1.117	1.14067	1	1.02218	0.786818	1
gi_110749614	1	0.7376	2.4004	1	0.552091	0.900182	1	2.18178	0.891778	1	1.26111	1.26511	1	1.22133	1.39489	1	0.591	1.01167	1	0.647889	1.04889	1	1.28709	0.535818	1	2.63643	2.06257	1	0.792	1.12075	1	0.789	1.0712	1	0.992	1.33178	1	0.958	0.788444	1	0.540875	0.788	1	0.767	1.475	1	0.814125	0.956875	1
gi_66560187	1	0.729077	1.32454	1	0.522048	1.09438	1	0.807643	0.930929	1	1.64708	1.38715	1	0.694769	1.18008	1	0.912529	0.677706	1	1.08483	1.81508	1	1.29553	0.636588	1	2.5433	1.60083	1	0.730143	2.44771	1	1.2489	0.998619	1	0.9605	1.357	1	0.686381	0.539524	1	0.419611	0.783222	1	0.827667	1.215	1	0.719786	0.883	1
gi_94158718	1	0.655273	1.40691	1	0.457167	0.723583	1	0.411286	0.826	1	1.56433	1.31617	1	0.693625	0.941375	1	1.07457	0.962	1	0.934333	1.2855	1	0.893167	0.414417	1	4.179	1.97673	1	1.67133	2.28033	1	0.976308	1.04292	1	0.527625	0.81925	1	0.9855	1.10525	1	0.483	0.8115	1	0.9304	1.0748	1	0.952214	1.32	1
gi_66505007	1	0.7678	1.2483	1	0.6745	1.06179	1	0.808312	0.921438	1	1.36115	1.10242	1	0.801529	1.17782	1	0.737231	0.935769	1	1.01362	1.84462	1	1.01547	0.556632	1	2.686	1.9194	1	0.51475	1.64817	1	0.822	0.963316	1	0.871067	1.1124	1	0.643394	0.557515	1	0.66975	1.31167	1	0.515	0.822	1	0.834773	0.803409	1
gi_66504263	1	0.7986	1.3846	1	0.59	0.964	1	0.6275	0.8405	1	1.4818	1.1952	1	0.8235	1.038				1	0.986143	1.45	1	1.31125	0.41575	1	2.235	1.121	1	0.643667	2.12333	1	1.01257	0.879857	1	0.846	1.04625	1	0.758286	0.528429	1	0.457667	0.641333	1	0.59	0.484	1	0.8102	0.652	1
gi_110761827	1	0.803375	1.49612	1	0.4845	0.822833	1	0.6995	1.032	1	1.24729	0.932571	1	0.723	0.9885	1	1.3416	1.1136	1	0.717125	1.20687	1	1.55412	0.4615	1	2.58867	1.68867	1	0.525	1.81425	1	0.9012	0.7246	1	1.0752	1.0794	1	0.6375	0.4735	1	0.569167	0.859833	1	0.654	0.799	1	0.749333	0.781	1
gi_66522386	1	0.459118	1.029	1	0.47	0.726187	1	1.84114	0.753429	1	1.1481	1.44452	1	1.90428	0.841167	1	1.20554	0.873231	1	0.909167	0.927056	1	0.325818	0.537	1	4.11348	3.88924	1	1.04262	0.622313	1	0.534421	0.915526	1	0.3175	0.863667	1	0.372	0.598667	1	1.32812	0.677941	1	2.313	0.4765	1	2.1724	0.9328	1
gi_66513527	1	0.5734	1.1593	1	0.4571	1.0461	1	1.2063	0.7654	1	1.198	0.967333	1	0.8524	1.0549	1	0.7144	0.8037	1	0.928611	1.45339	1	0.878882	0.601294	1	3.70312	2.20125	1	0.802231	1.54446	1	1.10217	1.01083	1	0.612091	0.714545	1	0.848067	0.9438	1	0.5222	0.9143	1	0.8124	1.3278	1	1.03142	1.23132	1
gi_66512107	1	0.614	1.2185	1	0.705833	0.994167	1	0.692333	0.764667	1	1.6636	1.4334	1	0.871	1.067				1	1.06189	1.64911	1	1.01975	0.4865	1	2.4118	1.6912	1	0.536333	1.94333	1	0.870286	0.770714	1	0.7816	0.8448	1	0.64	0.472125	1	0.688	1.0055	1	1.252	1.75	1	0.906	0.83575	1
gi_66507623	1	0.667667	1.49111	1	0.664714	1.02371	1	0.903	1.007	1	1.2095	1.31767	1	2.11675	1.5815	1	0.741	0.953286	1	1.09	1.605	1	1.50677	0.985	1	2.6235	1.9143	1	0.699667	1.42067	1	0.823875	0.69725	1	0.624833	0.899333	1	1.05622	0.679111	1	0.4724	0.6272	1	0.74	1.255	1	1.2277	1.0937	1
gi_66503776	1	0.794118	1.543	1	0.402048	1.19343	1	1.01906	0.788294	1	0.990706	0.871176	1	0.8625	1.02171	1	0.750467	0.678867	1	1.07033	1.54928	1	1.07082	0.518294	1	2.69375	1.67765	1	0.604786	1.66686	1	1.02176	1.00947	1	0.639364	1.01882	1	0.954957	0.721652	1	0.501867	0.8866	1	0.59825	0.69525	1	0.799211	0.801474	1
gi_66556180	1	0.8414	1.6214	1	0.521333	0.850833	1	2.465	0.907667	1	1.24333	0.963	1	0.9305	0.824	1	1.0578	0.6702	1	0.8746	1.4518	1	1.02611	0.576444	1	3.08143	1.72729	1	1.16	1.708	1	0.9146	0.8124	1	0.8515	0.8365	1	0.824444	0.711556	1	0.583667	0.647667	1	0.575	0.79	1	0.98	0.826375	1
gi_66526646	1	0.535417	1.39858	1	0.597556	1.33911	1	0.7214	1.0124	1	1.29983	1.19083	1	0.88275	0.93625	1	1.04727	1.10345	1	0.985357	1.42736	1	0.842667	0.386889	1	2.32271	1.91157	1	0.6575	1.8145	1	0.876125	0.858875	1	0.767778	1.18667	1	0.709909	0.575818	1	0.537667	0.737	1	0.940333	1.069	1	0.98525	0.870875	1
gi_110756835	1	0.681	1.2324	1	0.536545	0.841091	1	0.664667	1.12	1	1.51889	1.19878	1	0.7055	1.0785	1	1.12833	1.3255	1	0.802357	1.16071	1	1.00758	0.448667	1	2.87	1.697	1	0.6605	1.918	1	0.695417	0.683833	1	1.0182	1.0762	1	0.754308	0.583538	1	0.4068	0.5916				1	0.789062	0.683625	1
gi_110760349	1	0.65325	1.165	1	0.5722	0.9746	1	1.027	0.707	1	1.5915	1.2535	1	0.699	0.7845	1	0.9426	0.8426	1	1.52767	1.40567	1	1.0175	0.89	1	2.34467	1.948	1	0.505667	1.38033	1	0.905667	1.0015	1	0.89425	0.795	1	0.682	0.5488	1	0.644	0.926333	1	0.7765	1.56	1	0.87	0.735333	1
gi_66523464	1	0.594125	1.33688	1	0.5625	1.0403	1	0.984667	0.849	1	1.45083	1.22083	1	1.1122	0.9228	1	0.9434	0.7172	1	1.24883	1.67517	1	0.841333	0.532	1	3.24846	2.35331	1	0.513167	1.88417	1	0.795167	0.9065	1	0.616667	0.876	1	0.7126	0.5749	1	0.60825	0.94425	1	0.8365	0.79775	1	1.01478	0.772778	1
gi_66507594	1	0.560857	1.15171	1	0.513556	1.06467	1	0.698667	1.025	1	1.14929	0.954857	1	0.73175	0.89425	1	0.955	0.8375	1	0.958364	1.31227	1	0.990545	0.455455	1	1.99575	1.213	1	0.50525	1.80187	1	0.95675	0.85025	1	0.745	0.90775	1	0.820333	0.6805	1	0.5182	0.7964	1	0.542	0.789	1	0.825364	0.804364	1
gi_66555437	1	0.565455	1.45345	1	0.6589	0.6826	1	1.41525	0.831	1	1.16575	1.31113	1	1.628	0.915333	1	1.9134	1.3372	1	0.866214	1.171	1	0.28675	0.404125	1	3.99275	4.48958	1	0.8722	0.892	1	0.518462	1.02592	1	0.403833	1.20533	1	0.445688	0.72875	1	1.43225	0.93925	1	3.113	0.9462	1	2.04108	0.952167	1
gi_66556287	1	0.752	1.62233	1	0.547	1.34729	1	0.8544	0.803	1	1.0674	0.731	1	0.7545	1.0605	1	0.514	0.605	1	1.214	1.61183	1	0.85025	0.507	1	2.35637	1.31838	1	0.511333	1.369	1	1.151	1.3346	1	1.05475	1.31525	1	0.669571	0.466429	1	0.512714	0.908143				1	0.9612	0.787	1
gi_110759577	1	0.611	1.17933	1	0.556	0.931	1	0.557	0.855667	1	1.2054	0.8246	1	0.674667	0.723667	1	1.317	0.734	1	0.9062	1.4786	1	1.21117	0.4035	1	2.411	1.16867	1	1.0865	4.04475	1	0.99125	0.7525	1	0.752	0.938	1	1.107	0.6535	1	0.52225	0.897	1	1.099	1.247	1	0.7996	0.6388	1
gi_48103639	1	0.510455	1.46291	1	0.490273	1.78182	1	0.7878	0.9222	1	1.30471	1.00943	1	0.72825	0.785	1	0.973	1.1455	1	1.1218	1.59173	1	0.860667	0.386267	1	2.77036	2.36573	1	0.823125	1.95913	1	0.985083	1.10625	1	0.759	1.212	1	0.696929	0.549143	1	0.461	0.8922	1	0.789	0.959	1	0.758455	0.687364	1
gi_110763897	1	0.437833	1.043	1	0.496	0.915	1	0.791667	0.521667	1	1.08271	0.811571	1	0.776	0.736	1	0.65625	0.41525	1	0.9845	1.42583	1	1.66967	0.773	1	1.5395	1.137	1	0.651	1.7175	1	0.905429	0.779857	1	0.540333	0.919667	1	0.6974	0.45	1	0.558	0.770333	1	1.672	1.676	1	1.67671	1.56729	1
gi_66523390	1	0.569286	1.18286	1	0.523125	1.14469	1	1.04262	0.938688	1	1.37245	1.13045	1	0.879067	0.935067	1	0.76625	0.7465	1	1.05176	1.36147	1	0.903882	0.488176	1	3.185	2.0655	1	0.559	1.71682	1	0.8545	0.836083	1	0.717833	0.9825	1	0.654526	0.506263	1	0.617867	0.804867	1	0.975667	1.11433	1	0.991455	0.767364	1
gi_110757390	1	0.6514	1.4773	1	0.40335	0.97775	1	0.607778	0.867222	1	0.916692	0.777077	1	0.5291	0.6397	1	0.5185	0.47675	1	0.826632	1.498	1	0.771385	0.375923	1	2.50932	1.29279	1	0.666786	4.37714	1	0.860667	0.767889	1	0.7738	1.2292	1	0.9252	0.7013	1	0.398353	0.754118	1	0.775	0.947	1	0.709524	0.607571	1
gi_66504786	1	0.6235	1.242	1	0.5054	0.7174	1	0.6415	1.1535	1	0.96175	0.80825	1	0.556	0.7405	1	1.2175	0.8435	1	0.784444	1.283	1	0.985125	0.461875	1	1.97622	1.25722	1	0.80475	3.60825	1	0.834273	0.846909	1	0.667857	0.871286	1	0.732818	0.609455	1	0.45175	0.832				1	1.11733	1.12092	1
gi_66512792	1	0.7158	1.183	1	0.63925	0.926	1	0.839	1.0375				1	0.7495	0.9695	1	0.8198	0.6634	1	0.708	1.1205	1	1.438	0.497	1	2.18767	1.53033	1	0.355	1.6135	1	0.881	0.7715	1	0.715	0.628	1	0.684	0.5576	1	0.561333	0.709333	1	0.776	0.98	1	0.7325	0.7185	1
gi_66524882	1	0.7	1.47188	1	0.556818	1.08809	1	1.118	0.8202	1	1.42325	1.07525	1	0.8614	1.0036	1	1.01029	0.823857	1	1.29914	1.91486	1	1.08733	0.455667	1	2.61982	1.90645	1	0.494667	1.67067	1	1.098	1.0506	1	0.733364	0.942636	1	0.798933	0.550333	1	0.679143	0.949143	1	0.870667	1.16967	1	0.841143	0.889286	1
gi_110756254				1	0.7165	0.986	1	0.775	0.848	1	1.65508	1.54023	1	0.802667	1.24233	1	0.862	1.056	1	0.857667	1.34067	1	1.48486	0.710429	1	2.37375	1.7705	1	0.455375	1.6465	1	0.96	1.1445	1	0.9485	1.164	1	0.820571	0.856571	1	0.9541	1.5094	1	0.844	0.959	1	0.863889	0.942444	1
gi_66500205	1	0.448375	0.999125	1	0.591667	1.07933	1	0.8405	0.84175				1	0.8858	0.792	1	0.721	0.655	1	1.1557	1.4069	1	0.718167	0.504167	1	2.8808	2.1988	1	0.466	1.904	1	0.967	1.0455	1	0.832	1.2875	1	0.7477	0.5728	1	0.7365	1.162	1	1.412	0.8975	1	1.06313	0.815375	1
gi_110757651	1	0.439333	1.04067	1	0.55225	0.985	1	1.00733	0.943333	1	1.267	1.083	1	0.986	1.0365	1	1.07	1.05233	1	1.06238	1.18925	1	0.6002	0.4	1	2.2915	2.25537				1	0.68725	1.09013	1	0.664	0.99675	1	0.705667	0.596222	1	0.615	0.781	1	1.3305	1.0925	1	1.2145	0.7635	1
gi_66563168	1	0.502444	1.15444	1	0.718727	1.45427	1	0.687	1.1904	1	1.67	1.24971	1	0.737	0.852	1	1.0416	0.9514	1	1.08008	1.558	1	1.04993	0.4374	1	2.09112	1.5065	1	0.4495	2.046	1	1.00283	0.955667	1	0.672556	0.920111	1	0.815571	0.514429	1	0.4576	0.8448				1	0.783444	0.666556	1
gi_66517066	1	0.56345	1.33475	1	0.49125	1.0139	1	0.774286	0.776214	1	1.13821	0.897895	1	0.787706	0.795882	1	0.787579	0.854947	1	0.906211	1.29795	1	0.7595	0.432	1	2.29261	1.81711	1	0.584375	1.45606	1	0.682609	0.942304	1	0.634929	0.870643	1	0.545	0.586	1	0.593353	0.946353	1	0.920667	0.868333	1	0.978053	0.752	1
gi_66530257	1	0.600789	1.12647	1	0.603652	1.08183	1	1.09761	0.930217	1	1.40838	1.2151	1	0.877	1.1692	1	0.752563	0.864812	1	1.01983	1.28014	1	0.96732	0.68368	1	2.74541	1.89024	1	0.527625	1.05825	1	1.02908	1.1624	1	0.781111	0.970111	1	0.769914	0.729771	1	0.625941	0.856	1	0.985	1.153	1	0.8985	1.07154	1
gi_48141870	1	0.5395	1.6305	1	0.535333	1.26633	1	0.907	1.025	1	1.262	0.89	1	0.86	0.877	1	0.779	0.807	1	1.324	2.17567	1	0.817333	0.286333	1	2.87733	1.84433	1	0.465	1.953	1	0.966	1.198	1	0.687	0.7105	1	1.0255	0.709	1	0.666	0.886	1	1.016	0.802	1	0.885333	0.892667	1
gi_66525867	1	0.508	1.516	1	0.541333	1.11242	1	1.72683	0.897	1	1.166	0.942833	1	0.698667	0.715333	1	1.074	0.73825	1	0.675	1.08136	1	0.73875	0.360583	1	2.55031	1.67246	1	0.790769	2.58838	1	0.8605	0.888333	1	0.78175	0.94625	1	0.72475	0.522	1	0.696833	0.917167				1	1.034	0.7685	1
gi_66532597	1	0.678	1.433	1	0.7015	0.925833	1	0.926	1.1935	1	1.35857	1.56543	1	0.636	0.799	1	1.0504	0.9378	1	0.936	1.663	1	1.2624	0.5775	1	3.3592	1.8176	1	0.606714	2.10314	1	0.8038	0.8322	1	0.985333	0.916333	1	0.7688	0.5022	1	0.6754	0.9732				1	0.635429	0.603429	1
gi_66556661	1	0.5034	0.9978	1	0.564846	1.11608	1	1.1845	0.8	1	1.1922	0.9582	1	0.8726	0.9916	1	0.806	0.8144	1	0.973125	1.18863	1	0.863917	0.463333	1	2.06283	1.32575	1	0.6822	1.3512	1	1.027	0.962667	1	0.582444	0.772	1	0.70425	0.548875	1	0.52975	0.878	1	0.763	0.56	1	0.7785	0.69875	1
gi_66533113	1	0.487	0.819	1	0.641857	1.19986	1	0.804167	1.002	1	1.59983	1.16333	1	0.6282	0.8688	1	0.7034	0.683	1	0.901889	1.39133	1	1.06733	0.493833	1	3.08	1.9255	1	0.41525	1.96675	1	1.045	1.10625	1	0.8258	1.1062	1	0.801667	0.508333	1	0.527667	0.885333	1	0.85	0.892333	1	0.831	0.7245	1
gi_66510555	1	0.75675	1.71875	1	0.337667	0.899333	1	1.221	0.782	1	1.19733	0.993667	1	1.0025	1.072	1	0.51725	0.7525	1	0.764	1.2432	1	0.81825	0.46325	1	3.32386	1.72643	1	0.473	2.357	1	0.80475	1.043	1	0.7155	0.8185	1	0.890333	0.975667	1	0.575	0.514	1	0.733	0.89	1	0.94075	1.2015	1
gi_110759783	1	0.599316	1.23789	1	0.682452	1.33552	1	1.20743	0.921	1	1.24297	0.961103	1	0.88387	0.959391	1	0.8906	0.861467	1	0.90603	1.21642	1	0.907462	0.585423	1	2.6274	1.91833	1	0.601444	1.55974	1	0.785629	0.905229	1	0.757214	0.824643	1	0.74814	0.572767	1	0.6884	0.984933	1	0.699	1.044	1	0.948559	0.807324	1
gi_66551889	1	0.7055	1.2195	1	0.6592	0.7828	1	1.6145	0.927	1	1.77271	1.34957	1	1.02367	1.36233	1	0.808	0.793	1	0.973625	1.38837	1	1.28317	0.652667	1	2.61767	2.246	1	0.520667	1.03567	1	0.739	0.759667	1	0.991714	0.899857	1	0.628857	0.758429	1	0.641	0.806	1	0.761	1.396	1	0.8454	1.1136	1
gi_66529463	1	0.611	1.2346	1	0.7385	1.1355	1	1.569	0.7672	1	1.29914	0.886857	1	0.991333	0.840333	1	1.1785	0.95	1	0.784	1.19375	1	0.735	0.68125	1	2.458	2.638	1	0.865	2.67367	1	1.04557	0.856429	1	0.6438	0.8216	1	0.733571	0.461143	1	0.67825	0.82975				1	1.22122	0.698333	1
gi_66554156	1	0.599	1.202	1	0.588	0.89825	1	1.43143	0.822143	1	0.9942	0.8362	1	1.021	0.862286	1	0.967	0.973	1	0.696	1.0597	1	0.705286	0.439429	1	2.3294	1.8298	1	0.5	0.3235	1	0.857857	1.2	1	0.595	0.830333	1	0.7833	0.7464	1	1.1825	1.6635				1	0.973875	1.24125	1
gi_48103127	1	0.619667	1.0435	1	0.4304	1.0084	1	1.32325	0.8905	1	1.2428	1.5271	1	0.71025	1.04175	1	0.602	0.7355	1	0.648583	1.027	1	1.06455	0.541364	1	2.33978	1.996	1	0.379286	0.786714	1	0.624091	0.790455	1	0.947	1.242	1	0.57325	0.5865	1	0.4798	0.7328	1	0.73	0.699	1	0.7476	0.5082	1
gi_66558612	1	0.7144	1.444	1	0.400727	0.942455	1	0.5688	0.8798	1	1.03658	0.82725	1	0.540333	0.728	1	1.858	0.760833	1	0.801353	1.53112	1	0.959562	0.35875	1	2.27218	1.16018	1	0.7458	2.5916	1	0.898833	0.723917	1	0.84	0.976625	1	0.857412	0.731588	1	0.378375	0.6375	1	0.572333	0.868	1	0.69	0.626	1
gi_66513481	1	0.824333	1.115	1	0.5692	0.9755	1	0.844	0.88375	1	1.315	1.2775	1	0.7848	0.9654	1	0.6545	0.4415	1	0.657667	1.01933	1	0.816333	0.483	1	2.33875	1.60325	1	0.433833	1.81283	1	0.8668	1.019	1	0.970143	0.989429	1	0.698286	0.597857	1	0.676	1.013	1	0.662	1.258	1	0.705571	0.705	1
gi_66550890	1	0.521667	1.45683	1	0.469889	1.02356	1	0.8636	0.8299	1	1.559	1.15233	1	0.970625	0.8425	1	0.816	0.9655	1	1.03483	1.34833	1	0.7232	0.4566	1	2.6935	2.19075	1	0.558286	1.04271	1	0.7684	1.2536	1	0.923667	1.541	1	0.578667	0.475333	1	0.674625	0.845875	1	1.63	1.0855	1	1.12787	0.81125	1
gi_66536233	1	0.65775	1.27067	1	0.6304	1.24315	1	0.741778	0.905222	1	1.10742	0.932833	1	0.752	1.04208	1	1.09767	0.898444	1	1.1864	1.829	1	1.08112	0.522375	1	2.42765	1.73805	1	0.682333	2.801	1	1.05269	1.00169	1	0.8324	1.20207	1	0.7024	0.441333	1	0.547583	1.06392	1	1.1975	1.1495	1	0.870294	0.718824	1
gi_66559541	1	0.6285	1.217	1	0.526167	0.595667	1	0.964167	0.816667	1	0.95975	0.817625	1	1.01067	1.043	1	0.944667	1.08567	1	0.873143	1.10386	1	0.928714	0.681143	1	2.2766	1.9542	1	0.541625	1.85925	1	0.638	0.8142	1	0.826333	0.828333	1	0.955	1.645	1	0.836	1.2535	1	0.4945	1.408	1	0.86125	0.74275	1
gi_66526470	1	0.70575	1.39312	1	0.472545	1.00609	1	0.92575	0.85025	1	1.28737	1.13869	1	0.7892	0.9618	1	1.18633	0.871333	1	1.169	1.64168	1	0.928733	0.433267	1	1.97082	1.34429	1	0.524	0.938	1	1.23315	0.980615	1	0.7344	1.0867	1	0.767235	0.537059	1	0.554444	0.930889	1	0.9705	0.8955	1	0.876769	0.771308	1
gi_110760871	1	0.6595	1.56475	1	0.421071	1.21879	1	0.8702	0.965267	1	1.20191	1.11636	1	0.719889	0.845667	1	0.529	0.6386	1	1.05835	1.31718	1	0.75775	0.420687	1	2.5024	1.5565	1	0.555667	1.72967	1	0.900714	0.889429	1	0.6248	1.084	1	0.9004	0.8282	1	0.424818	0.896091				1	0.947467	0.8966	1
gi_48104680	1	0.61825	1.22975	1	0.573	1.0912	1	0.7855	0.895	1	1.394	1.11167	1	0.776	0.935667	1	1.022	1.084	1	1.063	1.39025	1	0.9485	0.45725	1	2.938	2.183	1	1.0905	3.3555	1	1.01325	0.9655	1	0.814	0.961	1	0.708	0.594	1	0.6085	0.9435	1	1.2005	1.2175	1	0.8978	0.846	1
gi_58585122	1	0.759857	1.19414	1	0.600667	0.806	1	0.683778	1.00567	1	1.31812	1.15413	1	0.734545	1.26991	1	1.435	1.2426	1	0.891833	1.34	1	1.55069	0.682846	1	2.91875	1.6735	1	0.879	1.8968	1	1.07433	0.891417	1	1.07825	1.291	1	0.8766	0.9253	1	0.644125	0.724	1	0.83	1.97967	1	1.28145	1.46745	1
gi_48097100	1	0.657667	1.3205	1	0.535889	1.29289	1	0.718	0.963	1	1.26233	1.0005	1	0.850167	0.991833	1	1.00475	0.943625	1	1.08357	1.40143	1	1.13791	0.511364	1	2.17131	1.65554	1	0.5315	1.68962	1	0.9685	0.86975	1	0.716889	0.904	1	0.794	0.645	1	0.565	0.923	1	0.699	0.972	1	0.718857	0.663143	1
gi_48138819	1	0.58125	1.26975	1	0.452143	0.766429	1	0.95	1.181	1	1.261	0.722	1	0.545	0.412	1	1.22233	0.907	1	0.741	1.05743	1	1.25175	0.385125	1	2.6328	1.5444	1	1.1015	3.1165	1	0.799	0.638	1	0.9504	0.9622	1	0.433667	0.643667	1	0.483	0.654	1	0.6535	0.619	1	0.705625	0.432125	1
gi_48142237	1	0.935667	1.44933	1	0.660167	0.909667	1	1.66375	1.10563	1	1.2306	1.4762	1	0.900333	1.24367	1	0.515	0.7185	1	0.69725	1.35175	1	1.30367	0.496333	1	2.533	1.93567	1	0.348	1.396	1	0.6414	0.7978	1	0.912	0.855	1	0.73375	0.75225	1	0.695	1.00175				1	0.738	0.6475	1
gi_48096523	1	0.61	1.16325	1	0.501667	1.05467	1	0.778	0.776	1	1.53	1.22789	1	0.856667	0.862333	1	0.7614	0.8852	1	0.942571	1.29557	1	1.1878	0.645	1	2.67387	1.77588	1	0.695333	1.09183	1	0.863375	0.8005	1	0.974	1.297	1	0.678222	0.539333	1	0.639833	1.17117				1	0.840875	0.793875	1
gi_110756003	1	0.969333	1.575	1	0.632	0.972091	1	0.906	0.986	1	1.35867	1.00983	1	0.8116	1.156	1	0.8916	0.8014	1	0.879091	1.36364	1	1.30378	0.737333	1	3.352	1.9808	1	0.4495	0.87875	1	0.6325	0.720667	1	0.8985	0.852	1	0.7598	0.5582	1	0.548333	0.772	1	1.113	1.134	1	0.8215	0.689833	1
gi_66540596	1	0.799333	1.63367	1	0.652333	0.902833	1	0.9755	0.9005	1	1.45037	1.11375	1	0.7435	1.045	1	0.936143	0.86	1	1.038	1.4594	1	1.2576	0.54	1	3.69033	1.6535	1	0.539667	1.56067	1	0.739	0.8525	1	0.836	1.0205	1	0.7386	0.5536	1	1.65267	1.03533				1	0.887	0.8826	1
gi_66505480	1	0.471333	1.06533	1	0.6084	1.4506	1	0.4712	0.7138	1	1.18	1.1465	1	0.838143	0.847857	1	0.894333	0.741	1	1.1846	1.464	1	0.665	0.375714	1	3.511	2.29067	1	0.556333	0.947833	1	0.97325	0.9775	1	0.7702	1.0318	1	0.702571	0.408429	1	0.5705	0.803				1	0.967778	0.735889	1
gi_110758214	1	0.5968	1.0788	1	0.677	0.85175	1	1.42225	0.76375	1	1.308	1.317	1	0.866667	1.09667	1	0.7165	0.632	1	0.7685	1.26125	1	1.16	0.506625	1	3.1025	1.81875	1	0.627375	1.68775	1	0.781	0.8165	1	0.823333	0.953667	1	0.6246	0.5945	1	0.6442	1.003				1	0.878556	0.897778	1
gi_58585076	1	0.859	1.595	1	0.924	1.34967	1	0.287	0.6964	1	1.812	1.55709	1	0.481	0.8805	1	1.86586	1.03643	1	1.5241	2.0965	1	2.1836	0.6081	1	2.46164	1.64655	1	0.961	2.693	1	0.790333	0.5245	1	0.94	1.02133	1	0.644154	0.675308	1	0.422	1.2835				1	0.560231	0.537769	1
gi_66548968	1	0.965667	1.23	1	0.7575	0.82575	1	0.79	0.976	1	1.5088	1.4838	1	0.726	1.621	1	0.815	0.872	1	0.7922	1.1992	1	1.6072	0.5628	1	2.574	1.651	1	0.399	1.328	1	0.612667	0.598667	1	0.982	0.771	1	0.5435	0.503167	1	0.712	0.9204				1	1.03467	0.812667	1
gi_66533332	1	1.22167	2.055	1	0.65575	0.7715	1	0.867	0.955	1	1.22733	1.267	1	0.748	1.059	1	0.866333	0.572333	1	1.17912	1.34675	1	1.15625	0.612	1	3.565	2.642	1	0.539667	1.26	1	0.7666	0.7576	1	0.985	0.769	1	0.67875	0.58925	1	0.71625	0.73125				1	0.912833	0.838333	1
gi_48102814	1	0.573	1.4542	1	0.745	1.4065	1	0.92375	0.85975	1	1.14822	1.26344	1	1.1195	0.7425	1	1.884	1.743	1	1.01983	1.34367	1	0.528	0.396667	1	2.727	3.032	1	0.8242	1.6823	1	0.7165	1.1071	1	0.6812	1.1282	1	0.582294	0.524118	1	0.597667	0.643778				1	1.196	0.710375	1
gi_110749824	1	0.508	1.007	1	0.5288	0.7582	1	0.73275	0.733	1	1.46114	1.16929	1	0.8864	1.3586	1	0.858	0.824	1	0.927333	1.2245	1	1.1571	0.5575	1	3.147	2.07125	1	0.420857	0.987571	1	0.8294	0.8092	1	0.967	0.843	1	0.648167	0.487667	1	0.717333	1.121				1	0.925429	0.851714	1
gi_110756584	1	0.6578	1.2388	1	0.551429	1.211	1	0.981667	0.7875	1	1.28486	0.863714	1	0.73025	1.01525	1	0.794	1.17867	1	1.105	1.51556	1	0.953125	0.460875	1	3.11836	1.97891	1	0.451333	0.66	1	0.736333	0.904	1	0.771	0.895	1	0.801588	0.507647	1	0.554	0.6795	1	1.719	2.657	1	0.883364	0.744273	1
gi_48097857	1	0.66	1.2925	1	0.816	1.199	1	0.617	0.835	1	1.6565	1.133				1	1.0215	0.79575	1	1.03833	1.66733	1	0.96	0.382111	1	2.6054	1.5176	1	0.545	1.364	1	1.321	1.196	1	0.58	1.06067	1	1.14529	0.642286	1	0.639	0.744	1	0.765	1.2	1	0.831	0.9886	1
gi_66508914				1	0.6353	1.1369	1	0.618556	0.815778	1	1.424	1.20729	1	0.69	0.940429	1	0.7675	1.164	1	0.957	1.20538	1	1.8587	0.8839	1	2.17533	1.63533	1	0.3965	2.15125	1	0.706556	0.777889	1	0.8006	1.009	1	0.6902	0.5281	1	0.60475	0.9155	1	0.973	1.397	1	0.62575	0.773	1
gi_110756011	1	0.604667	1.27842	1	0.651429	0.991	1	1.783	0.9672	1	1.35758	1.04879	1	1.0986	1.0464	1	1.02214	0.784286	1	0.997176	1.41065	1	1.19321	0.543429	1	2.258	1.24856	1	0.6318	2.156	1	0.960765	1.11276	1	0.875778	0.85	1	0.728455	0.56	1	0.742571	0.837				1	0.8386	0.726267	1
gi_66519835	1	0.645	1.0165	1	0.4125	1.35533	1	1.0782	0.8428	1	1.2646	0.7948	1	1.1435	1.13817	1	1.10925	0.94175	1	0.9085	1.3345	1	0.788429	0.442286	1	2.56363	1.8065	1	1.01633	2.953	1	0.82	0.6115	1	0.57525	0.6495	1	0.966667	0.580444	1	0.672857	0.918571				1	0.759714	0.545571	1
gi_66533395	1	0.858	1.2932	1	0.738	1.07309	1	0.752	0.889	1	1.678	1.20756	1	0.717667	0.91	1	0.893	0.7665	1	1.03857	1.494	1	1.074	0.482714	1	2.987	1.86433	1	0.49125	1.68762	1	0.875333	0.860833	1	0.74675	0.9885	1	0.679	0.516333	1	0.701222	1.18444				1	0.81125	0.6465	1
gi_48140590	1	0.7522	1.567	1	0.744	0.9585	1	0.907	0.712	1	1.69425	1.13325				1	0.84775	0.746	1	1.15133	1.404	1	1.09191	0.827636	1	2.243	1.61486	1	0.4445	1.942	1	0.77975	1.05375	1	0.66325	0.814125	1	0.630833	0.674833	1	0.587	1.41				1	0.8065	0.70125	1
gi_110749082	1	0.6814	1.0432	1	0.531857	0.193714	1	0.842	0.953667	1	1.4142	1.8778	1	0.749333	0.99	1	0.973	0.426	1	1.37669	2.17723	1	1.36662	0.6015	1	2.42413	1.47125	1	0.520667	1.42983	1	0.786833	0.908667	1	0.729333	0.829	1	0.657692	0.615846	1	0.89375	1.064				1	1.02667	1.01933
gi_110758074	1	0.6088	1.1521	1	0.476313	0.672937	1	0.992	0.7144	1	1.43559	1.05732	1	0.753091	0.865545	1	0.785091	0.823545	1	0.88655	0.9356	1	0.94052	0.61956	1	2.82578	1.55067	1	0.730444	1.56767	1	0.718647	0.774176	1	1.083	1.01525	1	0.580905	0.582619	1	1.04643	0.962857				1	0.8865	0.883464	1
gi_110755553	1	0.561375	1.14725	1	0.5416	1.1945	1	0.81275	0.779625	1	1.23918	0.905364	1	0.579571	0.689286	1	0.8438	0.7394	1	1.05062	1.24988	1	0.776111	0.367222	1	2.64675	1.92025	1	0.532667	1.668	1	1.0546	0.9188	1	0.841833	1.021	1	0.987538	0.774231	1	0.4605	0.723				1	0.886333	0.791933	1
gi_110756698	1	0.7026	1.2354	1	0.5712	0.9178	1	0.742	0.935	1	1.4768	1.714	1	0.782	0.4805	1	0.798	0.802	1	1.154	1.31625	1	1.29933	0.631667	1	2.388	1.727	1	0.7235	1.91725	1	0.7774	0.8882	1	1.0635	0.99375	1	0.6255	0.673	1	0.748	0.8295				1	0.91925	0.773	1
gi_66547760	1	0.4985	1.182	1	0.4764	0.8146	1	0.897	0.746	1	1.3716	1.1334	1	2.00275	2.58225	1	1.21	0.90675	1	1.01309	1.61827	1	1.16586	0.466429	1	2.90629	1.333	1	0.585	1.7535	1	0.94	0.734556	1	0.5884	1.1342	1	0.803364	0.615909	1	0.5175	1.252				1	0.791833	0.769833	1
gi_94158668	1	0.536	1.645	1	0.4005	1.09075	1	0.7274	0.4666	1	1.78275	1.24375	1	0.958	0.949	1	1.1555	0.852	1	0.631333	0.720333	1	0.6575	0.3585	1	4.931	1.222	1	2.09	1.142	1	1.18825	0.67425	1	0.283667	0.508	1	0.618333	0.589	1	0.648667	0.782667				1	1.151	1.008	1
gi_66525858	1	0.657	1.2682	1	0.582	0.929	1	0.763	1.03	1	1.479	1.15689	1	0.852	0.879	1	1.116	1.0045	1	0.933556	1.20933	1	0.822444	0.400111	1	2.008	1.5922	1	0.712	1.63733	1	0.820667	0.847667	1	1.01283	1.06667	1	0.646	0.509444	1	0.6375	0.9525				1	0.956625	0.768375	1
gi_66520497				1	0.473667	0.645333	1	0.932333	0.821667	1	1.541	1.21933	1	0.793333	1.00833	1	0.743	0.843	1	0.9284	1.1434	1	1.1368	0.5112	1	2.52267	1.981	1	0.716	0.608	1	0.83	0.848	1	0.688	0.6936	1	0.541875	0.434875	1	1.02433	0.973333				1	1.099	0.982667	1
gi_66508439	1	0.702647	1.22782	1	0.623429	0.952786	1	1.083	0.878	1	1.41207	1.40386	1	0.763429	1.00371	1	0.699857	0.568857	1	1.07969	1.34723	1	1.12244	0.498625	1	1.99894	1.52635	1	0.319333	1.25733	1	0.720875	0.75475	1	0.853667	0.889333	1	0.674706	0.692882	1	0.7012	0.933667				1	0.806083	0.710417	1
gi_66524926	1	0.592429	1.17571	1	0.588	0.866667	1	1.18325	0.982	1	1.31721	1.10414	1	1.05367	1.058	1	0.814	0.751667	1	0.957571	1.31229	1	1.06745	0.520364	1	2.414	1.87322	1	0.55	1.459	1	0.797143	0.895571	1	0.723	0.874	1	0.760687	0.601313	1	0.570333	0.864167				1	0.966167	0.978417	1
gi_66504343	1	1.053	1.33	1	0.602714	0.944857	1	0.9298	0.8362	1	1.66457	1.51186	1	0.770143	1.17843	1	0.9962	1.1786	1	0.996111	1.47789	1	1.7355	0.978125	1	2.5418	1.6236	1	0.648	2.005	1	0.786	0.781333	1	2.939	2.35	1	1.3915	0.8206	1	0.584	1.4545				1	0.788333	0.764	1
gi_66554916	1	0.867833	1.18883	1	0.465143	1.2	1	0.694667	0.803833	1	1.36813	1.12787	1	0.9075	0.823	1	1.13567	0.614	1	1.1852	1.6134	1	1.1221	0.4174	1	3.04875	1.2605	1	1.984	1.31633	1	1.42625	0.869083	1	0.541	0.796667	1	0.871714	0.603714	1	0.4062	0.774				1	0.824625	0.67075	1
gi_110762877	1	0.6012	1.1292	1	0.579875	1.35125	1	0.874571	0.911	1	1.34817	0.995333	1	0.765875	0.91525	1	0.756	0.652333	1	0.936625	0.919875	1	1.01463	0.641375	1	2.6094	1.5916	1	0.658167	1.41633	1	1.0325	0.8545	1	1.08814	1.22914	1	0.873333	0.7465	1	0.733167	0.909833				1	0.928714	0.902857	1
gi_66500225	1	0.626833	1.42683	1	0.467	1.1747	1	0.5895	0.73375	1	1.732	1.14483	1	0.3815	0.58	1	1.35757	0.773286	1	1.358	2.5958	1	0.797125	0.313	1	2.14789	1.34956	1	0.6246	2.4086	1	1.04629	0.753143	1	0.6372	0.924	1	0.985667	0.542333	1	0.3635	0.716				1	0.636818	0.534182	1
gi_110750674	1	0.633	1.058	1	0.397	0.912333	1	1.01133	0.888	1	1.53333	0.802333	1	0.764714	1.01429	1	0.9225	0.7635	1	1.02875	1.17625	1	1.70757	0.830286	1	2.7044	1.4594	1	0.402857	0.616429	1	0.819667	0.807667	1	0.738333	0.770667	1	1.011	0.781857	1	0.49825	1.012				1	0.901	0.942
gi_110770269	1	0.849875	1.464	1	0.63475	0.899375	1	0.602833	1.0745	1	1.05182	1.03282	1	0.706833	1.19283	1	1.14583	0.988833	1	0.929294	1.245	1	1.29592	0.5065	1	2.73208	1.67715	1	0.716286	2.10557	1	0.948364	0.693455	1	0.8793	0.9616	1	0.646769	0.434538	1	0.499667	0.8195				1	0.728625	0.67125	1
gi_66525165	1	0.862	1.31	1	0.398	0.897125	1	2.358	0.853	1	1.34067	0.965667	1	1.04475	1.076	1	0.802667	0.780667	1	1.03844	1.33078	1	1.32933	0.774333	1	2.7039	1.6759	1	0.74825	1.69725	1	0.913	0.628	1	0.938333	1.006	1	1.1965	1.19917	1	0.459875	0.658875	1	0.684	1.035	1	0.645167	0.639167	1
gi_66517317	1	0.664667	1.48967	1	0.5942	0.8812	1	1.08633	0.764333	1	1.60888	1.3445	1	1.00425	0.98425	1	1.18375	0.57225	1	0.980846	1.31	1	0.8596	0.4932	1	2.17638	1.41112				1	0.974111	0.949111	1	0.655182	0.908091	1	0.646889	0.480556	1	0.778667	0.586				1	0.9518	0.7856	1
gi_110749036	1	0.849571	1.03614	1	0.585286	0.641429	1	0.855	1.0358	1	1.2777	1.1521	1	0.849333	1.009	1	1.3705	0.5125	1	0.990929	1.70564	1	1.1832	0.4842	1	2.604	1.62686	1	0.5976	2.7394	1	0.7549	0.7639	1	0.752143	0.759286	1	0.697	0.615	1	0.599429	0.781714				1	0.851077	0.660231	1
gi_94158657	1	0.613	1.186	1	0.186	1.225				1	1.8628	0.9446	1	0.511	0.893				1	0.7455	1.37883	1	1.4504	0.5478	1	1.5095	1.5405	1	0.523	3.327	1	0.736	0.5142	1	0.5815	0.80125	1	0.8306	0.5828	1	0.7295	0.830833	1	0.662	0.837	1	0.7615	0.628625	1
gi_110761334	1	0.4485	1.141	1	0.303143	0.540857	1	1.1	0.8474	1	1.61125	1.41325	1	0.5505	0.601667	1	0.918	0.937	1	1.1176	1.1046	1	1.20757	0.511143	1	3.50057	1.47771	1	0.645	0.38325	1	0.962167	0.826333	1	1.6305	2.581	1	1.059	0.536	1	0.44425	0.63425				1	1.043	0.996833	1
gi_48098085	1	0.49625	1.15775	1	0.366429	0.816143	1	0.62	0.925	1	0.937	0.7292	1	1.00425	0.8095	1	1.57967	0.963333	1	0.903357	1.77657	1	0.939375	0.2945	1	2.62894	1.28062	1	1.195	4.44963	1	1.00514	0.683714	1	0.628	0.7235	1	0.9982	0.6947	1	0.3344	0.7828				1	0.7734	0.528	1
gi_110761214	1	0.78325	1.5675	1	0.751857	0.999429	1	0.8972	1.0326	1	1.5373	1.3797	1	0.890333	1.199	1	0.89825	1.3075	1	1.09614	1.62836	1	1.083	0.6425	1	2.53388	2.06062	1	0.72425	1.60575	1	0.7855	0.92675	1	0.705	0.815	1	0.711444	0.740667	1	0.69	1.2058				1	0.952375	0.980125	1
gi_110763879	1	0.958	0.9455	1	0.43675	1.14375	1	0.692833	1.35583	1	1.3916	1.2314	1	0.931333	1.124	1	0.684	1.066	1	0.9688	1.1368	1	1.43567	0.629333	1	3.693	1.996	1	0.687	0.576	1	0.772833	0.742333	1	0.9505	0.9935	1	0.8636	0.6126	1	0.47175	0.8965				1	0.944625	1.23525	1
gi_110768411	1	0.749	1.2565	1	1.13425	1.01812	1	1.2762	0.9356	1	1.325	1.09033	1	1.03767	1.13333	1	0.791	0.739	1	0.9875	0.92825	1	1.33086	0.600857	1	2.138	1.10457	1	0.4814	1.894	1	0.788	0.9696	1	1.1155	1.30067	1	0.86	0.697	1	0.8868	0.8332				1	0.786	0.689	1
gi_110749616	1	0.458	0.7495	1	0.9	1.0135	1	0.998	0.566	1	1.87617	1.73933	1	0.88675	1.458	1	0.414333	0.893333	1	0.301667	0.389333	1	0.5295	0.2985	1	6.616	6.677	1	0.386	0.948667	1	0.4706	0.7364	1	0.730333	1.324	1	0.6296	0.4824	1	0.4855	0.502	1	0.808	0.755	1	4.297	3.127	1
gi_66531429	1	0.68775	1.6315	1	0.680667	1.485	1	1.085	0.9375	1	1.74475	1.1195	1	0.7798	0.8026	1	0.8355	0.75	1	1.136	1.725	1	1.00075	0.430625	1	2.44617	1.5485	1	0.588286	1.03029	1	0.949429	0.958	1	0.6485	0.9435	1	0.652667	0.376	1	0.514714	0.740429				1	0.6935	0.6135	1
gi_66519842	1	0.7355	0.65	1	0.355	0.8765	1	1.7334	0.6704	1	1.2736	1.0536	1	0.949333	1.235	1	0.6215	0.633	1	1.1856	1.17	1	1.05567	0.726333	1	3.797	1.84467	1	0.67	1.559	1	0.95525	1.1725	1	0.52725	0.50425	1	1.09757	0.922143	1	0.51975	0.75325				1	1.04975	1.03725	1
gi_66519936	1	0.639429	1.22757	1	0.54125	1.313	1	1.05825	0.8315	1	1.16492	0.893462	1	0.804857	0.838714	1	1.13017	0.798667	1	0.9805	1.25071	1	1.09479	0.721643	1	3.10967	1.63044	1	0.56775	2.07613	1	1.01306	1.03975	1	0.755647	1.08906	1	0.869389	0.593167	1	0.665556	1.03689				1	0.780833	0.829778	1
gi_66535082	1	0.542333	1.133	1	0.399889	1.14667	1	0.7278	0.9982	1	0.890571	0.661286	1	0.701333	0.683333				1	1.34533	1.85667	1	0.933	0.333333	1	2.61571	1.57614	1	0.95075	1.5735	1	1.16167	0.827667	1	0.6675	1.34	1	0.868667	0.358111	1	0.507143	0.739714	1	1.262	1.318	1	0.683857	0.642286	1
gi_110762620	1	0.818167	1.3925	1	0.672556	0.847333	1	0.904667	0.869333	1	1.47733	0.99875	1	0.82675	1.142	1	0.831857	0.796571	1	0.923308	1.44423	1	1.3731	0.6156	1	2.287	1.793	1	0.437	1.391	1	0.821083	0.796167	1	0.860333	0.788917	1	0.611824	0.552353	1	0.780333	1.13333				1	0.845	0.806	1
gi_66565444	1	0.911	1.66967	1	0.587333	0.934833	1	1.07167	0.809333	1	1.30083	1.3885	1	0.809857	1.08771	1	0.492333	0.601167	1	0.865625	0.963125	1	1.23967	0.6	1	3.486	2.59075	1	0.68125	0.83625	1	0.742714	0.766714	1	0.705	0.70875	1	0.7286	0.6524	1	0.62525	0.81175				1	0.847	0.784333	1
gi_66548261	1	0.686	1.99375	1	0.366	0.85275	1	4.211	0.784	1	1.443	1.2345	1	0.753	0.8055	1	0.7205	0.6265	1	1.06683	1.2325	1	0.49	0.598	1	4.3195	2.45525				1	0.905167	1.381	1	0.704	0.845333	1	0.65275	0.5435	1	0.6	1.26	1	0.9415	0.864	1	1.0315	0.7525	1
gi_66553455	1	0.571	1.085	1	0.548	1.099				1	1.0425	0.79125	1	0.6955	0.6885				1	1.16	1.106	1	1.1905	0.37225	1	2.266	1.562	1	0.707	4.828	1	1.1635	0.912	1	0.646	0.833	1	0.872	0.610875	1	0.549	0.896	1	0.691	0.977	1	0.82275	0.54125	1
gi_66520256	1	0.577667	1.1355	1	0.4688	1.1884	1	1.20275	0.81425	1	1.1822	1.1296	1	1.028	0.986	1	0.79	0.683667	1	0.87325	1.1265	1	0.789364	0.529909	1	2.18443	1.522	1	0.6855	0.734	1	1.2549	1.1395	1	0.792167	0.794	1	0.855857	0.563143	1	0.5446	0.6962				1	1.0202	1.4432	1
gi_66551115				1	0.678167	0.865167	1	1.098	0.937143	1	1.3635	1.1175	1	0.938	1.20929	1	1.1068	0.9194	1	0.962333	1.41133	1	1.22614	0.520714	1	2.90225	1.729	1	0.625	1.30286	1	1.02867	0.884333	1	0.80075	0.64225	1	0.54275	0.4335	1	0.817	1.09433				1	0.965429	0.946714	1
gi_74271822	1	0.8892	1.2654	1	0.9795	0.94125	1	0.777	0.758	1	1.739	1.66237	1	0.681	1.116	1	0.7305	0.993	1	0.7955	1.22188	1	1.09629	0.409	1	3.32475	2.3465	1	0.262	1.358	1	0.657375	0.818625	1	0.7615	0.9315	1	0.6706	0.6214	1	0.797	0.946				1	1.3788	0.8232	1
gi_110756123	1	0.68375	1.1205	1	0.619	0.7686	1	1.305	0.9272	1	1.27971	1.13657	1	0.931	1.16033	1	0.9465	0.6955	1	0.9642	1.2266	1	1.0916	0.5128	1	2.7556	1.8894	1	0.58225	1.453	1	0.765143	0.823143	1	1.0675	0.7135	1	0.743556	0.686889	1	0.573	0.704				1	0.908333	0.949333	1
gi_66530616	1	0.528143	1.06957	1	0.504	1.127	1	0.886429	0.923	1	1.15	1.0177	1	0.885286	0.981286	1	1.34283	0.84	1	0.838833	1.23567	1	0.854571	0.387857	1	2.7134	1.4744	1	0.745667	3.60433	1	0.875	0.677714	1	0.783333	0.882667	1	0.725636	0.670455	1	0.50575	0.822				1	0.905167	0.669	1
gi_110756013	1	0.618067	1.23353	1	0.527286	1.05	1	1.54607	0.695815	1	1.59477	1.09354	1	1.4103	1.33904	1	0.763476	0.829238	1	1.0209	1.09064	1	1.06132	0.613895	1	2.48344	1.54356	1	0.831385	1.31008	1	0.934632	1.02276	1	0.914	0.7784	1	0.779658	0.681868	1	0.662609	0.959304				1	1.17589	0.963333	1
gi_110760134				1	0.6946	0.8554	1	1.0615	0.664	1	1.51086	1.29143				1	1.0005	0.781	1	0.937429	1.28314	1	1.37371	0.646571	1	2.054	1.555	1	1.759	4.634	1	0.7742	0.892	1	0.9315	0.8445	1	0.85025	0.59325				1	0.626	0.999	1	0.7476	0.796	1
gi_66521738	1	0.7506	1.464	1	0.678667	1.09717	1	0.598333	0.982	1	0.5485	0.269	1	0.750833	0.737667	1	1.003	0.712	1	1.27725	1.34475	1	0.914889	0.394	1	2.02233	1.66567	1	0.539	2.2776	1	0.903167	1.19017	1	0.74825	0.89125	1	0.707	0.755385	1	0.567333	0.932333				1	1.07517	1.47	1
gi_110759996	1	0.6485	1.1085	1	0.9304	0.7494	1	0.865	0.681	1	1.4075	1.227				1	0.804	0.6675	1	0.903	1.26733	1	1.332	0.674	1	1.934	1.2725	1	0.684333	1.98967	1	1.0372	0.8888	1	1.054	0.731	1	0.6878	0.577	1	0.7185	0.86425				1	0.967833	0.829833	1
gi_66547340	1	0.792	1.421	1	0.8582	0.8512	1	0.759167	0.8095	1	1.3425	1.254	1	0.7324	1.0672	1	0.5978	0.5934	1	0.793625	1.19562	1	1.1946	0.5006	1	3.272	1.99367	1	0.373286	0.871429	1	0.667	0.652	1	0.9675	0.985	1	0.550857	0.501857	1	0.804667	0.964667				1	0.970333	0.833	1
gi_110761561	1	0.4764	0.7802	1	0.526833	1.52017	1	1.053	0.88	1	1.094	1.0645	1	1.0052	0.9682	1	0.652667	0.487667	1	1.277	1.524	1	1.13787	0.421875	1	2.3345	1.5545	1	0.753333	1.482	1	0.7356	0.8066	1	0.6847	0.7037	1	0.900909	0.567	1	0.5126	1.134				1	0.647	0.586222	1
gi_66523907	1	0.527	0.774	1	0.156	0.967	1	1.9958	0.7892	1	1.197	1.01425	1	1.18525	0.99525	1	0.31	0.473	1	0.71375	0.50025	1	0.626	0.619	1	6.484	2.883	1	1.09667	0.486667	1	0.99	0.955333	1	0.559667	0.762333	1	1.23	1.188	1	0.3925	0.584				1	1.31067	1.27733	1
gi_66517659	1	0.67325	1.2665	1	0.601375	1.333	1	0.639333	0.813667	1	1.30789	1.07122	1	0.8095	1.0175	1	0.864	0.810667	1	1.33	1.766	1	1.1296	0.5326	1	2.974	2.0975	1	0.597	1.477	1	1.00125	1.0685	1	0.887667	1.33167	1	0.696333	0.510556	1	0.5395	1.036				1	0.9536	0.8242	1
gi_66557994	1	0.5855	1.939	1	0.5025	1.018	1	0.725	1.1535	1	1.34325	0.8385	1	1.028	0.652	1	1.2075	0.839	1	0.490667	1.04567	1	0.874714	0.281714	1	3.50975	2.3645	1	0.8025	4.247	1	0.9805	0.884	1	0.667333	0.930667	1	0.622	0.605	1	0.645	0.516333				1	1.53383	1.48517	1
gi_48128966	1	0.719	1.52625	1	0.575667	1.43467	1	0.919	1.0895	1	1.32883	0.958667				1	1.19933	0.707333	1	0.988333	1.58167	1	0.93375	0.3745	1	2.29117	1.46283	1	0.630667	2.85767	1	0.956	0.824333	1	0.8205	1.0325	1	0.9	2.588							1	0.772	0.8224	1
gi_66511001				1	0.525714	0.775286	1	0.8185	1.0395	1	1.56567	1.62117				1	0.98	0.884	1	1.08937	1.387	1	1.12757	0.615429	1	1.84433	1.32533	1	0.595444	1.53267	1	0.7865	0.78625	1	0.7915	0.995	1	0.849667	0.7525	1	0.6214	0.9012	1	0.825	1.088	1	0.937	0.9828	1
gi_94158709	1	0.6255	1.103	1	0.578	0.707667	1	0.382	0.495	1	1.3142	0.9058	1	0.794	0.9815				1	0.674714	1.32557	1	0.7135	0.28875	1	3.15675	1.429	1	1.9995	3.256	1	1.0328	1.0384	1	0.507	0.7498	1	0.992333	0.6475	1	0.376	0.686				1	1.22675	1.59125	1
gi_66530147	1	0.6365	1.41825	1	0.7795	1.057	1	0.872667	1.321	1	1.15029	0.899	1	0.254	0.969	1	0.875333	0.6565	1	0.9442	1.6176	1	1.06571	0.440714	1	2.36883	1.63483	1	0.515333	2.292	1	0.748	0.830375	1	0.748	0.810333	1	0.569143	0.512429	1	0.715333	0.562667				1	0.812333	0.684333	1
gi_66500427	1	0.976667	1.577	1	0.78125	0.7895	1	0.7955	0.802	1	1.7265	1.32675	1	0.812	1.194	1	1.3978	0.9252	1	0.9015	1.411	1	1.56	0.7595	1	1.68967	1.41333				1	0.8036	0.7522	1	0.91275	1.07125	1	0.712	0.541	1	0.658	1.248				1	0.78575	0.781	1
gi_66535330	1	0.69875	1.2375	1	0.544	0.57	1	0.67	1.063	1	1.08625	1.0265	1	0.736	1.032	1	1.435	0.772	1	0.742	1.437	1	1.40643	0.680714	1	1.6956	0.9504	1	0.7025	3.7405	1	0.6735	0.5725	1	0.7696	0.7782	1	0.747	0.5782	1	0.527	0.656				1	0.598	0.563	1
gi_66534766	1	0.55	1.342	1	0.482	1.0455				1	1.211	1.0015				1	1.216	0.914	1	0.913667	1.648	1	0.75075	0.28275	1	1.51925	0.83275	1	0.619	3.9745	1	0.942	0.98	1	0.51	0.739	1	1.2205	0.8565	1	0.481	0.48	1	0.655	0.975	1	1.457	1.331	1
gi_66515987	1	0.796	1.03	1	0.805333	0.949333	1	0.97	0.987	1	1.56456	1.65189	1	0.71	1.038	1	1.111	1.014	1	0.999714	1.25386	1	1.277	0.581833	1	2.3022	1.8238	1	0.546	1.40125	1	0.8165	0.8385	1	0.824	0.752	1	0.6646	0.5878	1	0.7695	0.96325				1	0.946714	0.808143
gi_110763102	1	0.828	1.278	1	0.72325	1.81275				1	1.354	0.8685	1	0.805	0.728	1	1.49833	1.205	1	0.9455	1.86875	1	0.952333	0.302333	1	3.0526	1.7272	1	1.37333	2.59433	1	1.10625	0.796	1	0.564	0.969667	1	0.80975	0.509	1	0.5945	1.0815	1	1.0295	1.7465	1	1.12733	1.12433
gi_66499475	1	0.534	1.4975	1	0.39	0.920667	1	1.2275	1.114	1	0.815	0.759333	1	0.954	0.7165	1	0.5675	0.4345	1	0.718	1.41	1	1.01325	0.3045	1	3.255	1.58925	1	1.0816	2.1586	1	1.029	0.4655	1	0.504	0.678	1	0.977	0.635	1	0.4212	0.529				1	0.7045	0.814	1
gi_66548338	1	0.3995	0.8985	1	0.4078	0.714	1	2.80225	1.15675	1	1.539	1.74233	1	1.22233	1.42367	1	0.878	1.001	1	1.01825	1.1065	1	1.087	0.5615	1	2.99325	1.468	1	0.661333	0.841333	1	0.761	0.793	1	0.975	0.8545	1	1.466	1.421	1	0.655	0.655	1	1.834	1.494				1
gi_110777113	1	0.826	1.999	1	0.6565	1.31775				1	1.54175	1.42325	1	0.592	0.969667	1	1.301	1.027	1	1.1705	1.92375	1	1.076	0.2812	1	3.2685	1.94975	1	0.795333	3.96967	1	1.012	0.774	1	0.59075	0.92025	1	0.764	0.571	1	0.557667	1.43433				1	0.756667	0.676833	1
gi_110766472	1	1.07533	1.19133	1	0.565333	0.82	1	0.926667	2.149	1	1.6715	1.268	1	0.822333	1.12533	1	0.8345	0.7625	1	0.969	1.39025	1	0.816	0.4025	1	2.304	1.823	1	0.458	1.609	1	0.70075	0.80575	1	1.0815	1.1225	1	0.5885	0.5615	1	0.6275	1.1355				1	1.096	1.002	1
gi_66560172	1	0.7265	1.132	1	0.601333	0.849333	1	0.9905	1.4195	1	1.45267	1.186				1	0.462	0.6535	1	1.07475	1.8535	1	0.815333	0.521	1	1.431	1.282	1	0.371	1.50811	1	0.734429	0.945714	1	0.9095	0.95	1	0.586429	0.524857	1	0.749	1.12371				1	0.7515	0.706	1
gi_110765224	1	0.6915	1.2625	1	0.56025	0.70925	1	0.9595	0.82125	1	1.25886	1.30843	1	0.8055	1.124	1	1.0745	0.737	1	0.837875	1.22663	1	1.08	0.480429	1	1.98	1.081	1	0.4365	1.7625	1	0.712778	0.693556	1	1.84	1.214	1	0.617875	0.5225	1	0.366	0.6795				1	0.694167	0.7285
gi_66506287	1	0.52275	1.38125	1	0.695	1.048	1	0.768	0.890333	1	1.39725	1.049	1	0.781	1.073	1	0.937667	1.32367	1	0.907333	2.27	1	0.570667	0.404	1	2.17133	1.514	1	7.83	10	1	0.98	0.9154	1	0.689	1.15367	1	0.6062	0.6198	1	0.727	0.967333				1	0.918	0.592	1
gi_66516122	1	0.612	0.897	1	0.395	0.724	1	0.386	0.54025	1	0.755	0.441	1	0.4795	0.6875	1	1.535	0.996	1	0.58675	1.00325	1	1.02333	0.635				1	1.9715	2.9715	1	0.8528	0.615	1	1.124	0.6855	1	0.797333	0.529833	1	0.496	1.0095				1	0.7105	0.4535	1
gi_66505984	1	0.324	0.592	1	0.761	0.723	1	1.66525	0.938875	1	1.28425	0.969	1	1.13133	1.291	1	0.3645	0.492	1	0.9992	0.9866	1	0.9815	0.9185	1	2.572	2.1685	1	0.4155	0.7215	1	0.5795	0.659	1	0.82675	0.75225	1	0.796	0.834	1	0.83	1.004				1	1.092	1.02875	1
gi_66551967	1	0.709	1.409	1	0.8145	0.7735	1	0.916333	0.813	1	1.8957	2.3175	1	0.824	1.3625	1	1.407	1.07875	1	0.6188	1.05	1	2.12333	1.6025	1	1.1145	1.086	1	0.2974	0.7182	1	0.699	1.3425				1	0.6045	0.668	1	0.609	0.7605				1	1.52483	3.2955	1
gi_66557660	1	0.899889	0.848889	1	0.868667	1.00067				1	1.17817	1.13817	1	0.301	0.285	1	0.56675	0.66625	1	0.729	1.2755	1	0.854187	0.24075	1	1.94467	1.04467	1	0.502	2.172	1	1.126	0.7578	1	1.08771	1.68957	1	1.32478	0.505556				1	0.8105	4.55	1	0.997889	1.58833	1
gi_66500396	1	0.6995	0.9885	1	0.418333	1.10733	1	1.5535	0.8085	1	1.3514	1.0846	1	1.4865	1.0995	1	0.733	0.764	1	0.866667	0.790667	1	0.5445	0.563	1	3.2555	3.154	1	0.82475	0.466	1	0.8105	1.03033	1	0.6445	0.7865	1	0.635667	0.597833	1	0.6748	0.5368	1	3.742	0.851	1	1.3115	0.705	1
gi_110763051	1	0.9095	1.5505	1	0.618	0.963	1	0.941	1.043	1	1.438	1.011	1	0.942	1.07	1	0.8795	0.9165	1	1.00133	1.042				1	2.1665	1.577	1	0.495	0.9445	1	1.01067	1.081	1	0.927	0.827	1	0.935	0.648	1	0.659	0.906	1	0.704	0.599	1	0.761	0.5905	1
gi_110767168	1	0.549625	1.17712	1	0.6968	1.1134	1	1.0932	0.8108	1	1.11767	1.0265	1	1.0715	0.952				1	0.954833	1.36183	1	0.7925	0.400833	1	2.18425	1.93813	1	0.642	0.2465	1	0.673	0.771333	1	0.544	0.790333	1	0.51025	0.516125	1	0.634	0.893	1	0.95	0.707	1	0.970222	0.665111	1
gi_66565929	1	0.816	1.215	1	0.762333	0.596	1	0.9126	0.8632	1	1.798	1.91167	1	0.7416	1.0782	1	0.672	0.68	1	0.84075	1.2005	1	1.20225	0.47175	1	2.67533	1.69833	1	0.335667	1.19733	1	0.6444	0.6844				1	0.573	0.537	1	0.787	1.1548				1	0.865	0.84975	1
gi_66558942	1	0.820667	1.26633	1	0.62675	0.81625				1	1.51	1.2475				1	0.586	0.61	1	0.9366	1.883	1	1.5445	0.489333	1	1.682	1.2405	1	0.35	1.52933	1	0.713	0.691	1	0.9575	0.9335	1	0.602	0.6215	1	0.602	0.789				1	0.831167	0.9485	1
gi_110766687	1	0.505	1.033	1	0.614	0.699	1	0.89	0.96	1	1.457	0.93	1	0.953	1.109				1	1.3065	1.5555	1	1.0025	0.48	1	2.049	1.527	1	0.408	1.62	1	0.666667	0.687667	1	0.813	0.6565	1	0.73225	0.644							1	0.978	0.928	1
gi_110751318				1	0.381	0.855				1	0.9025	2.0365	1	0.482	0.6165	1	0.4195	0.4595	1	1.074	0.8635	1	0.6325	0.3055	1	3.55067	1.675	1	0.687	0.717	1	1.079	1.069	1	0.546	1.131	1	1.062	0.71625	1	0.3095	0.616				1	0.981	1.753	1
gi_48142173	1	0.8254	1.4458	1	0.587167	1.01067				1	1.781	1.67175				1	0.9584	1.0276	1	1.298	2.17188	1	1.167	0.471125	1	2.6215	1.79575	1	0.469	1.39267	1	1.057	0.902	1	1.1035	1.15075	1	0.5685	0.433	1	0.5918	0.868				1	0.8534	0.7612	1
gi_66558956	1	0.7425	1.12	1	0.8395	0.8635	1	2.664	0.732	1	1.18267	1.179							1	0.7146	0.7246	1	0.985	0.696	1	2.88075	1.88775	1	0.503	0.262	1	0.7335	0.952	1	0.867	0.724	1	0.9015	0.941	1	0.551333	0.890333				1	1.21075	0.88325	1
gi_110758163	1	0.639333	1.655	1	0.743333	0.874	1	0.709	0.817							1	1.3325	0.98025	1	1.14183	1.95583	1	1.32567	0.361667	1	2.6895	1.5085	1	0.411	0.746	1	1.028	0.869	1	0.764833	1.193	1	0.523	0.289				1	0.919	1.745	1	0.625	0.628667	1
gi_110751295	1	0.81	1.52925	1	0.664	1.149				1	1.505	1.1118				1	0.817	0.567	1	1.1095	1.52425	1	1.118	0.475	1	2.1518	1.4676	1	0.4245	2.5525	1	0.816667	1.07433	1	0.783375	1.11425	1	0.697778	0.437556	1	0.66675	1.23275				1	0.6975	0.7015	1
gi_94400899	1	0.717667	1.316	1	0.485	0.423				1	0.887875	0.955375	1	1.684	0.808				1	0.66875	0.8495	1	0.5105	1.084	1	1.98967	2.37083	1	0.888	0.783	1	0.389571	0.971714	1	0.401	1.0165	1	0.3854	0.5768				1	1.2	0.175	1	2.4505	0.81875	1
gi_66501020	1	0.684	1.327	1	0.51675	0.83775				1	1.68033	1.517				1	0.785	0.7095	1	1.316	1.5475	1	1.31567	0.521	1	1.89275	1.503	1	0.347	1.438	1	0.8115	0.9695	1	0.671333	0.811	1	0.623	0.466	1	0.5665	0.819				1	0.782	0.759333	1
gi_48129806	1	0.513	0.6545	1	0.562	1.398	1	1.27933	0.644	1	1.14467	1.116	1	0.837625	0.888375				1	0.8446	1.0984	1	0.978333	0.548	1	3.108	2.187	1	0.721333	0.537	1	0.976	1.1448	1	0.708	0.768	1	0.959833	0.617667	1	0.583	1.095				1	0.837667	0.8165	1
CON_LysC	1	0.841	1.027	1	0.8535	0.7275	1	1.22227	1.13009	1	1.33975	1.90375	1	0.981875	0.767	1	0.328	1.045	1	0.75575	1.10975	1	1.7635	0.6825	1	1.93	1.0995	1	1.207	0.656667	1	0.6595	0.785	1	1.0108	1.6594	1	0.737	0.9868	1	0.8745	1.599				1	1.92525	1.7015	1
gi_66513595	1	0.551	0.982	1	0.588667	0.766	1	0.848	0.833	1	1.414	0.9375	1	1.057	1.058	1	1.04133	1.195	1	0.931	0.9125	1	0.969667	0.664	1	2.373	1.28433	1	0.492	0.658	1	0.75925	0.85475				1	0.713667	0.752333	1	0.559333	1.14833				1	1.15033	0.949167	1
gi_110749631	1	0.61575	1.48475				1	1.295	1.00525	1	1.127	1.159	1	0.793	1.0615	1	0.593	0.837	1	0.64525	0.92575	1	1.406	0.514				1	0.4005	0.8715				1	0.922667	1.288	1	0.917667	0.664667	1	0.631	0.7705	1	0.883	1.1265	1	0.714	0.667	1
gi_110775155	1	0.361	0.717	1	0.199	0.91925	1	2.254	0.663	1	1.02	1.013	1	1.3485	0.8655	1	0.5	0.522				1	0.79	0.798	1	6.02533	2.93033	1	1.20833	0.557	1	0.959	1.199	1	0.56	0.767				1	0.4195	0.512	1	1.087	0.933	1	1.221	1.174	1
gi_110756783	1	0.582857	1.31443	1	0.5945	1.17617				1	1.23786	0.990714				1	1.097	1.08433	1	0.949	1.39033	1	0.7445	0.3705	1	2.81983	2.24733	1	0.39	1.9424	1	0.9245	0.948833	1	0.712143	1.07714	1	0.708889	0.525333	1	0.669333	1.05117				1	1.01883	0.751833	1
gi_66549728	1	0.6935	1.375	1	0.631333	0.647	1	0.8665	1.09	1	1.2065	0.9015	1	1.014	0.933	1	1.47	1.0985	1	0.575	1.175	1	1.3975	0.53675	1	2.58267	1.371	1	0.538	1.055	1	0.6765	0.604	1	1.008	0.831	1	0.5515	0.4105	1	1.258	4.55				1	0.6525	0.526	1
gi_110767398	1	0.71	1.2705	1	0.56225	0.903	1	0.789	0.786667	1	1.681	1.19767				1	0.966	0.785	1	0.916833	1.21233	1	1.09614	0.593857	1	2.109	1.50467	1	0.551333	1.63033	1	0.848	0.6646	1	0.777	0.52	1	0.6324	0.4118							1	0.84275	0.779	1
gi_58585124	1	0.952	1.423	1	1.0096	1.0126				1	1.9372	1.7238				1	1.176	0.92	1	1.0215	1.1395	1	1.339	0.552625	1	2.62	1.50633	1	0.663	0.846	1	1.1054	0.9064	1	1.121	1.25433	1	0.531	0.458	1	0.632	1.027				1	0.924	0.871	1
gi_66499419	1	0.585	1.014	1	0.5775	0.9795	1	0.839667	0.807667	1	1.38875	1.17975	1	0.784	0.99775	1	1.064	1.027	1	0.857	1.04567	1	0.851	0.61425				1	0.148	0.84	1	0.694571	0.830429	1	1.158	1.2075	1	0.72775	0.638	1	0.532	1.115				1	0.75725	0.756	1
gi_66544702	1	0.7755	1.026	1	0.555667	0.887	1	0.802	0.9685	1	1.96433	1.806	1	0.747	0.946	1	0.603	0.813	1	0.9742	1.029	1	0.826	0.709	1	1.8635	1.319	1	0.776	0.8635	1	0.744667	0.821667	1	0.828	0.874	1	0.674	0.4265	1	0.737	0.838				1	0.8972	0.8424	1
gi_66513934	1	0.7148	1.3194	1	0.547	0.92725				1	1.0752	0.862	1	0.655	0.844	1	1.4415	0.9495	1	0.706	1.31711	1	1.03114	0.348429	1	2.41688	1.47287	1	0.627	4.682	1	1.07	0.9252	1	0.639	0.742	1	0.790429	0.410286	1	0.60425	0.872				1	0.8136	0.4952	1
gi_110761725	1	0.745333	1.448	1	0.525	1.092	1	0.676	0.985	1	1.219	1.1168				1	1.137	1.052	1	0.892	1.50783	1	1.0764	0.52	1	2.41925	1.648				1	0.759	0.754	1	0.758	0.989	1	0.661	0.5865	1	0.885	1.187				1	0.7005	0.604	1
gi_110772145	1	0.534	1.2875	1	0.344	0.758				1	1.316	0.991333				1	1.69367	0.589	1	0.7648	1.3458	1	0.702	0.316	1	1.9035	1.4285	1	0.999	5.2425	1	1.122	0.947	1	0.611	0.787	1	0.633	0.485	1	0.829	0.872				1	1.18	0.777333	1
gi_48139240	1	0.613	0.911	1	0.696	1.0815				1	1.2305	1.01567				1	1.0975	0.8705	1	0.8732	1.2124	1	0.79675	0.46675	1	3.341	2.0105	1	0.567	1.6615	1	0.82825	0.8795	1	0.649	0.686333	1	1.03571	0.766857	1	0.603	0.908				1	0.989	0.8185	1
gi_48105889	1	0.8594	1.0278	1	0.779	0.887333	1	0.703	0.657	1	2.2606	2.0452	1	0.640333	1.173	1	0.6835	1.1555	1	0.858571	0.833143	1	1.0636	0.3836				1	0.545	1.326	1	0.701333	0.834333	1	0.89	0.845	1	0.4595	0.412	1	0.859	1.759				1	1.95275	1.51925	1
gi_48098081	1	0.517667	1.10067	1	0.5835	0.9685				1	0.8618	0.921				1	0.785	0.694	1	0.702	1.525	1	0.9098	0.4968	1	1.80925	1.257	1	0.762	4.244	1	1.0695	0.5655	1	0.624	0.899	1	1.0005	0.567	1	0.392	0.6175				1	0.862667	0.500667	1
gi_66517287	1	0.4895	1.521	1	0.6778	1.2876	1	0.719	0.897	1	1.31171	1.03186	1	0.985111	0.932	1	1.1655	1.4845	1	0.998333	1.48333	1	0.775222	0.389556	1	2.6392	2.297	1	0.695	1.8408	1	0.824667	1.02333	1	0.9016	1.1072	1	0.670917	0.532917							1	1.05056	0.677778	1
gi_66518451	1	0.561	0.956	1	0.472	0.826667	1	0.7215	0.789	1	1.325	0.967	1	0.814	1.033	1	0.8075	0.968	1	0.912333	1.216	1	1.2308	0.6202	1	2.053	1.446	1	1.1595	0.23	1	1.14867	1.202	1	0.589	0.373	1	0.87125	0.8915	1	0.83	0.931				1	0.9844	1.2578
gi_94400901	1	0.334	1.046	1	0.694	1.738				1	1.31133	1.28733	1	0.541	0.372	1	0.403	0.643333	1	0.877	0.729	1	0.563143	0.586286	1	2.5945	2.1855	1	0.571	1.605	1	0.794	0.5205				1	1.1206	0.8862	1	0.319333	0.552667	1	0.916	1.306	1	0.453667	0.764
gi_110762773	1	0.5494	1.125	1	0.4192	0.8338	1	0.735333	0.809333	1	1.269	1.13475	1	0.9114	1.11	1	0.9174	0.9762	1	0.838333	1.47133	1	1.084	0.482429	1	3.783	2.383	1	0.635	3.2795	1	0.89975	0.76475	1	1.059	1.093	1	1.109	1.0344							1	0.895714	0.764286	1
gi_66510064	1	0.925333	1.426	1	0.618667	1.13967	1	2.371	0.65	1	1.48375	1.0145				1	0.945	0.727	1	1.24267	1.604	1	0.956	0.478	1	2.21025	1.467	1	0.437	1.986	1	0.709333	0.591667	1	0.74525	0.94075	1	0.739	0.537833	1	0.521	0.804				1	0.779	0.573	1
gi_110760082	1	0.622	1.175	1	0.7768	1.2004				1	1.4275	1.31117	1	0.829	0.8695	1	1.133	0.857333	1	1.34629	1.54829	1	1.1722	0.4423	1	2.633	2.28867	1	0.805	1.573	1	1.02113	0.87525	1	0.763	0.964	1	0.718	0.467	1	0.656333	1.11067				1	0.91525	0.6855	1
gi_110763326	1	0.59425	1.47125	1	0.623	1.124	1	0.763	1.0035				1	3.413	1.19	1	0.528	0.458	1	1.26267	2.03367	1	1.23333	0.371				1	0.462	2.115	1	1.19	1.0225	1	0.847667	0.896333	1	0.917	0.443							1	0.925	0.653	1
gi_66521282				1	0.615	0.70375	1	1.137	0.989	1	1.26533	0.9275	1	0.731	0.759	1	0.6845	0.547	1	1.09186	1.62886	1	1.4618	0.5974	1	1.755	1.3144	1	0.604	2.5455	1	0.925667	0.762	1	0.622	0.564	1	0.7316	0.52	1	0.659	0.785				1	0.711	0.728667	1
gi_110764577	1	0.632	1.086				1	1.29033	0.829667	1	1.244	0.905333	1	0.906	1.029	1	0.345	0.538	1	0.853125	1.24325	1	1.0095	0.5485	1	2.5675	1.4845	1	0.307	0.7475	1	0.539	0.68475	1	0.541	0.509	1	0.633667	0.547333	1	0.442	0.57825				1	0.81625	0.68375
gi_110750764	1	0.7565	0.9215	1	0.1	1.062	1	2.091	0.737667	1	0.423333	0.393	1	1.1545	0.8205	1	0.169	0.234	1	0.98	0.522	1	0.506	0.619	1	5.789	1.662				1	1.27	2.0375	1	0.722667	0.922333	1	1.55533	2.08033							1	0.956167	2.01667	1
gi_66547531	1	0.869	1.68033	1	0.57275	1.05225	1	2.541	1.0515	1	1.482	1.4356				1	0.992	0.782	1	1.0332	1.5796	1	1.66	0.485667	1	2.27029	1.25171	1	0.319	3.294	1	0.831333	0.800333	1	0.710333	0.771	1	0.763	0.542							1	0.809	0.6626	1
gi_110749004	1	0.446	1.157	1	0.622714	1.04471	1	0.618	0.826	1	1.33775	1.292	1	0.678667	0.83	1	1.245	1.039	1	1.18887	1.47663	1	1.01233	0.409667				1	0.5275	4.0125	1	0.7385	0.68575	1	0.656333	1.07433	1	0.865833	0.5275	1	0.595	1.082				1	1.015	0.8216	1
gi_66541426	1	0.5165	1.2265	1	0.786667	0.898	1	0.49	0.705	1	1.1404	1.1194				1	1.101	0.776	1	1.1038	1.8612	1	1.113	0.688667	1	2.06233	1.667	1	0.447	1.65867	1	0.791333	0.894				1	0.694714	0.49	1	0.5015	1.0415				1	0.7926	0.777	1
gi_66504157	1	0.5555	1.08	1	0.2505	0.644	1	0.731667	0.896333	1	1.9215	1.607				1	1.321	0.691	1	0.718667	1.02383	1	0.949	0.309	1	3.26	1.453	1	1.0145	3.9635	1	1.09133	0.773667	1	0.7665	0.745	1	0.799667	0.6465	1	0.563	0.8995				1	0.644667	0.539	1
gi_66519157	1	0.573	1.062	1	0.6695	0.661	1	0.8375	0.972	1	1.23367	0.746333	1	0.899	1.1305	1	0.67375	0.60375	1	1.0054	1.316	1	1.17414	0.406	1	1.70017	0.901				1	0.788	0.6695	1	0.816	0.822	1	0.65575	0.51975							1	0.689	0.55125	1
gi_66551959	1	0.628	1.094	1	0.572667	0.681667	1	0.781	0.862	1	2.25125	1.60625	1	0.713	0.958	1	0.854	0.841667	1	1.061	1.122	1	0.985	0.450333	1	2.963	1.443	1	0.856	1.452	1	0.79375	0.62425				1	0.734	1.43033	1	0.54	0.517				1	0.863667	0.671667	1
gi_66535957	1	0.58925	1.21525	1	0.62	0.9985	1	0.688	1.00575	1	1.20267	0.968	1	0.951333	0.882	1	1.237	1.293	1	0.931	1.408				1	1.88375	1.1685	1	0.6654	1.8774	1	0.985	1.0455				1	0.7045	0.469	1	0.719	0.851667				1	1.1196	0.9824	1
gi_94400883	1	0.661	1.357	1	0.7585	1.8245				1	1.0686	0.8792				1	1.02633	0.951	1	1.05113	1.72362	1	0.8496	0.4254	1	2.5795	1.88075	1	0.737667	2.608	1	1.06914	1.14071	1	1.039	0.983667	1	0.7225	0.464333	1	0.657333	1.00267				1	0.983333	0.756333	1
gi_48104474	1	0.404	1.042	1	0.565333	1.409	1	1.201	0.5935	1	1.454	1.263	1	1.042	0.701	1	0.58	0.467	1	0.942	1.043	1	0.552	0.563	1	3.671	2.134				1	0.980333	0.974	1	0.755	1.2585	1	0.693	0.559	1	0.643	0.492				1	1.542	1.0465
gi_110759396	1	0.599	1.041	1	0.4946	0.9506	1	0.561667	0.746667	1	0.854	0.594	1	0.623667	1.052	1	0.653	0.4602	1	0.873	1.314	1	1.9524	0.7418	1	2.0375	1.23	1	0.484333	0.595667	1	0.853	0.576	1	0.752	0.725	1	0.81	0.499	1	0.321429	0.575714	1	0.57	0.775				1
gi_66525882	1	0.4945	1.1285	1	0.293	1.028	1	1.28383	0.8065	1	1.42833	1.55644	1	1.157	1.0115	1	0.4915	0.5585	1	1.03667	1.19767	1	0.975833	0.583333	1	4.874	2.60367				1	0.7445	0.68	1	0.5405	0.642	1	0.8302	0.658	1	1.35333	1.36				1	0.90625	0.787	1
gi_48095246	1	0.549	0.661	1	0.36875	0.538	1	1.35125	1.133	1	0.87	0.67	1	1.05433	1.34833	1	0.679667	0.765333				1	0.7125	0.45525	1	2.8895	1.47	1	0.7745	0.7795	1	0.539	0.6315							1	0.709333	0.757667	1	0.487	0.872	1	1.063	0.727	1
gi_110762648	1	0.766667	1.27467	1	0.661625	1.39938				1	1.244	1.26583				1	1.242	0.754	1	0.935	1.4175	1	0.929667	0.3995	1	2.09912	1.477	1	0.308	2.433	1	0.92675	0.8845	1	0.746667	1.01767	1	0.815333	0.463167	1	0.59575	0.852				1	0.702667	0.661333	1
gi_66517761	1	0.5295	1.056	1	0.439333	0.742	1	1.362	0.772	1	1.65083	1.3205	1	1.335	0.877	1	0.778	0.732	1	0.997714	1.63543	1	0.8645	0.60275	1	1.4	1.016				1	0.514667	0.656667	1	0.799	0.9125	1	0.635667	0.558667							1	0.8735	0.75325	1
gi_66540209	1	0.479	1.114	1	0.600333	1.345	1	0.667	0.856	1	1.2104	0.8754	1	0.718	0.85	1	0.813667	0.752333	1	1.12433	1.76367	1	1.0685	0.4755	1	1.48325	0.95325	1	0.794	1.3875	1	0.8885	0.742							1	0.469	1.005				1	0.7506	0.6904	1
gi_66499088	1	0.607667	1.025	1	2.8166	1.9969	1	0.869	0.906	1	0.888444	0.742556	1	0.9925	1.0505				1	0.754333	1.71467	1	0.7695	0.274	1	2.46	1.3265	1	0.982	2.441	1	0.938333	1.26	1	0.57	0.663333	1	1.0015	0.38275	1	0.8305	1.554	1	0.5	0.568	1	0.502333	0.356	1
gi_66509769	1	0.6655	1.55525	1	0.881	0.856	1	0.7375	0.8435	1	1.666	1.462	1	0.991	0.887				1	1.14	1.881	1	0.837	0.422333	1	2.066	2.217				1	0.677667	0.951	1	0.651	1.085	1	0.535	0.43975				1	0.5735	1.2235	1	1.271	0.936333
gi_66545506	1	0.693	1.89	1	0.604	1.126	1	0.9915	1.051	1	1.3735	1.50325	1	0.77025	1.128	1	0.246	0.28	1	0.9958	1.3236	1	0.794667	0.595667	1	2.59767	2.09	1	0.779	1.772	1	0.865	1.089	1	0.852667	1.04967	1	0.820286	0.965857	1	0.786	0.937				1	0.900333	1.54567	1
gi_110759314	1	0.699	1.466	1	0.5125	0.96275	1	1.297	0.449	1	1.29343	1.06186	1	1.123	0.274	1	0.7635	0.774	1	0.9085	1.28117	1	0.983	0.642	1	2.71067	1.58367				1	1.00067	1.344	1	0.666	0.856	1	0.709667	0.911										1
gi_66559229	1	0.503	0.818667	1	0.341	0.7945	1	1.607	0.769333				1	0.8825	0.979	1	0.57525	0.59625	1	1.017	1.3325	1	0.724667	0.555	1	2.846	1.7035	1	0.535	0.518	1	0.791833	0.953167	1	1.079	1.395	1	1.1305	1.3175	1	0.643667	0.841				1	0.8632	0.7814	1
gi_66522349	1	0.622	1.042	1	0.616667	1.015	1	0.783	1.029	1	1.361	0.808	1	0.807	0.873	1	0.804	0.751				1	1.341	0.931	1	1.7392	1.0956	1	0.408	1.427	1	0.831	0.993	1	0.718	0.601	1	0.7084	0.6332	1	0.723	0.939				1	0.7955	0.723	1
gi_66563717	1	0.4385	0.8025	1	0.3825	1.1305	1	0.744	0.9	1	0.9535	0.916	1	0.7665	0.8935				1	1.838	2.58433	1	0.6814	0.3262	1	2.743	1.1735				1	0.903	0.68				1	0.89925	0.611	1	0.47675	0.70625				1	0.677	0.483	1
gi_110757469	1	0.857	0.97	1	0.758	0.629	1	0.522	0.776	1	1.223	0.5895				1	1.34	0.65	1	0.510333	0.878667	1	1.1895	0.3265	1	2.138	0.9	1	0.569	3.199	1	1.042	0.869				1	0.712667	0.597	1	1.511	0.783				1	0.80575	0.42	1
gi_66508961	1	0.825	1.015	1	0.654	0.846333				1	1.531	1.085				1	1.02167	0.722667	1	1.257	1.8915	1	1.4485	0.50925	1	2.78	1.3525	1	0.438	2.08	1	0.935	0.753	1	0.8855	0.5725	1	0.707	0.41	1	0.601	0.803				1	0.9085	0.7255	1
gi_66512307	1	0.575	1.3455	1	0.511	1.078							1	0.8415	0.826	1	1.00867	0.684	1	0.948	1.544	1	1.1488	0.8016	1	2.886	1.763				1	0.932	0.807	1	0.973	0.95	1	1.044	0.4765	1	0.4635	1.5325				1	0.892	0.69	1
gi_66564518	1	0.7115	1.4405	1	0.601	0.796				1	1.075	0.908667				1	0.847	0.5015	1	0.856333	1.29817	1	2.0445	0.483	1	1.8908	1.2606	1	0.579	1.174	1	0.919	0.576	1	0.830333	0.785	1	0.549	0.4906							1	0.6046	0.5686
gi_110776938	1	0.806	1.543	1	0.552	1.11				1	1.029	0.794				1	1.667	0.961	1	0.842333	1.29567	1	1.2505	0.388	1	3.07275	1.316				1	1.0465	0.72325	1	0.757	0.68125	1	1.068	0.599333	1	0.461667	0.845				1	0.758	0.842667	1
gi_48100320	1	0.561	1.009	1	0.524	0.7605				1	2.26633	1.87367				1	1.22933	0.930667	1	1.118	1.308	1	1.17	0.501				1	0.41	1.759	1	1.211	0.838667	1	0.783	0.672	1	0.616667	0.424667	1	0.634	0.724				1	0.877333	0.571333
gi_110756725	1	0.621	1.143				1	0.730333	0.803	1	1.772	1.966				1	0.678	0.765	1	0.783	1.2414	1	1.195	0.52	1	2.638	2.337	1	0.476	1.9	1	1.013	1.483	1	0.843	0.833	1	0.61425	0.636	1	0.687	0.801				1	0.9725	0.6035	1
gi_110758626	1	0.5995	1.26				1	0.8455	0.6135	1	1.117	1.004				1	1.131	0.688	1	1.121	0.9375	1	2.124	0.999	1	2.43825	1.469	1	0.59	2.059	1	1.16175	1.11375				1	0.48125	0.393	1	0.6365	0.684				1	1.06267	0.581	1
gi_66536893	1	0.7475	1.095	1	0.51325	0.77775	1	0.996333	0.982667	1	1.4352	1.0068	1	1.32	1.293	1	0.96	0.91	1	1.021	1.759	1	1.018	0.6345	1	1.216	1.03433				1	1.267	1.372				1	0.6785	0.603	1	0.668	0.999				1	0.92975	1.0225	1
gi_66525954	1	0.53	1.306	1	0.55	1.086	1	1.16	0.7465	1	1.6914	1.0628	1	0.8648	0.9124	1	0.734	0.769	1	1.07733	1.43833	1	0.841	0.484				1	0.676	0.929	1	0.72	0.7055				1	0.6866	0.4876	1	0.59	0.681				1	1.11033	0.678667	1
gi_66517758	1	0.607	1.216	1	0.6905	0.9895				1	0.627	0.442	1	0.7	0.98	1	0.273	0.306	1	0.855	0.413	1	1.1755	0.435				1	0.808667	1.53683	1	0.712	0.783	1	0.676	0.826				1	0.68	0.88				1	0.834	2.3715	1
gi_66533950				1	0.554	1.00433	1	1.95133	0.822	1	0.839	0.956667	1	1.1015	0.8545	1	0.773333	0.636333	1	0.9672	1.01	1	0.642667	0.529	1	2.2965	1.6565				1	0.75025	1.00975	1	0.492	0.672	1	1.11883	1.989	1	0.569667	0.736				1	0.95	0.874333	1
gi_48141571	1	0.48	0.91	1	0.4475	1.4415	1	0.721	0.7045				1	0.884	0.992	1	0.707	0.856	1	1.118	1.6615	1	1.832	0.463	1	1.678	1.415	1	0.562	3.683	1	1.1685	1.0685				1	0.719	0.593333	1	1.018	0.941				1	0.907	0.565
gi_48098249	1	0.712	1.172	1	0.804667	1.77633				1	1.15233	0.930333							1	1.0765	1.5695	1	1.14617	0.445167	1	1.925	1.54033				1	1.1685	0.9885	1	0.98725	1.165	1	0.9025	0.52275	1	0.642	0.9315				1	0.82	0.90225	1
gi_66509518							1	0.976	1.011	1	2.0178	1.8236	1	0.773	1.517	1	0.888	1.07	1	1.0905	1.4945	1	1.37871	0.906429	1	2.356	1.838	1	0.57175	1.21	1	0.72325	0.86	1	1.009	0.83	1	0.63125	0.74225	1	0.758	0.713				1	1.10333	0.705	1
gi_110749067	1	0.657	1.35333	1	0.528	0.8806	1	0.7685	0.554	1	0.965	0.947				1	0.877333	0.672333	1	0.8784	1.55	1	1.214	0.404333				1	0.430333	1.838	1	0.618	0.7435	1	0.99875	1.0625	1	0.689	0.5108	1	0.508	0.8845				1	0.682333	0.608667	1
gi_110756571				1	0.83525	0.88925	1	0.808	0.704	1	1.483	1.3295	1	0.667	1.135	1	0.922	0.751	1	1.0175	1.45525	1	1.552	0.557	1	2.989	1.989	1	0.309	0.93	1	0.6675	0.68	1	0.7025	0.8635	1	0.585333	0.502							1	0.9045	0.7475
gi_66505914	1	0.702	1.373	1	0.617667	1.40967				1	1.16	0.9582	1	0.659	0.699				1	1.104	1.14767	1	0.702333	0.486667	1	5.5785	2.3335	1	1.319	4.461	1	1.28217	1.22983	1	0.757667	1.14733	1	1.05033	0.903667							1	1.3524	1.295
gi_66500127	1	0.7815	1.1085	1	0.528	1.026				1	1.069	0.756333							1	1.067	1.417	1	0.926333	0.550333	1	1.79533	1.529	1	0.319	1.413	1	0.915	1.03933	1	0.937	0.842	1	0.438	0.741	1	0.938	1.008				1	0.962333	0.775	1
gi_66561330	1	0.462	1.799	1	0.5	1.30367	1	0.8558	0.859	1	1.44225	0.95725				1	1.722	1.767	1	0.9095	1.145	1	0.912	0.381625	1	2.587	2.6115	1	0.905	2.85	1	1.4046	1.2248				1	0.882222	0.708444							1	1.1875	0.732167	1
gi_48105655	1	0.932	1.8505	1	0.796	1.2635				1	2.396	1.6415				1	0.791	0.581	1	0.55	0.98925	1	0.731667	0.405	1	3.511	2.106	1	0.37	1.5945	1	1.0455	0.8095	1	0.497	0.7175	1	0.765	0.671667	1	0.73175	0.94075				1	1.102	2.081
gi_48096664	1	0.9595	1.538	1	0.661333	1.03933				1	1.922	1.53467				1	1.595	0.824	1	0.87375	1.54225	1	0.7205	0.281	1	4.481	2.377				1	1.125	0.716	1	0.533	0.758	1	1.252	1.111	1	0.498	0.711				1	1.41667	1.61967	1
gi_110761364	1	0.4965	1.24425	1	0.9495	0.810625				1	1.19075	1.11075	1	1.6322	0.9768	1	1.297	1.029				1	0.3395	0.31075	1	2.34625	2.42612	1	0.575	0.8495	1	0.62325	0.891375	1	0.537	0.907	1	0.568889	0.603556							1	2.2082	0.849	1
gi_58585250	1	0.748	1.854	1	0.499	0.812				1	0.78	0.964	1	0.696	1.159	1	0.9	2.673	1	0.919	1.326	1	1.088	0.633	1	2.0865	1.4265	1	0.426	0.987	1	0.935333	1.35267	1	1.2665	1.247	1	0.533	0.478	1	0.835	0.949				1	0.877	1.487	1
gi_110756016	1	0.742	1.344	1	0.627	1.542	1	0.845	1.063	1	1.5105	1.35725							1	1.50225	2.50175	1	0.856	0.906667	1	2.4875	1.7375	1	0.585	2.0065	1	1.086	1.03525	1	0.679	0.8596	1	0.709	0.552667							1	0.8905	0.767
gi_48096769	1	0.588	1.396	1	0.609	1.154	1	0.7172	0.8712				1	0.711	1.1235				1	1.0372	1.4174	1	1.04	0.3905	1	2.043	1.47733	1	0.503125	1.64613	1	1.012	0.774	1	0.621	0.734				1	0.517	0.912				1	0.744833	0.673667	1
gi_48097144				1	0.57675	0.60275	1	1.63133	1.35067	1	1.091	1.17	1	0.95	1.107	1	0.386	0.4635	1	0.699	0.801	1	0.729	0.6005	1	6.285	2.948	1	1.139	0.607	1	0.867	0.906	1	0.732	0.978	1	1.365	1.793	1	0.511	0.684				1	0.77625	0.75575	1
gi_66529931	1	0.544333	1.08567	1	0.58475	1.46325	1	0.83	0.915	1	1.8085	1.2165	1	1.4055	0.9535	1	1.187	0.978	1	0.9968	1.3072	1	0.996	0.669	1	2.5842	1.6688				1	0.939	0.688	1	0.83	1.0715	1	1.089	0.778				1	0.803	0.861	1	1.075	0.858	1
gi_110758129	1	0.911	1.426	1	0.59	0.874	1	0.860333	0.994333	1	1.48633	1.07233	1	0.926	1.166				1	0.821429	1.201	1	1.318	0.490333	1	1.857	1.1275	1	0.526667	0.976333	1	0.833	0.8686	1	0.853	0.922	1	0.58775	0.4565	1	0.7045	1.229				1	0.836	0.865
gi_66525499	1	1.0005	1.6465	1	0.4812	0.8274				1	1.1505	1.258	1	1.312	1.355	1	2.547	0.703	1	1.123	1.607	1	0.9555	0.425	1	2.0435	1.471	1	0.499	1.507	1	0.709667	0.857667	1	0.729667	0.802333	1	0.67275	0.5755	1	0.6765	1.0765				1	1.19167	0.966333	1
gi_110756097	1	0.811	1.25	1	0.609	0.832	1	0.88	0.975				1	1.147	1.161				1	0.787	1.2185	1	0.9455	0.657	1	2.1155	1.09217				1	0.893333	1.3	1	0.819	0.901	1	0.887	0.680333	1	0.304	0.354				1	0.79	0.648	1
gi_110748904	1	0.658	1.247	1	0.4585	0.778				1	1.15	0.963				1	0.714	0.635	1	0.9945	1.469	1	0.6752	0.3288	1	1.8575	1.194				1	0.771	0.5165	1	0.683	0.5965	1	0.561	0.288	1	0.385	0.544				1	0.8605	0.88	1
gi_110774625	1	0.535	0.956	1	1.04367	3.37933	1	1.81533	0.602333	1	1.47925	0.85475	1	2.354	2.01067				1	0.714333	0.446333	1	0.628	0.9795	1	0.945	0.618				1	0.9514	0.8496	1	0.323	0.5225	1	0.767	0.9566							1	1.536	1.2184
gi_66499429	1	0.793333	1.724	1	0.4395	1.188				1	1.177	0.978							1	0.97725	1.126	1	1.10567	0.605	1	2.869	1.76825	1	0.653	2.116	1	1	0.8226				1	0.737	0.417	1	0.624	0.911				1	0.764	0.601667	1
gi_48104453				1	0.6	0.697	1	0.621	0.617	1	1.1515	0.8795	1	0.878	0.868	1	1.117	0.571	1	1.056	1.416	1	0.799333	0.387667	1	1.4425	0.9925				1	1.4005	1.0645	1	0.4736	0.5796	1	0.8842	0.5366	1	0.711	0.988				1	0.951	0.788	1
gi_66532757	1	0.6834	1.2206	1	0.538333	1.02767				1	1.701	1.1745							1	1.22133	1.847	1	0.894667	0.396333	1	2.10567	1.47733	1	0.5635	2.533	1	0.763333	0.71	1	0.6655	0.5825	1	0.7218	0.5674							1	0.774	0.52375	1
gi_66530776	1	0.6478	1.1454	1	0.424	0.844667				1	1.29275	1.07725				1	0.47	0.555	1	0.781	0.677	1	0.9765	0.611	1	2.4688	1.5896	1	0.844	4.16233	1	1.02333	0.831667				1	0.8196	0.6674	1	0.754	1.1855				1	0.895	0.82575	1
gi_110777801	1	0.6615	1.2185	1	0.7015	0.987	1	0.651	0.875	1	1.536	1.542				1	1.44267	1.135	1	1.0074	1.6306	1	1.117	0.459	1	2.3675	1.51825	1	0.579667	2.40367	1	0.961333	0.733333	1	0.6655	0.6435	1	0.605333	0.384667							1	0.7782	0.6578	1
gi_66509654	1	0.497	1.03167	1	0.342333	0.871				1	1.736	1.678	1	0.6205	1.0575	1	0.884	0.901	1	1.17	1.966				1	5.168	2.888	1	0.3245	2.0035	1	1.054	1.859	1	0.591	0.621							1	0.6485	1.097	1	0.653	0.654	1
gi_110757951	1	0.817	1.5675	1	0.361	0.596	1	0.772	0.9245	1	1.4295	1.145	1	1.312	1.384	1	0.344	0.367	1	0.651667	1.11433	1	0.999667	0.363667				1	0.927	1.466	1	0.753	1.381				1	0.745	0.618							1	0.9955	0.759	1
gi_110763383				1	0.54025	0.82975	1	0.76	0.907	1	1.28143	0.931	1	1.1375	1.706				1	1.00278	1.30933				1	1.8685	1.478	1	0.494	0.835	1	1.06667	1.241	1	0.599	0.594	1	0.66425	0.57675							1	0.945667	0.905667	1
gi_110749420							1	1.30333	0.830667	1	1.637	1.518	1	0.902333	0.847667	1	0.793	0.1	1	0.85125	0.80425	1	0.954167	0.522	1	0.435	0.231	1	0.9635	1.9155	1	0.807667	0.631333	1	0.631	0.791	1	0.769	0.661167							1	1.11167	0.726667	1
gi_66525285	1	0.707	1.20767	1	0.993	4.701	1	0.976	0.912	1	1.71486	1.79071				1	0.581	0.732							1	2.258	2.16917	1	0.256	1.35	1	0.69275	0.8085	1	0.8875	0.84525	1	0.670375	0.745375	1	0.7355	0.856				1	1.1855	1.099	1
gi_110759540				1	0.8995	1.024				1	1.469	1.696				1	0.877	1.327	1	1.282	1.563	1	1.15325	0.46925	1	3.257	1.898	1	0.5175	1.8465				1	0.746667	0.743333	1	0.69	0.537	1	0.384	1.119				1	1.1205	1.05375	1
gi_110766149				1	0.417	0.68	1	0.829	0.766	1	1.184	0.7385	1	1.0248	1.0126	1	1.0655	0.8225	1	0.997333	1.08733	1	0.858	0.426	1	2.173	1.2015	1	0.530667	0.850667	1	0.72925	0.9235				1	0.515333	0.585667							1	1.2615	0.749
gi_48095863	1	0.702	1.1905	1	0.6865	0.664				1	1.587	1.36133				1	0.72	1.079	1	0.93225	1.52425	1	1.3825	0.52475	1	2.166	1.2275				1	1.265	1.029	1	0.795333	0.802667	1	0.438	0.339	1	0.629667	0.833667				1	0.5305	0.6755
gi_66520175	1	0.551	1.112	1	0.469	0.737	1	0.8445	0.952	1	1.142	0.867	1	0.6895	0.912	1	0.703667	0.730333	1	0.911	1.307	1	1.28083	0.556	1	1.4184	1.0746	1	0.431	1.491	1	0.734	0.771				1	0.582	0.44075
gi_110755382	1	0.595	0.915	1	0.768	0.9195	1	0.97	1.33							1	0.763	0.69	1	0.956	1.429	1	1.223	0.709	1	1.569	1.866				1	0.676	0.7305	1	1.652	2.131	1	0.695	0.7015	1	0.71025	0.97	1	0.691	0.902	1	0.862	0.779667
REV_gi_110764039	1	1	1	1	1	1				1	1	1				1	1	1	1	1	1	1	1	1	1	1	1	1	1	1				1	1	1	1	1	1	1	1	1				1	1	1	1
gi_110749772	1	0.804	1.3005	1	0.533333	0.821	1	0.854	1.172	1	1.27967	0.930333				1	0.82	0.7695	1	0.96	1.44486	1	1.49775	0.483				1	0.449	1.441	1	0.709	0.668				1	0.763	0.543333	1	0.6645	0.775							1
gi_66559208				1	0.7115	0.9275				1	1.924	2.096	1	0.739	1.412	1	0.744	1.022	1	0.9615	1.2035	1	0.994333	0.405333	1	2.6695	1.886	1	0.26075	0.90625	1	0.627	0.645				1	0.504	0.3825	1	0.794286	0.980429				1	1.548	1.269	1
gi_48140499	1	0.693667	0.982	1	0.976667	0.913	1	0.792333	0.837667	1	1.504	1.228	1	0.634333	1.22533	1	0.883	0.688				1	1.5695	0.711	1	2.797	1.987	1	0.411667	1.17433				1	0.745	0.8745	1	0.6938	0.652	1	0.5815	0.912				1	0.673	0.707	1
gi_66537377				1	0.49	0.8785	1	0.725	0.7335	1	1.563	1.83	1	0.6995	1.1275	1	0.311	1.203	1	0.66	1.16033				1	4.6825	4.174	1	0.361667	1.25833	1	0.649	0.759333				1	0.532	0.734	1	0.752	1.085				1	0.961	0.846	1
gi_110764492				1	1.179	1.058	1	1.351	0.890667	1	1.3274	1.017	1	1.048	0.938				1	0.967667	1.666	1	1.1685	0.5565	1	1.8645	1.327	1	0.569	0.598	1	1.07433	1.10933				1	0.658333	0.418667							1	0.603	0.59	1
REV_gi_110748945	1	1	1	1	1	1				1	1	1							1	1	1	1	1	1	1	1	1				1	1	1				1	1	1	1	1	1	1	1	1	1	1	1	1
gi_110755367	1	0.472	1.316	1	1.80086	2.721	1	0.236	0.875	1	1.01933	1.218				1	0.9835	1.0325	1	2.005	1.6925	1	0.8105	0.292	1	2.39267	2.81267							1	1.20825	1.38625	1	1.0056	0.5812	1	0.417	1.283				1	0.966	0.7265
gi_110749515	1	0.197	1.383				1	1.686	0.797	1	0.98	1.177	1	1.182	1.159	1	0.547	0.757	1	0.887	1.0885	1	0.812	1.091				1	0.457	0.737	1	0.89675	0.9085							1	0.557	0.553				1	0.93125	1.08225	1
gi_58585118	1	0.6785	1.317				1	0.436	0.725333	1	1.01725	0.8705				1	0.912	0.852	1	0.8045	1.11	1	1.174	0.497							1	0.779	0.686	1	0.623	0.961	1	0.708667	0.552667							1	0.953	0.6896	1
gi_48095204				1	0.4525	0.829	1	0.785667	1.07367	1	1.092	0.67	1	0.662667	0.729667				1	0.818	1.337	1	0.985	0.385	1	3.093	1.984				1	0.726	0.69				1	0.809333	0.535333				1	0.699	1.098	1	0.742667	0.505667	1
gi_58585098				1	9.3252	0.5162				1	10	10	1	0.2306	0.1714				1	0.1	0.1	1	0.328	0.8	1	0.361	0.687	1	0.505	1.654	1	0.147	1.07433	1	0.568889	3.966	1	0.126545	0.605273	1	2.022	1.7235	1	0.724	0.815	1	1.244	0.796	1
[truncated: 350 more rows]
[truncated: 41 more columns]

## Sheet: GF-Y3-F0
Block	6			11			3			7			9			2			12			8			1			4			10			13			5
[truncated: 415 more rows]

[truncated: 2 more sheets: GF-Y3-F1, HB data]
